# Supplementary material for: Flux Balance Analysis with Objective Function Defined by Proteomics Data—Metabolism of Mycobacterium tuberculosis Exposed to Mefloquine
Source: PLoS One. 2015 Jul 28;10(7):e0134014. doi: 10.1371/journal.pone.0134014 (PMC4517854; doi:10.1371/journal.pone.0134014)
Supplement: S1 Dataset — (ZIP) [file pone.0134014.s001.zip]

Archive with 1 entries (1 files):
- S1_Dataset.sf3
