# Supplementary material for: Flux Balance Analysis with Objective Function Defined by Proteomics Data—Metabolism of Mycobacterium tuberculosis Exposed to Mefloquine
Source: PLoS One. 2015 Jul 28;10(7):e0134014. doi: 10.1371/journal.pone.0134014 (PMC4517854; doi:10.1371/journal.pone.0134014)
Supplement: S1 File — (ZIP) [file pone.0134014.s002.zip]

Archive with 54 entries (49 files):
- code/
- code/proteomics_data.csv
- code/analysis_of_metabolism.r
- code/model_data/
- code/model_data/essential_genes_sassetti.csv
- code/model_data/gsmn_rxns.csv
- code/in_silico_models/
- code/in_silico_models/gsmn_rxns.csv
- code/in_silico_models/gsmn_sbml.xml
- code/fba_problems/
- code/fba_problems/objective_pmx_D2C.prob
- code/fba_problems/constraints_pmx_H6T2.prob
- code/fba_problems/constraints_pmx_D2C.prob
- code/fba_problems/constraints_pmx_D2C1.prob
- code/fba_problems/objective_pmx_D4C2.prob
- code/fba_problems/constraints_pmx_H6C2.prob
- code/fba_problems/constraints_pmx_D4C1.prob
- code/fba_problems/objective_pmx_D2T2.prob
- code/fba_problems/objective_pmx_H6C1.prob
- code/fba_problems/objective_pmx_H6C.prob
- code/fba_problems/objective_pmx_CTL.prob
- code/fba_problems/constraints_pmx_D2C2.prob
- code/fba_problems/constraints_pmx_D4T1.prob
- code/fba_problems/objective_pmx_D2C2.prob
- code/fba_problems/constraints_pmx_H6C.prob
- code/fba_problems/objective_pmx_D4C1.prob
- code/fba_problems/objective_pmx_D4T2.prob
- code/fba_problems/constraints_pmx_D2T.prob
- code/fba_problems/constraints_pmx_D2T1.prob
- code/fba_problems/objective_pmx_H6C2.prob
- code/fba_problems/objective_pmx_D4T1.prob
- code/fba_problems/constraints_pmx_D4T2.prob
- code/fba_problems/objective_pmx_D4C.prob
- code/fba_problems/constraints_pmx_D4C2.prob
- code/fba_problems/constraints_pmx_H6T1.prob
- code/fba_problems/objective_pmx_D2T.prob
- code/fba_problems/objective_bio_unique.prob
- code/fba_problems/constraints_pmx_D4C.prob
- code/fba_problems/objective_pmx_H6T2.prob
- code/fba_problems/constraints_pmx_H6T.prob
- code/fba_problems/objective_pmx_D2T1.prob
- code/fba_problems/objective_pmx_H6T1.prob
- code/fba_problems/constraints_pmx_D4T.prob
- code/fba_problems/objective_pmx_D2C1.prob
- code/fba_problems/constraints_pmx_H6C1.prob
- code/fba_problems/constraints_pmx_CTL.prob
- code/fba_problems/objective_pmx_H6T.prob
- code/fba_problems/objective_pmx_D4T.prob
- code/fba_problems/constraints_pmx_D2T2.prob
- code/lib_pmx_fba.r
- code/fba_models/
- code/fba_models/mtb_model_002.sfba
- code/README.txt
- code/pmx_fba.r
