# Supplementary material for: Flux Balance Analysis with Objective Function Defined by Proteomics Data—Metabolism of Mycobacterium tuberculosis Exposed to Mefloquine
Source: PLoS One. 2015 Jul 28;10(7):e0134014. doi: 10.1371/journal.pone.0134014 (PMC4517854; doi:10.1371/journal.pone.0134014)
Supplement: S1 File — (ZIP) [file pone.0134014.s002.zip › code/proteomics_data.csv]

gene	D2C1	D2C2	D2T1	D2T2	D4C1	D4C2	D4T1	D4T2	H6C1	H6C2	H6T1	H6T2
rv2831	0	0.9177	0	0.6775	0.8596	0	0.763	0	0.7639	0	0	1.282
rv0440	28.403	31.92	30.885	23.382	29.443	30.77	27.126	25.037	28.228	26.855	33.465	37.858
rv0350	35.813	32.832	26.625	27.508	25.113	28.133	23.251	22.091	21.362	26.855	34.544	35.334
rv1133c	22.229	18.24	15.975	15.817	27.711	24.616	17.051	25.037	17.547	17.089	22.67	21.453
rv2031c	11.114	14.592	17.04	7.5647	12.123	14.066	6.2002	17.673	6.1034	19.531	12.954	15.143
rv1908c	16.054	10.032	9.5852	8.9401	15.587	11.429	6.9753	8.8364	13.733	7.324	15.113	5.0477
rv0685	13.584	10.944	9.5852	12.379	8.6596	8.7916	13.951	16.2	12.97	0	10.795	10.095
rv1308	13.584	8.208	6.3901	8.2524	11.258	9.6707	11.625	10.309	9.155	9.7654	10.795	10.095
rv3028c	9.8794	12.768	13.845	7.5647	11.258	11.429	7.7503	14.727	4.5775	14.648	8.6361	12.619
rv3417c	17.289	10.032	8.5201	11.003	9.5256	11.429	10.075	8.8364	12.207	4.8827	10.795	12.619
rv2220	8.6445	7.296	7.4551	3.4385	7.7937	7.9124	11.625	4.4182	9.918	12.207	7.5565	6.3096
rv0860	11.114	4.56	3.1951	6.877	8.6596	7.0332	9.3004	7.3637	12.207	0	11.875	3.7858
rv0242c	11.114	9.12	10.65	6.877	7.7937	6.1541	9.3004	10.309	6.8663	0	9.7156	7.5716
rv3285	13.584	4.56	1.065	10.316	9.5256	5.2749	8.5253	1.4727	13.733	0	14.034	1.2619
rv2783c	16.054	2.736	6.3901	7.5647	13.855	6.1541	8.5253	1.4727	8.3921	2.4413	10.795	3.7858
rv1310	11.114	5.472	6.3901	11.003	6.9277	6.1541	11.625	7.3637	12.97	4.8827	8.6361	2.5239
rv1837c	11.114	5.472	9.5852	4.1262	12.989	5.2749	6.9753	1.4727	9.918	2.4413	10.795	6.3096
rv3800c	0	0	0	24.07	0.86596	8.7916	12.4	7.3637	16.784	0	0	1.2619
rv3418c	6.1746	6.384	8.5201	3.4385	6.9277	10.55	3.1001	10.309	5.3404	14.648	7.5565	12.619
rv2145c	8.6445	7.296	8.5201	6.1893	6.9277	8.7916	8.5253	14.727	5.3404	2.4413	8.6361	10.095
rv3029c	6.1746	8.208	8.5201	6.1893	7.7937	7.9124	7.7503	8.8364	5.3404	7.324	7.5565	8.8335
rv0066c	8.6445	6.384	7.4551	2.7508	7.7937	7.9124	1.5501	4.4182	6.1034	0	8.6361	6.3096
rv0467	0	9.12	6.3901	3.4385	0.86596	7.9124	6.9753	2.9455	4.5775	4.8827	3.2385	13.881
rv2721c	4.9397	8.208	6.3901	4.8139	11.258	5.2749	3.1001	2.9455	6.1034	0	9.7156	5.0477
rv3248c	7.4095	6.384	2.13	6.1893	6.0617	5.2749	4.6502	2.9455	7.6292	0	6.477	2.5239
rv1094	4.9397	6.384	5.3251	6.877	6.9277	4.3958	3.8752	7.3637	5.3404	0	6.477	6.3096
rv1240	4.9397	6.384	4.2601	5.5016	7.7937	3.5166	6.9753	5.891	3.0517	2.4413	7.5565	5.0477
rv1630	7.4095	1.824	4.2601	5.5016	4.3298	3.5166	6.2002	1.4727	6.1034	0	6.477	2.5239
rv0243	2.4698	4.56	6.3901	4.1262	5.1958	4.3958	4.6502	5.891	4.5775	0	2.159	5.0477
rv1392	3.7048	3.648	4.2601	2.7508	2.5979	2.6375	7.7503	2.9455	5.3404	2.4413	3.2385	2.5239
rv2889c	3.7048	6.384	4.2601	4.8139	6.9277	3.5166	6.2002	1.4727	2.2888	0	4.318	2.5239
rv1023	4.9397	5.472	5.3251	2.0631	5.1958	1.7583	4.6502	2.9455	3.8146	0	5.3975	3.7858
rv1074c	7.4095	4.56	3.1951	4.8139	6.0617	3.5166	7.7503	2.9455	4.5775	2.4413	3.2385	2.5239
rv3509c	4.9397	4.56	3.1951	2.7508	4.3298	3.5166	3.8752	2.9455	7.6292	2.4413	5.3975	1.2619
rv2245	3.7048	5.472	3.1951	4.1262	5.1958	3.5166	7.7503	2.9455	5.3404	0	4.318	1.2619
rv2623	2.4698	5.472	3.1951	4.8139	3.4638	4.3958	4.6502	1.4727	4.5775	0	1.0795	7.5716
rv2462c	3.7048	6.384	3.1951	3.4385	6.9277	3.5166	3.8752	0	6.1034	0	8.6361	1.2619
rv3274c	6.1746	3.648	5.3251	5.5016	1.7319	3.5166	4.6502	0	4.5775	0	3.2385	1.2619
rv1475c	0	2.736	3.1951	5.5016	11.258	4.3958	1.5501	0	2.2888	2.4413	6.477	1.2619
rv0384c	4.9397	4.56	3.1951	3.4385	4.3298	2.6375	2.3251	1.4727	3.0517	0	4.318	3.7858
rv1388	1.2349	6.384	6.3901	1.3754	0.86596	7.9124	1.5501	8.8364	0.76292	2.4413	0	6.3096
rv0951	4.9397	1.824	2.13	3.4385	3.4638	2.6375	3.8752	1.4727	3.8146	0	5.3975	1.2619
rv1448c	6.1746	1.824	4.2601	2.0631	3.4638	3.5166	4.6502	1.4727	3.8146	7.324	4.318	5.0477
rv3457c	4.9397	3.648	6.3901	4.1262	2.5979	1.7583	3.1001	2.9455	3.8146	0	2.159	3.7858
rv1449c	3.7048	2.736	2.13	3.4385	6.9277	2.6375	2.3251	1.4727	6.1034	0	5.3975	0
rv1436	4.9397	0	2.13	4.1262	4.3298	2.6375	6.2002	2.9455	3.8146	0	3.2385	1.2619
rv2996c	4.9397	3.648	5.3251	4.1262	1.7319	4.3958	3.1001	2.9455	5.3404	0	4.318	1.2619
rv2744c	2.4698	2.736	4.2601	6.1893	3.4638	4.3958	6.2002	2.9455	1.5258	0	0	2.5239
rv2244	3.7048	4.56	5.3251	2.7508	4.3298	5.2749	3.1001	7.3637	1.5258	0	4.318	6.3096
rv0896	3.7048	3.648	1.065	4.1262	4.3298	2.6375	3.8752	2.9455	3.8146	0	4.318	2.5239
rv1636	0	8.208	7.4551	0.6877	3.4638	5.2749	0.77503	1.4727	1.5258	0	0	5.0477
rv0667	0	0	0	13.754	0	1.7583	1.5501	0	10.681	0	0	0
rv0934	2.4698	3.648	4.2601	3.4385	2.5979	2.6375	2.3251	4.4182	1.5258	0	2.159	2.5239
rv0006	3.7048	2.736	1.065	2.0631	1.7319	3.5166	2.3251	1.4727	3.8146	0	2.159	1.2619
rv0652	0	4.56	4.2601	1.3754	3.4638	6.1541	0.77503	7.3637	0.76292	2.4413	1.0795	5.0477
rv0873	1.2349	0.912	2.13	2.0631	2.5979	0.87916	3.1001	1.4727	5.3404	0	4.318	1.2619
rv3841	2.4698	1.824	1.065	2.0631	6.0617	5.2749	0.77503	1.4727	3.0517	0	2.159	2.5239
rv1307	3.7048	0	0	4.1262	2.5979	1.7583	5.4252	0	3.0517	0	3.2385	0
rv0475	3.7048	3.648	3.1951	0.6877	2.5979	4.3958	1.5501	5.891	2.2888	0	3.2385	3.7858
rv2246	0	0.912	2.13	3.4385	6.0617	0	3.1001	0	3.8146	0	1.0795	0
rv2626c	1.2349	5.472	2.13	1.3754	1.7319	7.0332	2.3251	2.9455	1.5258	2.4413	1.0795	3.7858
rv0248c	6.1746	1.824	1.065	2.0631	1.7319	0.87916	3.1001	1.4727	3.8146	0	4.318	1.2619
rv2241	2.4698	1.824	1.065	0.6877	5.1958	1.7583	1.5501	1.4727	3.8146	0	5.3975	2.5239
rv0952	0	1.824	3.1951	2.7508	0.86596	0.87916	3.1001	2.9455	0.76292	0	0	3.7858
rv0668	0	0	0	15.129	0	1.7583	0	0	5.3404	0	0	0
rv2215	2.4698	1.824	3.1951	1.3754	2.5979	2.6375	0.77503	1.4727	5.3404	0	1.0795	5.0477
rv1098c	1.2349	3.648	2.13	2.7508	1.7319	2.6375	3.1001	1.4727	3.0517	0	2.159	1.2619
rv0641	1.2349	4.56	1.065	3.4385	0.86596	4.3958	1.5501	1.4727	2.2888	0	1.0795	2.5239
rv3127	2.4698	0.912	2.13	2.0631	3.4638	2.6375	1.5501	0	3.0517	0	3.2385	3.7858
rv0211	2.4698	1.824	2.13	2.0631	1.7319	1.7583	3.1001	1.4727	2.2888	0	2.159	3.7858
rv3763	1.2349	2.736	6.3901	2.7508	2.5979	4.3958	0.77503	2.9455	2.2888	0	2.159	2.5239
rv1223	1.2349	2.736	1.065	2.0631	1.7319	1.7583	2.3251	0	1.5258	0	1.0795	3.7858
rv2536	2.4698	1.824	2.13	2.0631	2.5979	1.7583	3.8752	2.9455	2.2888	0	3.2385	1.2619
rv3389c	0	0	1.065	0.6877	2.5979	2.6375	3.8752	0	2.2888	0	3.2385	0
rv0009	0	3.648	3.1951	1.3754	0.86596	4.3958	1.5501	2.9455	0.76292	0	1.0795	3.7858
rv1488	0	0	0	4.1262	0.86596	1.7583	3.1001	1.4727	3.8146	0	0	0
rv0054	1.2349	4.56	5.3251	0.6877	3.4638	3.5166	1.5501	2.9455	0.76292	0	2.159	3.7858
rv0761c	2.4698	2.736	3.1951	0.6877	4.3298	2.6375	0.77503	2.9455	1.5258	0	3.2385	1.2619
rv2280	2.4698	3.648	2.13	1.3754	0.86596	1.7583	3.1001	0	2.2888	0	3.2385	0
rv0824c	3.7048	0	0	4.1262	0.86596	0	3.8752	0	2.2888	0	0	0
rv0363c	0	0.912	0	0.6877	5.1958	0	4.6502	0	3.0517	0	3.2385	1.2619
rv3045	1.2349	2.736	1.065	1.3754	1.7319	0.87916	0.77503	1.4727	0.76292	0	1.0795	2.5239
rv0148	1.2349	1.824	3.1951	2.7508	2.5979	1.7583	0.77503	1.4727	1.5258	0	1.0795	0
rv0351	0	1.824	3.1951	0.6877	0	0.87916	2.3251	2.9455	2.2888	0	2.159	3.7858
rv1932	0	2.736	4.2601	0	2.5979	3.5166	0	5.891	0.76292	0	0	2.5239
rv1437	1.2349	0.912	0	2.0631	1.7319	0	2.3251	0	1.5258	0	1.0795	2.5239
rv2940c	0	0	0	8.2524	0	0	0	0	0.76292	0	0	0
rv0577	1.2349	1.824	3.1951	0.6877	1.7319	1.7583	2.3251	4.4182	1.5258	0	2.159	1.2619
rv2444c	0	0.912	0	3.4385	0.86596	2.6375	0	0	1.5258	0	0	1.2619
rv2524c	0	0	0	5.5016	0	0	0	0	4.5775	0	0	0
rv1872c	0	0.912	0	4.1262	0	0	0.77503	2.9455	2.2888	0	0	0
rv2032	2.4698	1.824	0	1.3754	1.7319	0.87916	3.1001	0	2.2888	0	2.159	1.2619
rv0733	0	2.736	2.13	0.6877	2.5979	2.6375	0.77503	2.9455	0	0	2.159	1.2619
rv0730	0	1.824	3.1951	1.3754	1.7319	1.7583	0.77503	1.4727	1.5258	0	1.0795	0
rv0683	0	0.912	3.1951	2.7508	0	1.7583	0	1.4727	0.76292	0	0	2.5239
rv1297	1.2349	0.912	0	0.6877	0.86596	1.7583	0	0	3.0517	0	0	0
rv1925	1.2349	0	0	1.3754	0	0	2.3251	0	3.8146	0	0	0
rv1093	3.7048	0	1.065	0.6877	1.7319	2.6375	2.3251	0	0.76292	0	1.0795	1.2619
rv0815c	1.2349	0.912	0	2.0631	1.7319	0	1.5501	0	1.5258	0	1.0795	0
rv3117	1.2349	0.912	0	2.0631	1.7319	0	1.5501	0	1.5258	0	1.0795	0
rv3283	1.2349	0.912	0	1.3754	1.7319	0	2.3251	0	0.76292	0	2.159	0
rv0831c	0	0.912	0	2.7508	0	0.87916	1.5501	0	0	0	1.0795	1.2619
rv3224	1.2349	2.736	2.13	0.6877	0.86596	1.7583	2.3251	1.4727	0	0	1.0795	1.2619
rv1996	0	0.912	2.13	1.3754	1.7319	1.7583	1.5501	0	0.76292	0	1.0795	2.5239
rv3001c	0	0.912	1.065	1.3754	0.86596	1.7583	1.5501	1.4727	2.2888	0	0	0
rv3801c	2.4698	0	0	3.4385	0	0	1.5501	0	3.0517	0	0	0
rv3914	0	1.824	2.13	0.6877	1.7319	2.6375	0.77503	1.4727	0	2.4413	1.0795	1.2619
rv2868c	0	0.912	1.065	1.3754	1.7319	0.87916	0.77503	0	1.5258	0	2.159	1.2619
rv1771	0	0.912	2.13	1.3754	0	1.7583	1.5501	1.4727	1.5258	0	1.0795	0
rv3140	2.4698	0.912	0	0.6877	0	0.87916	1.5501	0	0	0	1.0795	0
rv0684	2.4698	0	0	2.7508	0	0	2.3251	0	1.5258	0	1.0795	1.2619
rv3133c	0	1.824	2.13	0	0.86596	0.87916	1.5501	1.4727	0.76292	0	0	1.2619
rv0189c	1.2349	0.912	0	0.6877	0.86596	0.87916	0.77503	0	2.2888	0	0	1.2619
rv2296	0	0	1.065	3.4385	0.86596	0.87916	3.1001	1.4727	0	0	0	0
rv0632c	0	0.912	2.13	1.3754	1.7319	0.87916	0.77503	0	0	0	1.0795	2.5239
rv3774	0	0.912	0	0	1.7319	1.7583	2.3251	0	0	0	0	2.5239
rv3874	0	1.824	4.2601	0.6877	0.86596	0.87916	1.5501	2.9455	0	0	0	0
rv1843c	0	0.912	1.065	0.6877	0	0	2.3251	0	2.2888	0	1.0795	0
rv0227c	2.4698	0.912	0	1.3754	0.86596	0	0	0	0.76292	0	2.159	0
rv0234c	1.2349	0.912	0	2.0631	0.86596	0.87916	0.77503	0	0.76292	0	0	1.2619
rv1309	1.2349	0	0	2.0631	0.86596	0	2.3251	0	0.76292	0	1.0795	0
rv2535c	1.2349	0	0	1.3754	1.7319	0	2.3251	0	0.76292	0	0	0
rv3269	0	0.912	1.065	2.0631	0	3.5166	1.5501	0	0	0	0	0
rv0270	1.2349	0	0	0.6877	0.86596	0.87916	1.5501	0	2.2888	0	1.0795	0
rv2624c	0	0	1.065	2.7508	0	1.7583	1.5501	0	0.76292	0	0	2.5239
rv2224c	0	0	0	0.6877	0.86596	0	2.3251	0	0.76292	0	1.0795	0
rv2299c	1.2349	0	0	2.7508	0	0.87916	0.77503	1.4727	3.0517	0	0	0
rv2986c	1.2349	1.824	1.065	2.0631	0	0	0.77503	0	1.5258	0	1.0795	0
rv0884c	1.2349	0	1.065	0	0.86596	0.87916	2.3251	1.4727	1.5258	0	2.159	0
rv1077	0	0	0	0	1.7319	0	1.5501	0	1.5258	0	3.2385	0
rv1323	2.4698	0.912	0	0.6877	0.86596	0	1.5501	0	0.76292	0	2.159	0
rv2969c	0	0	2.13	0	0.86596	0.87916	0.77503	0	0.76292	0	0	0
rv3597c	0	2.736	0	0	0	0.87916	0	0	0	0	0	1.2619
rv2158c	1.2349	0.912	1.065	0.6877	1.7319	0.87916	1.5501	1.4727	0.76292	0	0	0
rv2159c	0	0	0	1.3754	0	2.6375	0	2.9455	0.76292	0	0	0
rv0655	1.2349	0	0	2.0631	0.86596	0	3.1001	0	0.76292	0	0	0
rv3716c	0	1.824	2.13	0.6877	0	1.7583	0	0	0	0	0	3.7858
rv1411c	0	0.912	2.13	1.3754	0.86596	0	0.77503	1.4727	0	0	0	0
rv0053	0	0.912	2.13	0	0	1.7583	0.77503	2.9455	0	0	0	1.2619
rv1827	0	0.912	2.13	0	0	0.87916	0	2.9455	0.76292	0	0	1.2619
rv3596c	0	0	0	2.7508	0	0	0	0	2.2888	0	0	0
rv3336c	1.2349	0.912	0	0.6877	0	0	2.3251	0	2.2888	0	0	1.2619
rv1738	0	0.912	0	0	0.86596	2.6375	0	1.4727	0	0	0	0
rv2995c	0	0	0	0	2.5979	0	0.77503	0	0.76292	0	1.0795	0
rv3570c	0	0	0	0	0.86596	0	0	0	1.5258	0	1.0795	0
rv0002	0	1.824	0	0	0	0.87916	0.77503	0	0	0	1.0795	1.2619
rv0155	0	0	2.13	0.6877	0.86596	0	1.5501	0	0.76292	0	1.0795	0
rv0231	2.4698	0.912	1.065	0	0	0.87916	0	0	0.76292	0	0	0
rv0241c	0	0	1.065	0	0	0.87916	1.5501	1.4727	0.76292	0	1.0795	1.2619
rv2861c	1.2349	0.912	1.065	0.6877	0.86596	0	1.5501	0	0.76292	0	1.0795	0
rv0642c	0	0	0	1.3754	0	0.87916	1.5501	0	0.76292	0	0	0
rv1783	0	0	0	2.7508	0	2.6375	0	0	0.76292	0	0	0
rv2461c	0	2.736	3.1951	0	0	1.7583	0	0	0	0	0	1.2619
rv0569	0	0.912	3.1951	0	0	2.6375	0	0	0	0	0	1.2619
rv3722c	0	0	0	0	0	0.87916	0	0	1.5258	0	0	0
rv3246c	1.2349	0	0	1.3754	0.86596	0	1.5501	0	0	0	1.0795	0
rv1270c	0	1.824	1.065	0	1.7319	1.7583	0.77503	0	0.76292	0	0	0
rv1284	0	1.824	1.065	0	0.86596	0.87916	0	0	0	0	0	0
rv3131	0	0	0	0.6877	1.7319	0	0.77503	0	0.76292	0	0	0
rv0651	0	0.912	1.065	0.6877	0	3.5166	0	0	0	0	0	0
rv1782	0	0	0	0.6877	0	0	0.77503	0	2.2888	0	1.0795	0
rv1876	0	1.824	3.1951	0	0.86596	0	0	1.4727	0	0	0	0
rv2345	0	0	0	2.0631	0.86596	0.87916	0.77503	0	0.76292	0	0	0
rv0352	1.2349	0	0	1.3754	0.86596	0	1.5501	0	0	0	0	0
rv1479	0	0	0	2.0631	0	0	1.5501	0	0	0	0	0
rv2971	0	0.912	0	0	0	0	2.3251	0	0	0	0	0
rv2195	0	0	0	1.3754	0	0	0	0	0	0	0	0
rv3520c	0	0	0	0	1.7319	0	1.5501	0	0.76292	0	1.0795	0
rv3006	0	1.824	1.065	0	0	0.87916	1.5501	0	0	0	1.0795	0
rv3852	0	1.824	1.065	0.6877	0	0.87916	0	1.4727	0.76292	0	0	1.2619
rv2460c	0	0.912	1.065	0.6877	0.86596	1.7583	0	0	0.76292	0	0	1.2619
rv0701	0	1.824	0	1.3754	0	0	1.5501	0	1.5258	0	0	0
rv0753c	0	0	0	0.6877	1.7319	0	0.77503	0	0.76292	0	1.0795	0
rv0905	0	1.824	1.065	0.6877	0.86596	0	0	0	0	0	1.0795	0
rv2030c	0	0	0	2.7508	0	0	0	0	0	0	0	0
rv0814c	0	0.912	2.13	0	0	1.7583	0	0	0	0	0	1.2619
rv3118	0	0.912	2.13	0	0	1.7583	0	0	0	0	0	1.2619
rv1070c	0	0	1.065	0	1.7319	0.87916	1.5501	0	0	0	0	0
rv0283	0	0.912	0	1.3754	0	0	0.77503	0	0.76292	0	0	0
rv0636	0	0.912	1.065	1.3754	1.7319	0	0.77503	0	0	0	0	0
rv3710	0	0	0	0.6877	1.7319	0	0.77503	0	0.76292	0	0	0
rv3628	0	2.736	3.1951	0	0	0	0	0	0	0	0	0
rv1328	0	0	0	2.0631	0	0	0	0	0.76292	0	0	0
rv1794	0	0	0	1.3754	0	0	0	0	0	0	0	0
rv3280	1.2349	0	0	0.6877	0	0	1.5501	0	0	0	0	0
rv2161c	0	0.912	0	1.3754	0	0.87916	0.77503	0	0	0	0	0
rv3648c	0	0	0	0	0	1.7583	0	0	0	0	0	0
rv0984	0	0	1.065	0.6877	0	1.7583	0	0	0	0	0	0
rv2773c	0	0.912	1.065	0	0	0.87916	1.5501	0	0	0	0	0
rv2941	0	0	0	2.0631	0	0	0	0	0	0	0	0
rv0020c	0	0	0	2.0631	0	0	0	0	0	0	0	0
rv3546	1.2349	0	0	0	0	0	0.77503	0	1.5258	0	1.0795	0
rv2467	0	1.824	0	0	0	0.87916	0.77503	0	0.76292	0	0	0
rv2204c	0	0	2.13	0	0	1.7583	0	0	0	0	0	0
rv2582	0	0	0	0.6877	0	0	1.5501	0	0	0	0	0
rv2476c	0	0	0	2.0631	0	0	0	0	0	0	0	0
rv1617	0	0	0	0.6877	0	0	0	0	2.2888	0	0	0
rv2839c	0	0	0	2.0631	0	0	0	1.4727	0	0	0	0
rv1248c	0	0	0	1.3754	0	0	0	0	0.76292	0	0	0
rv1596	0	0	0	0	0	0	1.5501	0	0	0	0	0
rv0281	0	0	0	0	0.86596	0	1.5501	0	0	0	0	0
rv2185c	0	0	0	0	0	1.7583	0	0	0	0	0	0
rv0154c	0	0	0	0	0	0	1.5501	0	0	0	0	0
rv1821	0	0	0	1.3754	0	0	0	0	0.76292	0	0	0
rv0391	0	0	0	0	0	0	1.5501	0	0	0	0	1.2619
rv3151	0	0	0	0	1.7319	0.87916	0	0	0	0	0	0
rv2557	0	0	2.13	0	0	0.87916	0	0	0	0	0	0
rv3009c	0	0	0	1.3754	0	0	0	0	0	0	0	0
rv0244c	0	0	0	0	0	0	1.5501	0	0	0	0	0
