# Supplementary material for: Flux Balance Analysis with Objective Function Defined by Proteomics Data—Metabolism of Mycobacterium tuberculosis Exposed to Mefloquine
Source: PLoS One. 2015 Jul 28;10(7):e0134014. doi: 10.1371/journal.pone.0134014 (PMC4517854; doi:10.1371/journal.pone.0134014)
Supplement: S1 File — (ZIP) [file pone.0134014.s002.zip › code/analysis_of_metabolism.r]

# which: analysis_of_metabolism.r
# who: Daniel Montezano
# e-who: daniel at lpds ufsc br
# when: 24 04 14 / 25 11 14
# what: This script reads FBA results calculated with two different objective functions:
#       - biomass
#       - proteomics data
#       and analyses the results comparatively.
# TODO: questions:
#       1) Best way to visualize FBA flux data?

load("results_bio_fba")
load("results_pmx_fba_objective")
load("results_pmx_fba_constraints")
# reads list of essential genes from Sassetti 2003
essential <- read.table(file="model_data/essential_genes_sassetti.csv",
                        header=TRUE,sep=',',row.names=1)
rownames(essential) <- tolower(rownames(essential))

# find list of reactions with zero flux in ALL CTL for biomas objfun
temp_bio <- fba_bio[,"CTL"] == 0 # zero flux essential rxns 
rxns_bio <- rownames(fba_bio)[temp_bio]
temp_objective <- fba_pmxobj[,"CTL"] == 0 # zero flux essential rxns
rxns_objective <- rownames(fba_pmxobj)[temp_objective]
temp_constraints <- fba_pmxcon[,"CTL"] == 0 # zero flux essential rxns
rxns_constraints <- rownames(fba_pmxcon)[temp_constraints]

# find ids of essential reactions with zero flux
rxns <- read.table("model_data/gsmn_rxns.csv",header=T,sep=',',stringsAsFactors=FALSE)
rownames(rxns) <- rxns[,"rxnid"]
temp_bio <- tolower(rxns[rxns_bio,"gene"])
temp_objective <- tolower(rxns[rxns_objective,"gene"])
temp_constraints <- tolower(rxns[rxns_constraints,"gene"])
rg <- "rv[0-9]{4}[a-z]?"
# harvests loci of essential reactions
genes_bio <- unique(sort(unlist(regmatches(temp_bio,gregexpr(rg,temp_bio)))))
genes_objective <- unique(sort(unlist(regmatches(temp_objective,gregexpr(rg,temp_objective)))))
genes_constraints <- unique(sort(unlist(regmatches(temp_constraints,gregexpr(rg,temp_constraints)))))

# check the lists above against Sassetti's essential genes
essential_bio <- genes_bio[genes_bio %in% rownames(essential)]
essential_objective <- genes_objective[genes_objective %in% rownames(essential)]
essential_constraints <- genes_constraints[genes_constraints %in% rownames(essential)]
options(digits=2)
cat("Percent zero-flux essential reactions with biomass objfun: ")
cat(100*length(rxns_bio)/nrow(rxns),"%\n",sep='')
cat("Percent zero-flux essential reactions with proteomic objfun: ")
cat(100*length(rxns_objective)/nrow(rxns),"%\n",sep='')
cat("Percent zero-flux essential reactions with proteomic constraints: ")
cat(100*length(rxns_constraints)/nrow(rxns),"%\n",sep='')

cat("Enzymes of zero-flux essential reactions with biomass objfun: ")
cat(length(essential_bio),"\n",sep='')
cat("Enzymes of zero-flux essential reactions with proteomic objfun: ")
cat(length(essential_objective),"\n",sep='')
cat("Enzymes of zero-flux essential reactions with proteomic constraints: ")
cat(length(essential_constraints),"\n",sep='')

#what are the roles of these genes/enzymes? What are the pathways?
# if the pathways are in the ones found by Sassetti, is it good for me?
zero_because_of_pmx <- setdiff(essential_objective,essential_bio)
get_positive_flux_because_of_pmx <- setdiff(essential_bio,essential_objective)


tp <- c("CTL","H6C","D2C","D4C")
fba_bio <- fba_bio[,1] # for maximization of biomass all time points are equal
if(FALSE) {
##############################################
# generate graphs of flux vectors
##############################################
#pdf("images/fba_proteomics.pdf")
tiff("images/fba_proteomics%02d.tiff",compression="lzw",units='in',res=300,width=8,height=8)
# First graph:
# Comparisom "biomass only" objective function and "proteomics CTl data" objective function
# NOTE: index of X axis is NOT reaction name - check vector to see order of reactions
par(mfrow=c(3,1),las=3,mar=c(5,4,4,2))
plot(fba_bio,type='l',col='black',
     xlab="Reaction index",
     ylab="Metabolic flux",xaxt='n')
title(main="Biomass objective function")
plot(fba_pmx[,"CTL"],type='l',col='blue',
     xlab="Reaction index",
     ylab="Metabolic flux",xaxt='n')
title(main="Proteomics objective function")
plotdata <- fba_bio - fba_pmx[,"CTL"]
plotdata[abs(plotdata) < 0.5] <- 0.0
plot(plotdata,type='l',col='red',
     xlab="Reaction index",
     ylab="Metabolic flux",ylim=c(-1,1))
title(main="Difference in flux vector")
}#end of if(FALSE) 

# Identification of fluxes with most variation when using proteomics CTL objfun instead of biomass:
vvd <-(fba_bio - fba_pmxobj[,"CTL"])
vvq <- c(-2.0,-1.5,-1.0,-0.75,-0.50,-0.25,0.0,0.25,0.50,0.75,1.0,1.5,2.0)
ll_bio_pmx_ctl <- by(vvd,cut(vvd,breaks=vvq),length)
list_bio_pmx_ctl <- as.numeric(ll_bio_pmx_ctl)
# we now observe which reactions varied most (in steps) from 0.9 to 1.0?
toprxns_diff_bio_pmx_ctl <- vvd[abs(vvd) > 0.5]

if(FALSE) {
# Analysis of fluxes for mefloquine condition using proteomics objfun. These
# are compared with results from paper [6] Danelishvili
# Graph showing metabolic flux on MEF condition for each time point
plot(fba_pmxobj[,"H6T"],type='h',col="black",
     xlab="Reaction index",ylab="Metabolic flux",xaxt='n')
title(main="Metabolic flux - time point 6 hrs")
plot(fba_pmxobj[,"D2T"],type='h',col="red",
     xlab="Reaction index",ylab="Metabolic flux",xaxt='n')
title(main="Metabolic flux - time point day 2")
plot(fba_pmxobj[,"D4T"],type='h',col="blue",
     xlab="Reaction index",ylab="Metabolic flux")
title(main="Metabolic flux - time point day 4")
}# end of if(FALSE)

# It is necessary to deal with three exceptions:
# (1) negative fold change
# (2) control was zero (infinite fold change)
# (3) treatment was zero (zero fold change)
# we replace zeros qith the minimum flux obtained, both for control and treatment.
toprxns <- list()
for (tpo in c("H6","D2","D4") ) {
  tpctl <- paste(tpo,"C",sep='')
  tpmef <- paste(tpo,"T",sep='')
  # replace zeros with the minimum
  vvt <- (fba_pmxobj[,tpctl] == 0)
  fba_pmxobj[vvt,tpctl] <- NA
  minimo <- min(abs(fba_pmxobj[,tpctl]),na.rm=T)
  vvt <- is.na(fba_pmxobj[,tpctl])
  fba_pmxobj[vvt,tpctl] <- minimo
  minimoctl <- minimo
  # replace zeros with the minimum
  vvt <- (fba_pmxobj[,tpmef] == 0)
  fba_pmxobj[vvt,tpmef] <- NA
  minimo <- min(abs(fba_pmxobj[,tpmef]),na.rm=T)
  vvt <- is.na(fba_pmxobj[,tpmef])
  fba_pmxobj[vvt,tpmef] <- minimo
  minimomef <- minimo
  # calculate fold change saefly now that zeros have been dealt with
  vvm <- minimomef / minimoctl
  vvd <- fba_pmxobj[,tpmef] / fba_pmxobj[,tpctl]
  ll_pmx_h6fc <- by(vvd,cut(vvd,breaks=vvq),length)
  list_pmx_h6fc <- as.numeric(ll_pmx_h6fc)
  # select only most significant fold-change values
  toprxns[[tpo]] <- vvd[abs(vvd)>2 | abs(vvd)<0.5]
  # eliminates those reactions that were zero both in control and treatment
  epsilon <- 1e-3
  tempi <- (abs(toprxns[[tpo]]) < (vvm - epsilon)) | (abs(toprxns[[tpo]]) > (vvm + epsilon))
  toprxns[[tpo]] <- toprxns[[tpo]][tempi]
}

if(FALSE) {
# Now we only need to analyse reactions/pathways that remained in the list toprxns
# total number of reactions -> lapply(toprxns,length)
# names of reactions        -> lapply(toprxns,names)
plot(log2(fba_pmx[,"H6T"] / fba_pmx[,"H6C"]),type='h',col="black",
     xlab="Reaction index",ylab="Fold change (log2)",xaxt='n')
title(main="Fold change - time point 6 hrs")
plot(log2(fba_pmx[,"D2T"] / fba_pmx[,"D2C"]),type='h',col="red",
     xlab="Reaction index",ylab="Fold change (log2)",xaxt='n')
title(main="Fold change - time point day 2")
plot(log2(fba_pmx[,"D4T"] / fba_pmx[,"D4C"]),type='h',col="blue",
     xlab="Reaction index",ylab="Fold change (log2)")
title(main="Fold change - time point day 4")
}# end of if(FALSE)

# Here we read the metabolic model and create spreadsheets with
# reactions with largest fold-change for each time point.
gsmn_model <- read.csv(file="model_data/gsmn_rxns.csv",header=TRUE)
# Create three CSV files (or EXCEL), one for each time point
for( tpo in c("H6","D2","D4") ) {
  # select some columns of lines that match and also add the fold-change value
  linhas <- unlist(lapply(toprxns,names)[tpo])
  colunas <- c("rxnid","formula","ec","gene","rxname","pthw","ref")
  dfrm <- gsmn_model[gsmn_model$rxnid %in% linhas,colunas]
  dfrm$fc <- format(toprxns[[tpo]],digits=5)
  write.csv(dfrm,file=paste("top_rxns_",tpo,".csv",sep=''),row.names=FALSE)
}

if(FALSE) {
dev.off()
}# end of if(FALSE)

if (FALSE) {
# posso definir conjuntos de reações que sejam interessantes avaliar
# reações de transporte
seq_transporters <- c(seq(800,812),seq(814,922),seq(924,927),seq(929,931))
tit_transporters <-" - Transport reactions"

# definir vetores com nomes das reações por caminho metabólico (provavelmente posso fazer isso
# automaticamente usando o arquivo gsmn_rxns.csv...
seq_glycolysis <- seq(41,54)
tit_glycolysis <- " - Glycolysis"

seq_tca <- seq(55,66)
tit_tca <- " - TCA Cycle"

seq_pyruvate <- seq(67,77)
tit_pyruvate <- " - Pyruvate metabolism"

seq_propanoate <- seq(78,86)
tit_propanoate <- " - Propanoate metabolism"

seq_ppp <- seq(87,99)
tit_ppp <- " - Pentose Phosphate Pathway"

seq_energy <- c(seq(109,114),seq(119,133))
tit_energy <- " - Energy Metabolism"

seq_lipidbiosyn <- seq(495,536)
tit_lipidbiosyn <- " - Lipid Biosynthesis"

seq_mycobactin <- seq(485,494)
tit_mycobactin <- " - Mycobactin"

seq_fatacid <- seq(907,922)
tit_fatacid <- " - Fatty Acids"

seq_map <- c(seq(618,642),"TDM","TMM")
tit_map <- " - MAP"

# beta oxidation of odd-numbered acyl chain fatty acids
seq_betaox <- seq(552,582)
tit_betaox <- " - Beta-oxidation..."

# beta oxidation of odd-numbered acyl chain fatty acids
seq_betaoxacfa <- seq(540,551)
tit_betaoxacfa <- " - Lipid biosynthesis"

# cálculo de normas de vetores - não foi adiante
#vec1 <- fba_bio[transporters]
#vec2 <- fba_pmx[transporters,"D2T"]
#vec1 <- vec1 / norm(as.matrix(vec1,ncol=1))
#vec2 <- vec2 / norm(as.matrix(vec2,ncol=1))
}
