# Supplementary material for: Flux Balance Analysis with Objective Function Defined by Proteomics Data—Metabolism of Mycobacterium tuberculosis Exposed to Mefloquine
Source: PLoS One. 2015 Jul 28;10(7):e0134014. doi: 10.1371/journal.pone.0134014 (PMC4517854; doi:10.1371/journal.pone.0134014)
Supplement: S1 File — (ZIP) [file pone.0134014.s002.zip › code/model_data/essential_genes_sassetti.csv]

locus	name	ratio	minRatio	maxRatio	pvalue	insert	minInsert	maxInsert	genom	minGenom	maxGenom	orthHINFLUENZA	homolMLEPRAE	determined0.2cutoff
Rv0001	dnaA	0.10	0.05	0.20	0.00406	438	152	911	3773	2794	4575	HI0993	ML0001	*
Rv0005	gyrB	0.02	0.01	0.02	0.00000	161	86	243	9491	5784	13068	HI0567	ML0005	*
Rv0014c	pknB	0.05	0.02	0.16	0.00566	219	75	644	2999	2117	3964	None	ML0016
Rv0015c	pknA	0.06	0.04	0.08	0.00063	121	69	219	2044	1215	2778	None	ML0017
Rv0041	leuS	0.11	0.10	0.12	0.00004	1068	807	1359	9490	6471	12611	HI0921	ML0032
Rv0058	dnaB	0.07	0.05	0.09	0.00034	618	315	919	8696	5548	11317	HI1574	ML2680
Rv0060	Rv0060	0.17	0.10	0.44	0.01482	1171	592	1810	6525	4084	7981	None	None
Rv0085	hycP	0.12	0.09	0.17	0.00052	804	415	1533	6123	3413	8937	None	None
Rv0086	hycQ	0.20	0.16	0.30	0.00159	829	431	1449	3907	2222	5113	None	None
Rv0102	Rv0102	0.03	0.02	0.05	0.00073	306	159	410	10634	6805	13574	None	ML1998
Rv0112	gca	0.09	0.06	0.14	0.00111	729	261	1480	6715	3861	10786	None	None
Rv0118c	oxcA	0.15	0.06	0.36	0.02699	1037	228	2500	5449	2243	8288	None	None
Rv0127	Rv0127	0.20	0.07	0.36	0.02442	1181	371	2364	5217	2730	6491	None	None
Rv0189c	ilvD	0.09	0.07	0.14	0.00063	507	295	1009	5565	2263	10009	HI0738	ML2608
Rv0205	Rv0205	0.15	0.12	0.21	0.00121	1225	627	2012	7886	3814	13132	None	None
Rv0208c	Rv0208c	0.12	0.06	0.25	0.00549	387	194	737	3161	1497	4403	HI0340	ML2622
Rv0224c	Rv0224c	0.14	0.08	0.18	0.00202	162	64	312	1159	365	1893	None	ML2584
Rv0226c	Rv0226c	0.04	0.03	0.04	0.00003	123	74	154	3558	2076	5488	None	ML2582
Rv0227c	Rv0227c	0.04	0.03	0.05	0.00002	178	71	259	4575	2131	6344	None	ML2581
Rv0228	Rv0228	0.07	0.04	0.13	0.00228	825	573	1314	11652	5343	13995	None	ML2580
Rv0236c	Rv0236c	0.04	0.02	0.08	0.00109	153	59	291	4454	759	8258	None	ML2570
Rv0282	Rv0282	0.02	0.02	0.03	0.00003	82	51	113	3687	2631	5090	None	ML2537
Rv0283	Rv0283	0.02	0.02	0.02	0.00001	113	51	184	5343	2583	7893	None	ML2536
Rv0284	Rv0284	0.02	0.02	0.04	0.00040	83	45	127	4202	1045	7462	None	ML2535
Rv0285	PE	0.16	0.15	0.17	0.00032	487	291	821	3124	1737	5295	None	ML2534
Rv0286	PPE	0.02	0.02	0.03	0.00003	157	116	222	6901	5170	8268	None	None
Rv0289	Rv0289	0.05	0.04	0.06	0.00017	393	226	744	8665	3904	14708	None	ML2530
Rv0290	Rv0290	0.02	0.01	0.03	0.00010	61	46	96	3251	1923	4508	None	ML2529
Rv0291	Rv0291	0.05	0.02	0.22	0.01189	208	33	693	2082	643	3083	None	ML2528
Rv0292	Rv0292	0.14	0.05	0.38	0.03147	842	174	1952	4276	2278	6400	None	ML2527
Rv0311	Rv0311	0.17	0.09	0.29	0.00955	849	408	1921	4549	2022	7295	None	None
Rv0312	Rv0312	0.12	0.04	0.35	0.03599	973	201	2953	5279	1480	9835	None	None
Rv0334	rmlA	0.09	0.07	0.10	0.00011	142	107	183	1655	1038	2354	None	ML2503
Rv0335c	PE	0.13	0.09	0.24	0.00216	688	182	1058	4940	1920	9613	None	None
Rv0337c	aspC	0.06	0.05	0.07	0.00005	101	48	200	1670	717	3299	HI0286	ML2502
Rv0338c	Rv0338c	0.03	0.02	0.06	0.00059	95	49	179	2645	2155	3251	None	ML2501
Rv0347	Rv0347	0.07	0.05	0.11	0.00064	551	324	843	6918	4505	8037	None	None
Rv0350	dnaK	0.03	0.03	0.04	0.00002	234	153	297	7280	4563	9154	HI1237	ML2496
Rv0351	grpE	0.09	0.07	0.20	0.00247	964	214	2277	8383	2793	11575	HI0071	ML2495
Rv0352	dnaJ	0.12	0.09	0.17	0.00113	541	471	709	4597	2825	5634	HI1238	ML2494
Rv0357c	purA	0.17	0.09	0.33	0.00715	2196	594	4696	10261	6535	14355	HI1633	ML0280
Rv0372c	Rv0372c	0.14	0.07	0.33	0.01311	658	211	1111	4424	2113	6871	None	None
Rv0383c	Rv0383c	0.05	0.04	0.06	0.00009	211	132	339	4116	2369	5592	None	ML2489
Rv0384c	clpB	0.06	0.02	0.12	0.00456	394	185	915	6041	2113	9798	HI0859	ML2490
Rv0399c	lpqK	0.13	0.06	0.29	0.00878	677	247	1619	4279	1549	5813	None	None
Rv0400c	fadE7	0.13	0.06	0.21	0.00504	513	151	974	3287	1402	5068	None	None
Rv0404	fadD30	0.13	0.04	0.29	0.01866	1390	322	2670	9028	4030	13189	HI0194	None
Rv0410c	pknG	0.13	0.08	0.33	0.00856	713	216	1654	4215	2468	5039	None	ML0304
Rv0411c	glnH	0.10	0.03	0.56	0.03747	1246	153	3900	5752	3071	7077	HI1179	ML0303
Rv0412c	Rv0412c	0.14	0.06	0.37	0.02908	1973	501	4720	9950	6150	12791	None	None
Rv0415	Rv0415	0.03	0.03	0.05	0.00011	100	48	206	2759	1371	4341	None	ML0299
Rv0416	Rv0416	0.03	0.02	0.05	0.00024	73	42	115	2389	886	3503	None	ML0298
Rv0417	thiG	0.05	0.03	0.06	0.00034	181	98	309	3803	1937	6254	None	ML0297
Rv0422c	thiD	0.09	0.07	0.13	0.00048	193	106	380	2079	1250	2919	HI0416	ML0295
Rv0423c	thiC	0.03	0.03	0.04	0.00006	124	63	205	3756	1560	5240	None	ML0294
Rv0425c	ctpH	0.15	0.10	0.21	0.00148	760	251	1726	4477	1939	8191	None	None
Rv0429c	def	0.20	0.15	0.33	0.00282	549	167	1314	2365	883	3976	HI0622	ML1929
Rv0430	Rv0430	0.13	0.11	0.17	0.00020	240	137	308	1869	802	2426	None	ML1927
Rv0440	groEL2	0.08	0.06	0.11	0.00033	365	130	648	4287	2276	5864	HI0543	ML0317
Rv0450c	mmpL4	0.08	0.05	0.14	0.00109	445	232	827	4909	3498	6122	None	ML2378
Rv0462	Rv0462	0.13	0.07	0.19	0.00206	726	395	1209	5230	4094	6451	HI1231	ML2387
Rv0479c	Rv0479c	0.07	0.06	0.09	0.00016	388	188	616	5691	3320	7753	None	ML2450
Rv0500	proC	0.12	0.07	0.16	0.00112	237	108	500	1790	1204	3047	HI0307	ML2430
Rv0509	hemA	0.03	0.03	0.03	0.00002	170	100	283	5727	3711	8087	None	ML2422
Rv0510	hemC	0.03	0.02	0.04	0.00011	89	52	139	2812	1875	3758	None	ML2421
Rv0511	cysG	0.04	0.04	0.06	0.00008	118	85	166	2698	1421	3630	None	ML2420
Rv0524	hemL	0.05	0.04	0.07	0.00019	105	52	174	2209	738	3800	None	ML2414
Rv0525	Rv0525	0.05	0.05	0.08	0.00022	115	76	169	2239	923	3587	None	ML2413
Rv0526	Rv0526	0.05	0.03	0.12	0.00219	274	129	677	4253	2387	5850	HI0935 HI1095	ML2412
Rv0527	ccsA	0.04	0.03	0.05	0.00016	69	26	117	1882	994	3260	HI1454	ML2411
Rv0528	Rv0528	0.03	0.02	0.07	0.00104	235	97	446	6330	2940	10335	None	ML2410
Rv0529	ccsB	0.07	0.06	0.10	0.00016	338	171	619	4210	2694	6015	HI1091 HI0936 HI1094	ML2409
Rv0540	Rv0540	0.12	0.05	0.24	0.01243	558	141	1035	3837	2648	4837	None	None
Rv0541c	Rv0541c	0.07	0.04	0.14	0.00398	444	84	676	5210	1970	8221	None	None
Rv0542c	menE	0.15	0.13	0.19	0.00019	169	92	316	1111	679	2036	HI0194	ML2257
Rv0553	menC	0.18	0.10	0.33	0.00609	59	41	82	365	158	592	HI0969	ML2268
Rv0555	menD	0.06	0.05	0.07	0.00012	80	56	108	1424	775	1750	HI0283	ML2270
Rv0556	Rv0556	0.20	0.11	0.38	0.01116	1323	739	2830	5825	3507	7434	None	ML2271
Rv0557	Rv0557	0.17	0.11	0.35	0.00636	1281	703	2670	6602	5006	7727	None	None
Rv0558	ubiE	0.14	0.06	0.28	0.01597	1487	338	3073	8429	5846	10969	None	ML2273
Rv0562	grcC1	0.16	0.10	0.23	0.00170	304	157	470	1898	1037	2650	HI0881	ML2277
Rv0588	Rv0588	0.15	0.06	0.32	0.01343	527	207	1304	3126	945	4447	None	None
Rv0607	Rv0607	0.18	0.10	0.38	0.01898	370	175	708	1920	863	2723	None	None
Rv0627	Rv0627	0.14	0.09	0.44	0.01409	359	100	922	1831	1036	2513	None	None
Rv0628c	Rv0628c	0.14	0.09	0.20	0.00259	872	641	1356	6267	3150	7811	None	None
Rv0635	Rv0635	0.06	0.04	0.09	0.00051	307	240	441	5008	2652	6601	None	ML1910
Rv0636	Rv0636	0.14	0.06	0.40	0.01924	915	456	1548	6327	2859	8559	None	ML1909
Rv0638	secE	0.20	0.19	0.21	0.00001	873	403	1275	4323	1907	6164	None	ML1907
Rv0640	rplK	0.07	0.04	0.15	0.00268	352	97	716	4262	1944	6520	HI0517	ML1905
Rv0651	rplJ	0.08	0.05	0.12	0.00073	263	89	348	2932	1650	3756	HI0640	ML1896
Rv0652	rplL	0.19	0.16	0.21	0.00007	600	245	896	3256	1346	5462	HI0641	ML1895
Rv0666	Rv0666	0.09	0.05	0.14	0.00149	783	286	1223	8075	4277	10471	None	None
Rv0667	rpoB	0.02	0.02	0.04	0.00025	86	35	134	3426	2067	4299	HI0515	ML1891
Rv0668	rpoC	0.02	0.02	0.04	0.00048	297	111	471	10987	5934	13840	HI0514	ML1890
Rv0674	Rv0674	0.13	0.06	0.36	0.01527	600	235	1029	4385	2011	6185	None	None
Rv0675	echA5	0.07	0.03	0.22	0.00798	327	102	907	3286	2168	4082	None	None
Rv0682	rpsL	0.06	0.05	0.07	0.00001	271	105	542	4376	1809	7918	HI0581	ML1880
Rv0683	rpsG	0.11	0.07	0.21	0.00325	240	119	422	1964	1332	3069	HI0580	ML1879
Rv0684	fusA	0.05	0.04	0.06	0.00007	177	83	242	3942	1683	5606	HI0579	ML1878
Rv0685	tuf	0.09	0.07	0.10	0.00004	625	264	1097	6801	3558	10841	HI0578 HI0632	ML1877
Rv0697	Rv0697	0.08	0.03	0.21	0.00830	968	281	2546	9041	2631	12314	None	None
Rv0700	rpsJ	0.10	0.04	0.32	0.02047	343	61	655	2283	1311	2930	HI0776	ML1864
Rv0701	rplC	0.03	0.02	0.04	0.00027	168	54	300	4558	2242	6759	HI0777	ML1863
Rv0702	rplD	0.04	0.03	0.06	0.00013	98	80	113	2338	1312	3253	HI0778	ML1862
Rv0703	rplW	0.09	0.04	0.25	0.00960	79	40	176	767	449	970	None	ML1861
Rv0704	rplB	0.03	0.03	0.04	0.00001	123	68	193	3889	1807	5868	HI0780	ML1860
Rv0705	rpsS	0.03	0.02	0.03	0.00002	73	35	134	2786	1195	4452	HI0781	ML1859
Rv0706	rplV	0.03	0.02	0.03	0.00001	53	19	108	2151	638	4718	HI0782	ML1858
Rv0707	rpsC	0.02	0.02	0.05	0.00042	37	28	62	1676	597	3252	HI0783	ML1857
Rv0708	rplP	0.03	0.03	0.03	0.00000	137	54	224	4751	1831	7175	HI0784	ML1856
Rv0709	rpmC	0.07	0.04	0.08	0.00050	125	80	215	1875	1030	2805	HI0785	ML1855
Rv0710	rpsQ	0.16	0.07	0.26	0.00848	559	176	1120	3116	1499	4892	HI0786	ML1854
Rv0714	rplN	0.16	0.12	0.25	0.00144	119	57	185	867	229	1545	HI0788	ML1849
Rv0715	rplX	0.06	0.04	0.13	0.00172	120	86	166	2067	1314	2546	HI0789	ML1848
Rv0716	rplE	0.05	0.04	0.06	0.00008	196	114	274	4447	2197	7258	HI0790	ML1847
Rv0718	rpsH	0.05	0.04	0.08	0.00027	405	235	717	7858	2820	14099	HI0792	ML1845
Rv0719	rplF	0.03	0.02	0.03	0.00002	112	92	159	4083	2757	5459	HI0793	ML1844
Rv0720	rplR	0.09	0.07	0.11	0.00020	66	45	97	746	393	1109	HI0794	ML1843
Rv0721	rpsE	0.10	0.07	0.13	0.00059	689	237	1354	6663	2758	10239	HI0795	ML1842
Rv0722	rpmD	0.12	0.06	0.42	0.01798	92	40	209	782	179	1600	HI0796	ML1841
Rv0732	secY	0.02	0.02	0.03	0.00001	107	58	135	4651	2930	5622	HI0798	ML1833
Rv0736	Rv0736	0.17	0.11	0.27	0.00266	768	206	1647	3818	1455	6194	None	None
Rv0744c	Rv0744c	0.20	0.13	0.45	0.01041	1002	332	2020	4315	2470	5868	None	None
Rv0755c	PPE	0.14	0.11	0.24	0.00192	2000	866	3570	13413	7625	17587	None	None
Rv0772	purD	0.05	0.03	0.06	0.00020	171	102	259	3303	1597	4755	HI0888	ML2235
Rv0780	purC	0.15	0.10	0.24	0.00507	104	48	225	617	328	975	HI1726	ML2227	*
Rv0781	ptrBb	0.16	0.07	0.41	0.02861	686	377	1144	4595	2169	8385	None	ML2226
Rv0788	purQ	0.08	0.06	0.15	0.00122	784	196	1391	8090	2995	14036	HI0752	ML2219
Rv0798c	Rv0798c	0.17	0.07	0.36	0.01483	1296	457	2239	7170	3866	9863	None	None
Rv0803	purL	0.03	0.03	0.04	0.00000	67	33	97	1931	1042	2703	HI0752	ML2211	*
Rv0808	purF	0.08	0.06	0.12	0.00043	504	178	818	5429	2348	7787	HI1207	ML2206
Rv0811c	Rv0811c	0.09	0.08	0.10	0.00001	185	98	244	2085	1160	2901	None	ML2203
Rv0817c	Rv0817c	0.14	0.12	0.18	0.00015	332	136	427	2409	772	3246	None	ML2195
Rv0824c	desA1	0.13	0.08	0.21	0.00212	680	379	1325	4805	2843	6290	None	ML2185
Rv0875c	Rv0875c	0.18	0.08	0.28	0.00928	960	489	1754	4924	3131	6253	None	ML2144
Rv0883c	Rv0883c	0.17	0.11	0.28	0.00599	371	131	549	1964	1230	2819	None	ML2137
Rv0884c	serC	0.11	0.08	0.15	0.00071	340	119	696	2791	1576	4535	HI1167	ML2136
Rv0894	Rv0894	0.18	0.07	0.40	0.02394	2096	700	4808	9543	5227	11926	None	None
Rv0900	Rv0900	0.19	0.05	0.32	0.03231	183	61	327	888	380	1218	None	None
Rv0946c	pgi	0.06	0.04	0.11	0.00115	400	179	876	6024	3980	7740	HI1576	ML0150
Rv0949	uvrD	0.17	0.05	0.42	0.02877	1775	271	3033	8688	4090	12774	HI1188	ML0153
Rv0951	sucC	0.06	0.06	0.07	0.00001	206	96	282	3190	1690	4444	HI1196	ML0155
Rv0952	sucD	0.17	0.08	0.27	0.00567	1797	482	3539	8918	4583	13220	HI1197	ML0156
Rv0955	Rv0955	0.04	0.04	0.04	0.00000	383	240	602	10444	6487	16468	None	ML0159
Rv0957	purH	0.06	0.05	0.10	0.00036	260	158	355	4506	1779	6858	HI0887	ML0161
Rv0973c	accA2	0.20	0.08	0.47	0.04571	1477	308	3727	5562	2405	8110	None	None
Rv0982	Rv0982	0.09	0.08	0.11	0.00007	582	382	824	6932	3562	10375	None	ML0175
Rv0993	galU	0.10	0.06	0.15	0.00129	751	298	1084	7683	4721	12136	HI0812	ML0182
Rv1002c	Rv1002c	0.20	0.09	0.37	0.01086	1186	504	2360	5985	2720	11898	None	ML0192
Rv1005c	pabB	0.08	0.07	0.09	0.00006	374	164	620	4654	2224	6908	None	ML0236
Rv1007c	metS	0.07	0.05	0.10	0.00061	489	198	819	5783	3075	8071	HI1276	ML0238
Rv1011	Rv1011	0.11	0.09	0.11	0.00002	517	256	722	4802	2285	6358	HI1608	ML0242
Rv1014c	pth	0.11	0.10	0.12	0.00001	1139	603	1809	10213	6045	15922	HI0394	ML0244
Rv1017c	prsA	0.13	0.08	0.21	0.00187	1372	630	2325	9762	5233	13789	HI1609	ML0248
Rv1018c	glmU	0.15	0.10	0.20	0.00120	793	420	1749	5125	2166	9519	HI0642	ML0249
Rv1023	eno	0.13	0.09	0.17	0.00063	856	544	1394	6393	3617	8311	HI0932	ML0255
Rv1024	Rv1024	0.12	0.07	0.24	0.00804	657	219	1550	5079	1179	7089	None	ML0256
Rv1025	Rv1025	0.15	0.09	0.22	0.00179	603	257	1363	3488	1650	6255	None	ML0257
Rv1026	Rv1026	0.19	0.11	0.37	0.01003	915	537	1544	4816	2385	6259	HI0695	ML0258
Rv1027c	kdpE	0.14	0.06	0.24	0.00906	995	265	1607	5727	4436	7027	None	None
Rv1092c	coaA	0.09	0.05	0.15	0.00218	1083	705	2006	11201	5704	13537	HI0631	ML1954
Rv1094	desA2	0.12	0.08	0.18	0.00140	543	440	626	4894	2457	6791	None	ML1952
Rv1098c	fum	0.11	0.08	0.25	0.00394	399	297	609	3859	1200	5559	HI1398	ML1947
Rv1122	gnd2	0.08	0.04	0.11	0.00164	565	349	815	7267	3514	10242	None	None
Rv1126c	Rv1126c	0.12	0.10	0.21	0.00157	875	331	1482	6613	3383	9912	None	None
Rv1128c	Rv1128c	0.15	0.06	0.40	0.02512	1986	621	4908	10113	5704	12355	None	None
Rv1133c	metE	0.11	0.05	0.17	0.00273	617	128	900	4939	2401	6271	HI1702	ML0961
Rv1166	lpqW	0.10	0.06	0.22	0.00444	1034	470	2507	8580	4845	11633	None	ML1497
Rv1169c	PE	0.19	0.09	0.27	0.00835	1740	911	2966	9046	4002	13149	None	None
Rv1177	fdxC	0.18	0.11	0.30	0.00442	541	76	1109	2786	674	5183	None	ML1489
Rv1182	papA3	0.20	0.13	0.38	0.00768	2890	1372	5580	12745	9560	14896	None	ML1230
Rv1186c	Rv1186c	0.12	0.06	0.22	0.00483	480	146	852	4143	697	6845	None	None
Rv1187	rocA	0.19	0.14	0.29	0.00271	940	300	1510	4373	2160	5263	None	None
Rv1188	Rv1188	0.19	0.12	0.36	0.00788	1503	728	3331	6976	3129	9246	None	None
Rv1193	fadD36	0.16	0.07	0.30	0.00821	367	166	568	2310	887	3400	None	ML1051
Rv1194c	Rv1194c	0.17	0.15	0.26	0.00093	753	209	1701	3823	1329	6581	None	ML1052
Rv1201c	Rv1201c	0.13	0.12	0.15	0.00004	688	181	993	5086	1425	7338	HI1634	ML1058
Rv1202	dapE	0.10	0.06	0.12	0.00070	439	170	774	4465	1367	7688	None	ML1059
Rv1208	Rv1208	0.09	0.05	0.15	0.00193	588	274	1005	6279	3668	9031	None	ML1064
Rv1215c	Rv1215c	0.14	0.09	0.20	0.00112	664	272	1139	4510	2032	5699	None	None
Rv1223	htrA	0.13	0.09	0.16	0.00060	717	451	972	5832	2880	7136	None	ML1078
Rv1229c	mrp	0.06	0.04	0.10	0.00063	259	64	402	5064	1080	8782	HI1277	ML1080
Rv1232c	Rv1232c	0.16	0.09	0.28	0.00411	1090	580	1662	6554	3642	9809	None	None
Rv1248c	sucA	0.05	0.03	0.06	0.00011	267	159	354	6224	2615	8592	HI1662	ML1095
Rv1254	Rv1254	0.03	0.02	0.03	0.00006	433	343	567	14658	9900	18064	None	ML1101
Rv1274	lprB	0.12	0.10	0.14	0.00014	786	420	1519	6367	2976	11449	None	ML1115
Rv1278	Rv1278	0.10	0.06	0.13	0.00091	351	158	464	3612	1975	5384	None	ML1120
Rv1284	Rv1284	0.13	0.05	0.45	0.03165	1682	557	4707	8725	3896	11458	None	None
Rv1285	cysD	0.05	0.03	0.08	0.00178	457	274	982	9218	3314	13653	None	None
Rv1286	cysN	0.07	0.04	0.11	0.00116	473	281	825	6415	2864	8830	None	None
Rv1292	argS	0.05	0.04	0.06	0.00009	274	160	447	5921	2827	8380	HI1583	ML1127
Rv1293	lysA	0.03	0.02	0.04	0.00032	61	43	88	2274	1254	2793	HI0727	ML1128	*
Rv1294	thrA	0.02	0.01	0.02	0.00004	136	80	182	9234	4443	13923	HI0089	ML1129
Rv1295	thrC	0.05	0.04	0.05	0.00000	221	103	332	4602	2323	6538	None	ML1130
Rv1296	thrB	0.06	0.05	0.09	0.00031	433	114	648	6341	2350	9408	HI0088	ML1131
Rv1297	rho	0.03	0.02	0.05	0.00021	181	94	251	5292	2358	8231	HI0295	ML1132
Rv1298	rpmE	0.05	0.02	0.13	0.00478	74	25	116	1598	574	2374	HI0758	ML1133
Rv1299	prfA	0.02	0.01	0.02	0.00019	103	27	171	5731	3780	7216	HI1561	ML1134
Rv1300	hemK	0.08	0.05	0.21	0.00491	422	118	1060	4135	2141	5092	HI1201 HI1559	ML1135
Rv1301	Rv1301	0.11	0.04	0.30	0.02517	1270	450	2986	9180	3964	11967	HI1198	ML1136
Rv1303	Rv1303	0.11	0.07	0.20	0.00246	1290	554	2898	9687	7585	14531	None	ML1138
Rv1305	atpE	0.16	0.10	0.36	0.00768	663	439	783	4487	2112	6462	HI0484	ML1140
Rv1306	atpF	0.03	0.03	0.04	0.00003	163	106	234	5413	3065	7298	None	ML1141
Rv1307	atpH	0.04	0.03	0.05	0.00022	270	110	380	7093	4308	9075	HI0483	ML1142
Rv1308	atpA	0.02	0.01	0.03	0.00016	124	51	234	5572	2378	7486	HI0481	ML1143
Rv1309	atpG	0.04	0.03	0.06	0.00041	131	87	215	3453	1454	4640	HI0480	ML1144
Rv1310	atpD	0.04	0.03	0.05	0.00007	529	339	827	14164	6749	21577	HI0479	ML1145
Rv1311	atpC	0.08	0.07	0.09	0.00002	312	145	436	3937	2089	4955	HI0478	ML1146
Rv1315	murA	0.06	0.05	0.07	0.00004	558	270	882	9520	5798	13040	HI1081	ML1150	*
Rv1326c	glgB	0.03	0.02	0.03	0.00002	349	198	546	12510	8286	16938	HI1357	None
Rv1327c	Rv1327c	0.01	0.01	0.02	0.00001	205	116	260	15094	9860	19718	None	None
Rv1339	Rv1339	0.15	0.09	0.33	0.00702	1404	434	2791	7567	5074	9584	None	ML1173
Rv1342c	pks14	0.18	0.13	0.24	0.00138	1054	662	1358	6211	2711	10070	None	ML1176
Rv1347c	Rv1347c	0.12	0.10	0.15	0.00016	893	430	1278	7052	4203	8316	None	None
Rv1348	Rv1348	0.06	0.05	0.10	0.00051	674	598	810	10744	6550	13175	None	None
Rv1349	Rv1349	0.04	0.03	0.06	0.00026	312	125	410	6993	4177	8880	None	None
Rv1350	fabG2	0.20	0.13	0.38	0.00627	1612	605	2713	7460	4755	9334	None	None
Rv1380	pyrB	0.04	0.03	0.05	0.00014	170	90	262	4022	2360	4838	None	ML0532
Rv1381	pyrC	0.04	0.04	0.05	0.00004	159	99	223	3546	2131	4789	None	ML0533
Rv1382	Rv1382	0.06	0.04	0.11	0.00107	132	100	158	2302	1353	2745	None	None
Rv1383	carA	0.03	0.02	0.05	0.00050	112	54	202	3711	1784	4714	None	ML0535
Rv1388	mIHF	0.08	0.06	0.10	0.00028	321	123	471	3687	2103	4802	None	ML0540
Rv1389	gmk	0.07	0.04	0.24	0.00820	1014	330	2939	9326	5242	12261	HI1743	ML0541
Rv1390	Rv1390	0.08	0.04	0.13	0.00170	610	196	956	7060	3229	9478	None	ML0542
Rv1391	dfp	0.09	0.06	0.11	0.00045	593	289	928	6992	2544	11133	HI0953	ML0543
Rv1392	metK	0.07	0.06	0.09	0.00010	420	167	661	6017	1836	10986	HI1172	ML0544
Rv1406	fmt	0.14	0.11	0.17	0.00041	619	209	877	4174	1891	5649	HI0623	ML0552
Rv1409	ribG	0.15	0.09	0.22	0.00190	807	255	1338	4703	2757	6151	HI0944	ML0555
Rv1415	ribA2	0.17	0.09	0.23	0.00336	1247	494	1983	7087	2452	10123	HI0764	ML0559
Rv1416	ribH	0.04	0.02	0.12	0.00390	484	145	1185	8913	4933	14036	HI1303	ML0560
Rv1420	uvrC	0.18	0.09	0.25	0.00532	1068	611	1625	6048	2804	8291	HI0057	ML0562
Rv1436	gap	0.19	0.12	0.26	0.00290	2166	1155	3364	10885	6096	14455	HI0001	ML0570
Rv1437	pgk	0.04	0.04	0.05	0.00005	325	306	347	7481	5831	9417	HI0525	ML0571
Rv1438	tpi	0.05	0.04	0.07	0.00013	671	247	1064	11792	5822	15514	HI0678	ML0572
Rv1446c	opcA	0.19	0.11	0.32	0.00575	1000	669	1449	5201	2821	6097	None	ML0580
Rv1448c	tal	0.14	0.07	0.35	0.01396	1319	513	2143	8228	5285	10742	HI1125	ML0582
Rv1449c	tkt	0.04	0.03	0.05	0.00004	114	77	148	2847	1669	3336	HI1023	ML0583
Rv1456c	Rv1456c	0.13	0.11	0.16	0.00031	519	198	830	3699	1835	5242	None	ML0587
Rv1457c	Rv1457c	0.20	0.08	0.65	0.03696	1200	160	2796	4008	1922	5192	None	ML0589
Rv1459c	Rv1459c	0.05	0.03	0.08	0.00073	278	83	610	5034	2369	7217	None	ML0591
Rv1461	Rv1461	0.02	0.01	0.03	0.00012	126	55	185	5917	3694	6984	None	ML0593
Rv1462	Rv1462	0.04	0.02	0.06	0.00073	297	94	481	6475	2914	8965	None	ML0594
Rv1463	Rv1463	0.03	0.02	0.04	0.00019	190	88	301	6750	3160	9204	None	ML0595
Rv1464	Rv1464	0.03	0.02	0.07	0.00137	221	84	401	6071	2307	9483	HI1295 HI1343	ML0596
Rv1465	Rv1465	0.16	0.10	0.38	0.00855	236	143	310	1586	749	2246	HI0377	ML0597
Rv1466	Rv1466	0.18	0.14	0.23	0.00058	472	255	737	2639	1368	3183	None	ML0598
Rv1475c	acn	0.03	0.02	0.03	0.00004	267	97	406	9503	4563	12671	None	ML1814
Rv1476	Rv1476	0.11	0.07	0.16	0.00093	556	237	833	5152	2107	8869	None	ML1813
Rv1477	Rv1477	0.06	0.05	0.08	0.00005	288	105	454	4555	1667	6161	None	ML1812
Rv1479	moxR	0.09	0.04	0.28	0.01042	1137	563	1629	12181	5516	16724	None	ML1810
Rv1480	Rv1480	0.05	0.04	0.08	0.00027	398	180	545	7592	3514	10783	None	ML1809
Rv1485	hemZ	0.04	0.04	0.05	0.00003	267	132	374	5860	3423	7726	None	ML1805
Rv1490	Rv1490	0.13	0.09	0.20	0.00186	1114	554	2058	8541	3432	12267	None	None
Rv1539	lspA	0.13	0.08	0.23	0.00337	2046	737	3323	14313	8028	19061	HI1006	ML1199
Rv1547	dnaE1	0.05	0.01	0.48	0.03243	692	40	2341	4623	2753	5858	HI0739	ML1207
Rv1594	nadA	0.06	0.04	0.08	0.00021	273	92	350	4172	2134	5319	None	ML1225
Rv1595	nadB	0.07	0.05	0.20	0.00490	379	100	975	4110	1943	5859	None	ML1226
Rv1599	hisD	0.04	0.03	0.07	0.00066	128	31	207	4083	876	7338	HI0469	ML1257
Rv1600	hisC	0.04	0.03	0.16	0.00529	340	44	1038	4473	1283	7325	None	ML1258
Rv1601	hisB	0.02	0.02	0.04	0.00034	224	107	358	10305	5545	13309	HI0471	ML1259
Rv1602	hisH	0.03	0.02	0.05	0.00074	285	81	534	8400	4525	9856	HI0472	ML1260
Rv1603	hisA	0.09	0.05	0.23	0.00602	718	176	1548	6271	3742	8109	HI0473	ML1261
Rv1605	hisF	0.05	0.04	0.06	0.00005	315	83	599	5937	1558	12001	HI0474	ML1263
Rv1606	hisI2	0.14	0.07	0.18	0.00305	1151	530	1946	7474	4477	10805	HI0475	ML1264
Rv1609	trpE	0.03	0.02	0.04	0.00058	169	84	286	6755	2570	10484	HI1387	ML1269
Rv1610	Rv1610	0.05	0.03	0.07	0.00021	59	22	115	1172	630	1713	None	ML1270
Rv1611	trpC	0.02	0.01	0.02	0.00003	146	66	213	8914	4448	10880	HI1389.1	ML1271
Rv1612	trpB	0.03	0.02	0.05	0.00036	78	18	144	2853	578	5154	HI1431	ML1272
Rv1613	trpA	0.03	0.02	0.04	0.00012	187	110	321	5994	2583	8892	HI1432	ML1273
Rv1614	lgt	0.04	0.02	0.08	0.00169	540	124	1248	11556	6512	15018	HI0904	ML1274
Rv1617	pykA	0.08	0.06	0.13	0.00049	471	177	709	5159	2932	6435	HI1573	ML1277
Rv1622c	cydB	0.18	0.11	0.26	0.00241	1300	779	2214	7047	4776	8995	HI1075	None
Rv1626	Rv1626	0.14	0.08	0.24	0.00309	439	141	636	2877	1784	4039	None	ML1286
Rv1629	polA	0.02	0.02	0.03	0.00003	147	68	209	5867	2888	8233	HI0856	ML1381
Rv1630	rpsA	0.03	0.02	0.04	0.00028	111	61	178	4205	2445	5871	HI1220	ML1382
Rv1631	Rv1631	0.08	0.05	0.10	0.00051	656	426	865	8096	5464	9637	HI0890	ML1383
Rv1641	infC	0.06	0.04	0.10	0.00088	324	153	495	5159	3465	6479	HI1318	ML1394
Rv1649	pheS	0.04	0.03	0.06	0.00020	293	149	391	6847	2802	9870	HI1311	ML1401
Rv1650	pheT	0.02	0.02	0.03	0.00012	199	80	304	7819	4748	9187	HI1312	ML1402
Rv1652	argC	0.05	0.05	0.06	0.00000	295	125	424	5431	2419	7588	None	ML1406
Rv1653	argJ	0.12	0.04	0.39	0.02640	271	41	506	1649	642	2628	None	ML1407
Rv1654	argB	0.04	0.03	0.05	0.00018	114	34	194	2769	1100	3610	None	ML1408
Rv1655	argD	0.02	0.02	0.03	0.00004	79	27	137	3350	1072	5386	HI0949	ML1409
Rv1656	argF	0.04	0.02	0.05	0.00035	100	68	154	2673	1378	4168	HI0596	ML1410
Rv1658	argG	0.04	0.03	0.07	0.00036	140	52	228	2873	1546	3401	HI1727	ML1412
Rv1659	argH	0.07	0.06	0.08	0.00008	169	70	255	2483	958	3450	HI0811	ML1413
Rv1661	pks7	0.08	0.05	0.14	0.00267	501	356	611	7118	2515	11342	None	None
Rv1662	pks8	0.03	0.03	0.03	0.00000	191	82	257	6761	3055	9478	None	None
Rv1663	pks17	0.07	0.04	0.11	0.00133	1070	646	1521	15263	7268	24729	None	None
Rv1683	Rv1683	0.12	0.05	0.29	0.01377	904	152	1814	5749	2250	7530	None	ML1346
Rv1689	tyrS	0.04	0.03	0.05	0.00012	283	120	397	6491	3213	8697	HI1610	ML1352
Rv1695	Rv1695	0.04	0.03	0.06	0.00024	322	77	549	7254	2758	9774	HI0072	ML1359
Rv1697	Rv1697	0.07	0.04	0.09	0.00041	384	287	473	6006	3055	8753	None	ML1361
Rv1699	pyrG	0.04	0.03	0.07	0.00058	352	75	735	7036	2546	11248	HI1077	ML1363
Rv1701	Rv1701	0.15	0.10	0.23	0.00274	296	125	585	1906	644	3013	HI0676	ML1365
Rv1708	Rv1708	0.08	0.05	0.22	0.00486	708	232	1408	7845	3871	10542	None	ML1367
Rv1711	Rv1711	0.07	0.03	0.16	0.00525	757	421	1071	10964	5893	14221	HI1199	ML1370
Rv1712	cmk	0.07	0.05	0.12	0.00092	421	124	751	5209	2503	6796	HI1219 HI1646	ML1371
Rv1713	Rv1713	0.02	0.01	0.03	0.00007	191	115	251	10429	7069	13339	HI0136	ML1372
Rv1714	Rv1714	0.10	0.03	0.44	0.02363	991	120	2696	5796	3470	7420	None	None
Rv1715	fadB3	0.17	0.13	0.33	0.00448	1412	848	2679	7392	4958	8356	None	None
Rv1730c	Rv1730c	0.13	0.07	0.18	0.00270	1766	896	2383	13190	8104	19411	None	None
Rv1738	Rv1738	0.16	0.08	0.54	0.02458	390	84	647	2202	1083	4132	None	None
Rv1753c	PPE	0.19	0.06	0.41	0.03653	2222	851	3525	11355	4490	16394	None	None
Rv1828	Rv1828	0.11	0.06	0.20	0.00650	740	367	1549	5916	2936	8095	None	ML2075
Rv1832	gcvB	0.05	0.03	0.07	0.00070	302	65	498	5429	2168	7377	None	ML2072
Rv1850	ureC	0.16	0.09	0.27	0.00363	1070	432	2064	6835	2332	11376	HI0539	None
Rv1963c	Rv1963c	0.13	0.08	0.24	0.00436	940	427	1899	6389	3874	8493	None	None
Rv2013	Rv2013	0.07	0.05	0.10	0.00027	422	247	639	6909	2504	11880	None	None
Rv2026c	Rv2026c	0.15	0.09	0.32	0.00714	667	448	863	4315	2719	6075	None	None
Rv2041c	Rv2041c	0.16	0.05	0.37	0.03541	1921	465	4470	9086	4546	12393	None	ML1427
Rv2050	Rv2050	0.19	0.11	0.31	0.00402	447	159	725	2349	890	3623	None	ML1439
Rv2093c	Rv2093c	0.12	0.05	0.24	0.01283	1065	451	2667	7763	2495	11505	HI0188	ML1332
Rv2109c	prcA	0.09	0.07	0.13	0.00039	778	247	1299	7561	3519	9717	None	ML1323
Rv2110c	prcB	0.09	0.06	0.12	0.00069	573	307	1081	6097	2764	9198	None	ML1322
Rv2111c	Rv2111c	0.09	0.04	0.32	0.01255	537	178	1467	4137	2810	4814	None	ML1321
Rv2121c	hisG	0.07	0.05	0.08	0.00017	403	72	622	5323	1434	8417	HI0468	ML1310
Rv2122c	hisI	0.05	0.04	0.05	0.00000	238	146	299	5251	3364	6246	None	ML1309
Rv2130c	cysS2	0.06	0.06	0.06	0.00000	487	260	717	8272	4007	12280	None	ML1302
Rv2138	lppL	0.15	0.08	0.22	0.00299	445	236	762	2941	1115	4699	None	None
Rv2145c	wag31	0.11	0.04	0.26	0.01961	806	86	1518	4714	2084	6131	None	ML0922
Rv2150c	ftsZ	0.09	0.04	0.17	0.00350	330	207	653	3699	1466	5601	HI1143	ML0917
Rv2151c	ftsQ	0.06	0.03	0.13	0.00323	303	162	505	5430	2495	7541	None	ML0916
Rv2152c	murC	0.02	0.02	0.02	0.00002	142	44	218	6318	2562	9512	HI1139	ML0915
Rv2153c	murG	0.05	0.04	0.07	0.00008	238	95	315	4690	1757	6495	HI1138	ML0914
Rv2154c	ftsW	0.03	0.02	0.07	0.00229	200	114	279	7161	3373	10185	HI0031 HI1137	ML0913
Rv2155c	murD	0.04	0.03	0.06	0.00027	51	29	62	1385	452	1970	HI1136	ML0912
Rv2156c	murX	0.02	0.01	0.02	0.00006	114	23	181	6773	2148	10327	HI1135	ML0911
Rv2157c	murF	0.03	0.03	0.04	0.00006	195	96	280	5786	2855	7297	HI1134	ML0910
Rv2163c	pbpB	0.03	0.02	0.05	0.00052	100	29	182	2704	1463	3727	HI1132	ML0908
Rv2164c	Rv2164c	0.03	0.03	0.04	0.00013	185	64	302	5557	1590	7787	None	ML0907
Rv2165c	Rv2165c	0.08	0.04	0.34	0.01400	303	173	446	4005	1328	6453	HI1130	ML0906
Rv2166c	Rv2166c	0.07	0.03	0.26	0.01199	517	42	1460	4554	1354	8425	HI1129	ML0905
Rv2174	Rv2174	0.04	0.03	0.04	0.00001	188	89	270	4831	2100	6749	None	ML0899
Rv2178c	aroG	0.16	0.10	0.25	0.00343	1282	927	1991	8045	4268	10768	None	ML0896
Rv2179c	Rv2179c	0.12	0.05	0.33	0.01403	879	160	2135	5806	1210	8145	None	ML0895
Rv2182c	Rv2182c	0.14	0.09	0.23	0.00207	478	111	689	3553	919	6910	None	ML0892
Rv2188c	Rv2188c	0.07	0.06	0.10	0.00017	507	114	946	6608	1965	9848	None	ML0886
Rv2192c	trpD	0.06	0.05	0.11	0.00077	219	57	416	2968	1252	4449	HI1389	ML0883
Rv2193	ctaE	0.04	0.02	0.13	0.00762	373	125	636	7838	4220	9601	None	ML0882
Rv2194	qcrC	0.03	0.02	0.04	0.00012	216	140	326	6277	3945	8085	None	ML0881
Rv2195	qcrA	0.03	0.02	0.03	0.00006	210	131	282	7730	5179	9516	None	ML0880
Rv2196	qcrB	0.03	0.02	0.05	0.00035	243	163	362	8338	3715	12576	None	ML0879
Rv2200c	ctaC	0.05	0.03	0.07	0.00029	266	120	372	5042	2457	6509	None	ML0875
Rv2201	asnB	0.05	0.04	0.05	0.00001	396	173	539	7947	4022	10096	None	ML0874
Rv2210c	ilvE	0.08	0.05	0.21	0.00454	844	660	1088	11608	5255	16632	HI1193	ML0866
Rv2211c	gcvT	0.08	0.05	0.16	0.00175	611	349	780	7247	4342	9353	None	ML0865
Rv2215	sucB	0.05	0.03	0.07	0.00052	303	113	490	5973	3495	7430	HI1661	ML0861
Rv2217	lipB	0.09	0.08	0.11	0.00009	248	48	404	2492	616	3847	HI0027	ML0859
Rv2218	lipA	0.06	0.05	0.07	0.00002	225	115	296	4094	1726	5638	HI0026	ML0858
Rv2219	Rv2219	0.13	0.09	0.22	0.00218	851	363	1198	6173	3531	9079	None	ML0857
Rv2220	glnA1	0.09	0.04	0.29	0.01150	946	141	2395	6609	3745	9097	HI0865	ML0925
Rv2221c	glnE	0.12	0.05	0.42	0.02065	457	144	733	3617	1555	5608	HI0069	ML1630
Rv2225	panB	0.13	0.10	0.23	0.00192	679	255	1197	4894	2202	6306	None	ML1635
Rv2229c	Rv2229c	0.07	0.04	0.10	0.00085	235	136	320	3815	1375	5388	None	ML1638
Rv2231c	cobC	0.12	0.05	0.30	0.01019	910	348	1740	6366	3185	8760	None	None
Rv2235	Rv2235	0.10	0.08	0.12	0.00009	391	159	661	3953	1853	5590	None	ML1644
Rv2242	Rv2242	0.12	0.09	0.20	0.00199	459	260	623	4272	1314	7283	HI0093	ML1652
Rv2244	acpM	0.20	0.09	0.45	0.02129	207	106	403	1397	318	3039	HI0154	ML1654
Rv2245	kasA	0.04	0.02	0.08	0.00112	53	35	85	1537	457	2457	HI1533	ML1655	*
Rv2246	kasB	0.04	0.02	0.07	0.00124	108	41	192	3043	1175	4777	HI1533	ML1656	*
Rv2247	accD6	0.19	0.15	0.23	0.00043	782	496	954	4081	2314	5013	None	ML1657
Rv2251	Rv2251	0.11	0.04	0.57	0.03596	543	215	968	4452	1703	5518	HI1163	None
Rv2260	Rv2260	0.17	0.07	0.35	0.01609	434	101	1044	2755	288	4714	None	None
Rv2268c	Rv2268c	0.15	0.04	0.49	0.03779	959	329	2707	4732	1923	7788	None	None
Rv2283	Rv2283	0.18	0.09	0.30	0.00669	222	69	396	1034	599	1702	None	None
Rv2319c	Rv2319c	0.18	0.15	0.22	0.00037	478	226	942	2581	1089	4343	None	None
Rv2325c	Rv2325c	0.16	0.07	0.27	0.00853	882	269	1806	5398	2084	9466	None	ML0849
Rv2338c	moeW	0.16	0.09	0.23	0.00248	738	354	1162	4985	1878	7564	HI0118	None
Rv2343c	dnaG	0.14	0.12	0.18	0.00020	563	247	857	3964	2039	4858	HI0532	ML0833
Rv2357c	glyS	0.18	0.08	0.41	0.01863	1620	163	3563	6624	1937	10437	None	ML0826
Rv2361c	Rv2361c	0.08	0.05	0.11	0.00056	385	98	717	4484	1861	6846	HI0920	ML0634
Rv2364c	bex	0.07	0.05	0.08	0.00009	136	40	225	2171	504	4152	HI0013	ML0631
Rv2365c	Rv2365c	0.15	0.03	0.53	0.04904	511	18	1457	1735	556	2774	None	ML0630
Rv2373c	dnaJ2	0.14	0.12	0.18	0.00017	440	188	620	3331	1056	4828	None	ML0625
Rv2378c	mbtG	0.19	0.06	0.40	0.02730	684	154	1290	3141	972	5016	None	None
Rv2382c	mbtC	0.08	0.04	0.20	0.01458	354	135	940	3849	661	5755	None	None
Rv2386c	trpE2	0.15	0.07	0.42	0.02055	773	213	2298	3477	1506	5451	None	None
Rv2391	nirA	0.19	0.15	0.28	0.00124	367	225	618	1954	808	3018	None	None
Rv2392	cysH	0.11	0.07	0.21	0.00249	412	71	975	3244	798	5101	None	None
Rv2397c	cysA	0.15	0.10	0.37	0.00845	522	95	854	3247	983	5325	None	None
Rv2398c	cysW	0.08	0.06	0.14	0.00148	411	92	1040	4352	1033	7400	None	None
Rv2399c	cysT	0.10	0.07	0.22	0.00341	476	139	1084	3883	2135	5984	None	None
Rv2400c	subI	0.07	0.04	0.19	0.00433	949	213	2285	10183	5314	13249	None	ML0615	*
Rv2412	rpsT	0.19	0.10	0.34	0.00777	786	566	1276	4122	2800	5900	HI0965	ML0604
Rv2418c	Rv2418c	0.07	0.06	0.10	0.00019	730	332	1219	9463	5378	12348	None	None
Rv2421c	Rv2421c	0.20	0.08	0.34	0.01904	2033	764	4116	9297	4346	12179	None	ML1454
Rv2437	Rv2437	0.11	0.04	0.37	0.02334	676	159	1873	4025	2412	5122	None	None
Rv2438c	Rv2438c	0.02	0.02	0.03	0.00010	75	23	171	3159	914	5978	None	ML1463
Rv2439c	proB	0.06	0.05	0.08	0.00006	155	101	230	2449	1254	3444	HI0900	ML1464
Rv2440c	obg	0.03	0.03	0.04	0.00005	204	87	267	6445	3057	9582	HI0877	ML1465
Rv2441c	rpmA	0.14	0.07	0.65	0.03233	454	259	912	3046	1400	4169	HI0879	ML1466
Rv2442c	rplU	0.16	0.06	0.50	0.02818	710	215	1142	3993	2274	5651	HI0880	ML1467
Rv2444c	rne	0.19	0.08	0.45	0.02073	833	315	1765	3511	1655	4360	HI0413 HI1353	ML1468
Rv2447c	folC	0.04	0.04	0.05	0.00002	193	139	310	4473	2914	6687	HI1261	ML1471
Rv2448c	valS	0.04	0.03	0.05	0.00004	361	163	475	8026	4783	9838	HI1391	ML1472
Rv2457c	clpX	0.17	0.10	0.26	0.00271	1100	601	1807	6120	4115	7006	HI0715	ML1477
Rv2460c	clpP2	0.08	0.06	0.10	0.00028	427	196	713	5262	2680	6854	HI0714	ML1479
Rv2477c	Rv2477c	0.04	0.03	0.05	0.00039	251	73	358	6017	2399	8308	HI1252	ML1248
Rv2500c	fadE19	0.09	0.03	0.29	0.01958	866	297	1377	8900	4780	11511	None	None
Rv2507	Rv2507	0.13	0.05	0.55	0.02788	954	120	2650	4306	2354	5907	None	ML0431
Rv2510c	Rv2510c	0.10	0.06	0.12	0.00059	529	337	896	5189	2909	8020	None	None
Rv2511	Rv2511	0.17	0.08	0.31	0.01216	532	235	1235	2718	1351	4034	HI1715	ML0427
Rv2515c	Rv2515c	0.15	0.09	0.33	0.00768	737	224	1769	3949	2293	5389	None	None
Rv2516c	Rv2516c	0.05	0.04	0.06	0.00007	319	162	505	5954	2623	7863	None	None
Rv2524c	fas	0.02	0.02	0.03	0.00009	152	68	186	6912	3378	9954	None	ML1191
Rv2533c	nusB	0.12	0.10	0.14	0.00012	439	174	676	3623	1301	5526	HI1304	ML0523
Rv2534c	efp	0.10	0.07	0.20	0.00269	215	161	249	2356	1226	3264	HI0328	ML0522
Rv2537c	aroD	0.08	0.05	0.13	0.00147	395	214	531	5012	2728	7231	HI0970	ML0519
Rv2538c	aroB	0.11	0.10	0.12	0.00003	186	111	244	1671	1057	2085	HI0208	ML0518
Rv2539c	aroK	0.04	0.04	0.05	0.00002	49	36	56	1177	687	1482	HI0207	ML0517
Rv2540c	aroF	0.04	0.04	0.05	0.00002	50	12	90	1141	286	1883	HI0196	ML0516
Rv2552c	aroE	0.07	0.05	0.10	0.00032	117	59	171	1596	807	2193	HI0607 HI0655	ML0515
Rv2554c	Rv2554c	0.03	0.02	0.04	0.00012	135	88	186	4177	2721	4805	HI0305	ML0513
Rv2555c	alaS	0.10	0.08	0.13	0.00025	323	148	602	3140	1425	4614	HI0814	ML0512
Rv2580c	hisS	0.10	0.03	0.80	0.04737	1315	114	4055	6648	3429	9267	HI0369	ML0494
Rv2582	ppiB	0.04	0.01	0.25	0.01517	939	197	2817	12119	8536	14853	HI0079	ML0492
Rv2611c	Rv2611c	0.07	0.02	0.79	0.04735	1422	136	5066	6415	3325	8532	None	ML0453
Rv2612c	pgsA	0.05	0.04	0.07	0.00014	263	86	390	4858	1885	6492	None	ML0454
Rv2613c	Rv2613c	0.18	0.09	0.31	0.00762	1132	588	2235	5961	2496	7249	None	ML0455
Rv2614c	thrS	0.08	0.05	0.12	0.00174	93	58	145	1200	466	2038	HI1367	ML0456
Rv2623	Rv2623	0.13	0.06	0.23	0.00550	584	131	905	3836	2237	4965	None	None
Rv2673	Rv2673	0.06	0.05	0.07	0.00005	466	285	560	7729	6083	8431	None	ML1338
Rv2682c	dxs	0.09	0.07	0.15	0.00067	161	85	242	1853	577	3108	HI1439 HI0020 HI0608	ML1038
Rv2697c	dut	0.13	0.07	0.30	0.00902	605	292	1424	3817	2443	4691	HI0954	ML1028
Rv2698	Rv2698	0.13	0.08	0.29	0.00575	1392	640	3232	8484	5900	11039	None	ML1027
Rv2700	Rv2700	0.12	0.06	0.29	0.01085	700	196	1173	4565	2829	6186	None	ML1025
Rv2702	ppgK	0.18	0.06	0.35	0.02317	1591	603	2585	7460	4325	9980	None	ML1023
Rv2703	sigA	0.09	0.05	0.17	0.00454	1285	276	2247	11168	5356	14157	None	ML1022
Rv2710	sigB	0.20	0.09	0.40	0.01376	1194	453	2379	5360	2896	7850	None	ML1014
Rv2726c	dapF	0.11	0.08	0.17	0.00086	754	348	1344	6284	2896	9016	HI0750	ML0996
Rv2727c	miaA	0.18	0.11	0.25	0.00244	1213	374	1716	6278	3523	8496	HI0068	ML0995
Rv2739c	Rv2739c	0.20	0.14	0.32	0.00233	394	157	594	1858	1090	2476	None	ML0985
Rv2746c	pgsA3	0.07	0.05	0.10	0.00037	751	439	1424	10847	4595	17516	HI0123	ML0979
Rv2747	Rv2747	0.03	0.02	0.05	0.00058	325	157	482	10858	7189	14779	None	ML0978
Rv2748c	ftsK	0.03	0.02	0.03	0.00002	381	195	529	13243	8052	17296	HI1592	ML0977
Rv2753c	dapA	0.07	0.04	0.11	0.00150	488	140	990	5720	1865	9258	HI0255	ML1513
Rv2754c	Rv2754c	0.13	0.06	0.32	0.00934	682	380	1003	5093	2977	7284	None	ML1514
Rv2786c	ribF	0.18	0.07	0.73	0.04172	3954	736	10206	14390	7385	20586	HI0963	ML0852
Rv2812	Rv2812	0.19	0.16	0.23	0.00021	3221	1779	4671	17030	9149	21220	None	None
Rv2813	Rv2813	0.12	0.04	0.19	0.00850	1623	427	2774	12117	4228	19411	None	None
Rv2817c	Rv2817c	0.13	0.08	0.16	0.00151	2721	1426	3913	19859	15773	26040	None	None
Rv2827c	Rv2827c	0.14	0.08	0.28	0.00504	991	285	1644	5989	3517	7520	None	None
Rv2828c	Rv2828c	0.20	0.10	0.38	0.00889	1528	824	2036	7892	3740	10135	None	None
Rv2830c	Rv2830c	0.09	0.07	0.10	0.00010	456	160	610	4958	2316	6900	None	None
Rv2832c	ugpC	0.12	0.05	0.28	0.01168	1590	211	3186	9717	4632	12766	HI0126 HI1347	None
Rv2833c	ugpB	0.16	0.13	0.20	0.00035	3936	2571	5446	24320	13040	30394	None	None
Rv2837c	Rv2837c	0.05	0.04	0.07	0.00020	610	246	1062	11479	4956	15616	None	None
Rv2839c	infB	0.13	0.06	0.29	0.01141	1123	417	1871	7343	5929	10001	HI1284	ML1556
Rv2841c	nusA	0.05	0.04	0.05	0.00002	260	182	312	5476	3567	7199	HI1283	ML1558
Rv2845c	proS	0.14	0.05	0.27	0.01148	2295	844	4458	14181	11278	16508	HI0729	PROS
Rv2846c	efpA	0.03	0.03	0.05	0.00023	334	151	621	9163	5986	11840	None	ML1562
Rv2855	gorA	0.17	0.07	0.30	0.01042	2541	901	4069	13018	7643	18096	None	None
Rv2856	nicT	0.19	0.06	0.33	0.02417	4521	1436	6754	21144	11394	25219	None	None
Rv2869c	Rv2869c	0.15	0.08	0.37	0.01033	1643	1114	2584	11034	6938	13952	HI0918	ML1582
Rv2881c	cdsA	0.12	0.08	0.22	0.00230	1005	479	1819	7864	4370	10262	HI0919	ML1589
Rv2882c	frr	0.05	0.04	0.06	0.00003	1089	539	1355	20543	12231	27409	HI0808	ML1590
Rv2883c	pyrH	0.11	0.09	0.20	0.00172	517	193	866	4741	2240	8620	HI1065	ML1591
Rv2889c	tsf	0.10	0.08	0.14	0.00022	398	176	665	3653	2073	4789	HI0914	ML1597
Rv2890c	rpsB	0.05	0.04	0.05	0.00003	175	63	223	3704	1694	4611	HI0913	ML1598
Rv2897c	Rv2897c	0.07	0.06	0.07	0.00001	427	220	602	6389	3018	8465	HI1117	None
Rv2903c	lepB	0.10	0.06	0.18	0.00191	530	93	937	4246	1451	6615	HI0015	ML1612
Rv2904c	rplS	0.20	0.12	0.41	0.01054	1614	358	2455	7105	3043	10070	HI0201	ML1613
Rv2906c	trmD	0.05	0.03	0.07	0.00040	667	231	1130	13439	6120	22741	HI0202	ML1615
Rv2907c	rimM	0.06	0.02	0.19	0.00804	815	257	2138	9843	5230	11745	HI0203	ML1616
Rv2908c	Rv2908c	0.07	0.06	0.09	0.00012	355	130	532	4735	1743	6122	None	ML1617
Rv2916c	ffh	0.12	0.10	0.16	0.00050	723	353	1114	5967	2257	9109	HI0106	ML1622
Rv2925c	rnc	0.11	0.06	0.20	0.00546	755	163	1329	5755	2305	7996	HI0014	ML1659
Rv2926c	Rv2926c	0.15	0.10	0.34	0.00655	697	162	1650	3854	1294	6808	None	ML1660
Rv2927c	Rv2927c	0.18	0.11	0.35	0.00694	2103	618	3908	9755	5791	12922	None	ML1661
Rv2967c	pca	0.19	0.08	0.41	0.03157	1690	544	3444	7161	4484	8912	HI0971	None
Rv2968c	Rv2968c	0.06	0.04	0.07	0.00016	944	522	1418	15889	7279	20135	None	ML1666
Rv2969c	Rv2969c	0.20	0.12	0.32	0.00452	1429	1104	1721	7535	3914	9863	None	ML1667
Rv2971	Rv2971	0.12	0.06	0.20	0.00468	1451	576	2619	10117	6172	12916	None	ML1669
Rv2977c	thiL	0.09	0.07	0.12	0.00026	1047	832	1463	12064	6997	16730	HI1305	ML1676
Rv2981c	ddlA	0.10	0.05	0.16	0.00328	823	452	1599	7732	3635	9919	HI1140	ML1678
Rv2986c	hupB	0.16	0.05	0.28	0.02064	449	144	870	2443	1550	3425	HI0430	ML1683
Rv2987c	leuD	0.06	0.03	0.12	0.00419	471	141	1011	6548	4358	8351	HI0989	ML1684	*
Rv2992c	gltS	0.05	0.03	0.07	0.00024	574	278	989	11119	5144	14380	HI0274	ML1688
Rv2995c	leuB	0.14	0.10	0.20	0.00067	683	485	913	5123	2431	6922	HI0987	ML1691
Rv2996c	serA	0.07	0.06	0.10	0.00018	252	106	400	3465	1519	4195	HI0465	ML1692
Rv2999	lppY	0.19	0.12	0.36	0.00603	2771	1293	6687	11876	5930	18820	None	None
Rv3001c	ilvC	0.07	0.05	0.21	0.00493	1497	339	3838	14289	6761	18684	HI0682	ML1694
Rv3002c	ilvN	0.05	0.04	0.07	0.00018	449	200	888	8824	4361	13028	HI1584	ML1695
Rv3003c	ilvB	0.03	0.03	0.03	0.00001	202	121	276	6699	4278	8772	HI1585	ML1696
Rv3009c	gatB	0.06	0.05	0.08	0.00013	469	201	702	7009	4134	8574	None	ML1700
Rv3011c	gatA	0.09	0.07	0.11	0.00013	201	82	284	2368	874	4097	None	ML1702
Rv3014c	ligA	0.08	0.07	0.11	0.00012	385	247	498	4683	2873	6575	HI1100	ML1705
Rv3018c	PPE	0.15	0.13	0.18	0.00008	1093	479	1621	7194	3131	9229	None	None
Rv3025c	Rv3025c	0.04	0.03	0.06	0.00023	777	326	1131	18993	8893	26910	HI0378	ML1708
Rv3029c	fixA	0.18	0.08	0.26	0.00681	2617	849	5668	12464	6274	22135	None	ML1712
Rv3030	Rv3030	0.05	0.02	0.08	0.00104	394	204	734	8459	3114	13782	None	ML1713
Rv3031	Rv3031	0.05	0.04	0.06	0.00003	244	129	298	5167	3171	6473	None	ML1714
Rv3032	Rv3032	0.12	0.07	0.23	0.00728	730	339	1726	5087	2047	7665	None	ML1715
Rv3042c	serB2	0.12	0.04	0.19	0.00793	815	244	1684	5780	3951	8953	HI1033	ML1727
Rv3043c	ctaD	0.06	0.05	0.07	0.00006	891	419	1181	14833	8451	18177	None	ML1728
Rv3048c	nrdG	0.19	0.14	0.26	0.00150	1639	1301	2366	8457	5750	9547	HI1660	ML1731
Rv3051c	nrdE	0.04	0.04	0.06	0.00008	384	271	528	8855	5888	10959	HI1659	ML1734
Rv3101c	ftsX	0.10	0.05	0.30	0.01067	530	101	1562	3380	1925	5206	HI0770	ML0670
Rv3105c	prfB	0.13	0.09	0.19	0.00125	582	256	1136	3996	2361	5848	None	ML0667
Rv3109	moaA	0.07	0.05	0.13	0.00093	263	100	431	3252	1972	4082	HI1676	None
Rv3111	moaC	0.19	0.09	0.38	0.02041	636	284	1401	2929	1553	3690	HI1675	None
Rv3112	moaD	0.06	0.03	0.15	0.00464	275	103	742	3315	1684	4903	None	None
Rv3113	Rv3113	0.12	0.05	0.44	0.03080	650	159	1571	4026	2853	6143	None	None
Rv3131	Rv3131	0.09	0.03	0.17	0.00874	782	197	1355	7366	3040	11536	None	None
Rv3132c	Rv3132c	0.14	0.04	0.49	0.03666	769	290	1673	4353	2938	7331	HI0267	None
Rv3135	PPE	0.19	0.10	0.44	0.02262	736	122	1702	3072	1278	5488	None	None
Rv3137	Rv3137	0.09	0.04	0.15	0.00500	1094	309	2165	9675	3678	15517	None	ML0662
Rv3139	fadE24	0.12	0.07	0.28	0.00599	516	298	668	4696	2415	9264	None	ML0661
Rv3140	fadE23	0.06	0.04	0.08	0.00036	398	183	637	6779	5008	10041	None	ML0660
Rv3177	Rv3177	0.19	0.09	0.40	0.01382	901	682	1099	5159	2119	7978	None	None
Rv3198c	uvrD2	0.13	0.08	0.21	0.00371	439	175	681	3424	1535	6919	HI0728	ML0637
Rv3201c	Rv3201c	0.18	0.07	0.42	0.02267	1033	274	2258	4194	3425	5403	None	None
Rv3240c	secA	0.06	0.05	0.08	0.00018	435	266	663	6915	3344	9561	HI0909	ML0779
Rv3243c	Rv3243c	0.09	0.05	0.20	0.00352	1118	731	1382	13103	6412	19861	None	None
Rv3244c	lpqB	0.03	0.01	0.06	0.02086	187	-10	391	3948	11	6471	None	ML0775
Rv3245c	mtrB	0.04	0.03	0.08	0.00102	566	149	975	12269	4724	16262	HI1707	ML0774
Rv3248c	sahH	0.06	0.04	0.11	0.00105	608	246	1039	9215	5752	12735	None	ML0771
Rv3255c	manA	0.06	0.05	0.07	0.00002	719	353	1036	11137	6625	15928	None	ML0765
Rv3257c	pmmA	0.03	0.02	0.06	0.00063	633	178	1078	16604	8175	20914	None	ML0763
Rv3264c	rmlA2	0.14	0.09	0.22	0.00396	2272	1164	4651	15009	8887	21260	None	ML0753
Rv3265c	wbbL	0.06	0.03	0.09	0.00125	835	180	1638	12466	6174	17487	None	ML0752
Rv3267	Rv3267	0.10	0.08	0.12	0.00019	1188	686	1683	12694	5884	20316	None	ML0750
Rv3271c	Rv3271c	0.18	0.08	0.54	0.02507	4184	1102	9704	18198	9308	28140	None	None
Rv3275c	purE	0.14	0.05	0.26	0.01363	441	163	679	3009	1619	4416	HI1615	ML0736
Rv3281	Rv3281	0.03	0.02	0.09	0.00184	1812	716	4223	41911	26756	49519	None	ML0730
Rv3285	accA3	0.08	0.04	0.39	0.01776	1040	109	3351	5847	2641	8644	None	ML0726
Rv3332	nagA	0.09	0.06	0.14	0.00081	299	147	609	3079	1379	4495	HI0140	None
Rv3336c	trpS	0.07	0.05	0.09	0.00029	342	154	612	5018	2296	7988	HI0637	ML0686
Rv3341	metA	0.05	0.03	0.07	0.00032	448	243	798	9172	4475	11984	HI1263	ML0682
Rv3343c	PPE	0.10	0.06	0.17	0.00447	1848	416	4010	14833	6219	23568	None	None
Rv3356c	folD	0.17	0.16	0.19	0.00004	666	317	967	3815	1915	5034	HI0609	ML0674
Rv3372	otsB2	0.12	0.08	0.19	0.00126	306	163	542	2394	1425	3360	None	ML0414
Rv3396c	guaA	0.05	0.05	0.06	0.00002	199	112	294	3675	2021	5640	HI0222	ML0395
Rv3398c	idsA	0.08	0.04	0.26	0.00930	497	135	1442	3866	1784	5548	None	None
Rv3411c	guaB2	0.08	0.05	0.12	0.00092	248	169	328	3554	2065	6829	HI0221	ML0387
Rv3417c	groEL1	0.17	0.07	0.44	0.01774	1352	293	3438	5567	4106	7833	HI0543	ML0381
Rv3418c	groES	0.07	0.05	0.08	0.00004	237	102	363	3516	1527	4709	HI0542	ML0380
Rv3422c	Rv3422c	0.17	0.08	0.28	0.00761	251	143	340	1500	743	2295	HI0065	ML0377
Rv3423c	alr	0.08	0.04	0.15	0.00308	348	138	720	4459	1673	7650	HI1575	ML0375
Rv3427c	Rv3427c	0.09	0.04	0.21	0.01638	1313	230	2295	11455	6059	19534	None	None
Rv3436c	glmS	0.12	0.07	0.20	0.00259	634	364	1163	5027	2283	7328	HI0429	ML0371
Rv3441c	mrsA	0.09	0.06	0.14	0.00098	510	210	861	5179	2808	6250	HI1337 HI1463	ML0366
Rv3443c	rplM	0.08	0.07	0.10	0.00005	537	373	659	6390	4228	8379	HI1443	ML0364
Rv3455c	truA	0.14	0.06	0.65	0.04133	629	166	1192	3528	1831	5612	HI1644	ML1955
Rv3457c	rpoA	0.08	0.03	0.19	0.00784	681	311	1264	8426	2526	11452	HI0802	ML1957
Rv3458c	rpsD	0.07	0.03	0.26	0.01016	388	173	684	5218	2649	8294	HI0801	ML1958
Rv3459c	rpsK	0.03	0.03	0.04	0.00002	205	102	336	6448	3271	11738	HI0800	ML1959
Rv3462c	infA	0.18	0.10	0.26	0.00326	665	391	919	3701	1499	4556	HI0548	ML1962
Rv3464	rmlB	0.12	0.08	0.21	0.00293	881	549	1295	6676	6191	6974	HI0873	ML1964
Rv3465	rmlC	0.09	0.07	0.12	0.00031	427	178	615	4867	2069	8517	None	ML1965
Rv3490	otsA	0.07	0.06	0.10	0.00012	296	166	463	4132	2357	7675	None	ML2254
Rv3538	ufaA2	0.14	0.09	0.24	0.00246	1791	586	3541	11362	6611	14884	None	None
Rv3559c	Rv3559c	0.14	0.05	0.33	0.01773	540	178	1335	3453	1088	6383	None	None
Rv3564	fadE33	0.17	0.05	0.30	0.02158	766	133	1676	3611	2157	6687	None	None
Rv3579c	Rv3579c	0.04	0.02	0.10	0.00382	1055	334	2051	20523	12348	32429	HI0860	ML0324
Rv3580c	cysS	0.05	0.04	0.07	0.00011	400	204	539	7168	4734	10420	HI0078	ML0323
Rv3581c	Rv3581c	0.07	0.06	0.08	0.00003	317	116	490	4492	1501	6569	HI0671	ML0322
Rv3582c	Rv3582c	0.04	0.02	0.05	0.00053	299	114	537	7415	3063	13140	HI0672	ML0321
Rv3593	lpqF	0.10	0.03	0.22	0.01245	1965	338	4831	14681	7531	22093	None	ML1923
Rv3596c	clpC	0.18	0.10	0.30	0.00959	1893	1118	2764	10392	7444	14813	None	ML0235
Rv3597c	lsr2	0.10	0.04	0.54	0.02802	714	72	2384	2966	1685	4392	None	ML0234
Rv3598c	lysS	0.02	0.02	0.03	0.00004	218	173	273	8946	6077	12593	HI1211	ML0233
Rv3602c	panC	0.07	0.05	0.09	0.00029	336	178	519	4880	2294	8560	None	ML0230	*
Rv3604c	Rv3604c	0.08	0.06	0.13	0.00080	826	357	1914	9043	4504	14691	None	ML0228
Rv3607c	folX	0.04	0.03	0.06	0.00063	123	51	248	2967	1226	4695	HI0265	ML0225
Rv3608c	folP	0.06	0.04	0.09	0.00040	251	100	670	3835	1091	9470	HI1336 HI1464	ML0224
Rv3609c	folE	0.11	0.07	0.20	0.00307	277	113	636	2260	872	3523	HI1447	ML0223
Rv3610c	ftsH	0.10	0.09	0.11	0.00005	232	189	305	2363	1728	3356	HI1447 HI1335	ML0222
Rv3611	Rv3611	0.18	0.14	0.23	0.00045	1306	592	1720	7919	2529	10642	None	None
Rv3625c	mesJ	0.13	0.09	0.20	0.00224	1320	421	2656	9073	4864	12973	HI0404	ML0213
Rv3627c	Rv3627c	0.06	0.05	0.08	0.00008	389	171	596	6128	2477	9308	HI1330	ML0211
Rv3634c	rmlB2	0.09	0.05	0.16	0.00278	1229	546	2325	12404	7878	16540	None	ML0204
Rv3635	Rv3635	0.16	0.14	0.18	0.00003	1667	1018	2241	10631	5765	13955	None	ML0203
Rv3646c	topA	0.07	0.03	0.14	0.00466	433	279	708	6600	3526	10607	HI1365	ML0200	*
Rv3648c	cspA	0.15	0.12	0.22	0.00076	1098	517	1446	7455	3958	11706	HI1434.1	ML0198
Rv3658c	Rv3658c	0.10	0.07	0.17	0.00137	191	77	336	1820	676	3402	None	None
Rv3660c	Rv3660c	0.19	0.13	0.42	0.00839	762	130	1912	3142	974	4613	None	None
Rv3666c	dppA	0.20	0.07	0.46	0.04043	1735	549	4871	6703	1855	10661	HI0213 HI1124	None
Rv3669	Rv3669	0.16	0.07	0.26	0.00807	820	371	1280	5089	2557	8057	None	ML2296
Rv3679	Rv3679	0.08	0.05	0.16	0.00263	972	385	1878	9991	6950	12468	None	ML2305
Rv3708c	asd	0.05	0.04	0.05	0.00005	161	58	211	3314	1532	4146	HI0646	ML2322
Rv3709c	ask	0.05	0.03	0.07	0.00020	128	23	247	2326	677	3765	HI0089	ML2323
Rv3710	leuA	0.04	0.03	0.07	0.00078	454	128	794	10441	4334	15343	HI0986	ML2324
Rv3712	Rv3712	0.07	0.06	0.09	0.00013	198	101	271	2775	1225	3797	None	ML2326
Rv3713	cobQ2	0.10	0.09	0.12	0.00005	1020	494	1607	9511	5162	13151	None	ML2327
Rv3721c	dnaZX	0.15	0.09	0.24	0.00235	2182	691	3302	12801	7381	17769	HI1229	ML2335
Rv3722c	Rv3722c	0.06	0.05	0.07	0.00004	680	320	1080	10729	5141	15100	None	ML2336
Rv3752c	Rv3752c	0.18	0.15	0.20	0.00010	596	260	890	3193	1379	4469	HI0906	ML2474
Rv3778c	Rv3778c	0.09	0.04	0.20	0.00482	433	82	638	3979	1939	6133	None	ML0117
Rv3781	Rv3781	0.06	0.05	0.08	0.00013	468	177	784	7649	3677	12659	None	ML0114
Rv3782	rfbE	0.04	0.03	0.05	0.00006	454	129	648	10667	3937	15306	None	ML0113
Rv3790	Rv3790	0.04	0.03	0.04	0.00001	293	83	455	7510	2060	10714	None	ML0109
Rv3791	Rv3791	0.10	0.05	0.20	0.00463	715	417	1305	7398	3405	11155	None	ML0108
Rv3792	Rv3792	0.04	0.02	0.06	0.00053	237	140	327	7347	2290	13754	None	ML0107
Rv3793	embC	0.03	0.02	0.06	0.00046	232	59	335	6724	2807	9083	None	ML0106
Rv3795	embB	0.06	0.06	0.08	0.00006	273	193	338	4376	2786	5887	None	ML0104
Rv3799c	accD4	0.16	0.11	0.21	0.00090	1104	208	1892	6523	1929	12489	None	ML0102
Rv3800c	pks13	0.05	0.03	0.11	0.00172	206	36	451	3644	749	7186	None	ML0101
Rv3801c	fadD32	0.02	0.01	0.04	0.00077	87	34	150	5058	1969	7775	HI0194	ML0100
Rv3802c	Rv3802c	0.08	0.04	0.15	0.00228	821	219	1393	10238	2330	15319	None	ML0099
Rv3805c	Rv3805c	0.09	0.04	0.18	0.00539	933	192	1558	8806	5428	11282	None	ML0096
Rv3806c	Rv3806c	0.03	0.02	0.05	0.00023	240	60	402	7144	2655	9245	None	ML0095
Rv3808c	Rv3808c	0.03	0.02	0.06	0.00081	300	137	627	8824	5754	12225	None	ML0093
Rv3834c	serS	0.06	0.05	0.07	0.00006	485	77	800	7437	1152	11531	HI0110	ML0082
Rv3858c	gltD	0.04	0.02	0.08	0.00113	223	103	360	5746	1609	9054	None	ML0062
Rv3859c	gltB	0.03	0.02	0.04	0.00035	347	171	513	11999	5668	16141	None	ML0061
Rv3907c	pcnA	0.17	0.08	0.39	0.01449	1437	258	2704	6620	3060	8691	HI1606	ML2697
Rv3913	trxB2	0.07	0.05	0.08	0.00022	679	290	1166	9212	6009	13749	HI1158	ML2703
Rv3915	cwlM	0.14	0.10	0.19	0.00081	1810	907	2798	12888	7328	17445	None	ML2704
Rv3917c	parA	0.08	0.05	0.12	0.00070	699	192	1075	8017	3666	9999	None	ML2706
Rv3918c	parB	0.05	0.03	0.08	0.00060	622	129	974	9934	3860	12790	None	ML2707
Rv3921c	Rv3921c	0.13	0.06	0.21	0.00466	899	543	1690	6930	2834	9141	HI1001	ML2710
Rv3923c	rnpA	0.17	0.11	0.28	0.00285	2101	1324	3867	11242	7662	14020	None	ML2712
