# Supplementary material for: Flux Balance Analysis with Objective Function Defined by Proteomics Data—Metabolism of Mycobacterium tuberculosis Exposed to Mefloquine
Source: PLoS One. 2015 Jul 28;10(7):e0134014. doi: 10.1371/journal.pone.0134014 (PMC4517854; doi:10.1371/journal.pone.0134014)
Supplement: S1 File — (ZIP) [file pone.0134014.s002.zip › code/model_data/gsmn_rxns.csv]

rxnid	formula	lb	ub	ec	gene	rxname	pthw	ref
R001	1 GL + 1 ATP = 1 ADP + 1 GL3P	0.0	1.0	2.7.1.30	Rv3696c	Glycerol kinase glpK	C3 compounds, Glycerol metabolism
R002	1 GL + 1 NADP = 1 T3 + 1 NADPH	-1.0	1.0	1.1.1.2	Rv3045	NADP-dependent alcohol dehydrogenase	C3 compounds, Glycerol metabolism	Wilkin et al., 1999
R003	1 GL + 1 NAD = 1 T3 + 1 NADH	-1.0	1.0	1.1.1.1	Rv0162c or Rv0761c or Rv1530 or Rv1862 or Rv3086 or Rv2259	alcohol dehydrogenase, adhE1 (NAD-dependent)	C3 compounds, Glycerol metabolism
R004	1 GL3P + 1 MK = 1 DHAP + 1 MKH2	0.0	1.0	1.1.99.5	Rv3302c OR Rv2249c	glycerol-3-phosphate dehydrogenase glpD1, glpD2	C3 compounds, Glycerol metabolism	(Bott & Niebisch, 2003)
R005	1 T3 + 1 NAD = 1 DGLYCERATE + 1 NADH	0.0	1.0	1.2.1.3	Rv2858c OR Rv0458	glyceraldehyde dehydrogenase aldC	C3 compounds, glyceraldehyde
R006	1 DGLYCERATE + 1 ATP = 1 3PG + 1 ADP	0.0	1.0	2.7.1.31	Rv2205c	conserved hypothetical protein belonging to the glycerate kinase family	C3 compounds, glycerate
R007	1 RIB + 1 ATP = 1 ADP + 1 R5P	0.0	1.0	2.7.1.15	Rv2436	ribokinase rbsK	C5 compounds, D-ribose
R008	1 F1P = 1 DHAP + 1 T3	0.0	1.0	4.1.2.13	Rv0363c	fructose-bisphosphate aldolase fba	C6 Compounds, Fructose	(Bai et al., 1982)
R009	1 FRU = 1 GLC	-1.0	1.0	5.3.1.5		Xylose isomerase	C6 Compounds, Fructose
R010	1 FRU = 1 MAN	-1.0	1.0	5.3.1.7		Mannose isomerase	C6 Compounds, mannose
R011	1 MAN6P = 1 F6P	-1.0	1.0	5.3.1.8	Rv3255c	mannose-6-phosphate isomerase manA (pmi)	C6 Compounds, mannose	(Patterson et al., 2003)
R012	1 MAN1P = 1 MAN6P	-1.0	1.0	5.4.2.8	Rv3257c OR Rv3308	phosphomannomutase pmmA, pmmB	C6 Compounds, mannose
R013	1 MAN1P + 1 GTP = 1 GDPMAN + 1 PI	0.0	1.0	2.7.7.-	Rv3264c	mannose-1-phosphate guanylyltransferase manB	C6 Compounds, mannose
R014	1 GDPMAN + 1 DPP = 1 GDP + 1 PPM	0.0	1.0	no EC	Rv2051c	polyprenol mannose synthase, Ppm1	C6 Compounds, mannose
R015	1 GDPMAN = 1 GDPDHDOMAN	0.0	1.0	4.2.1.47	Rv0112 OR Rv1511	Possible GDP-Mannose 4,6-dehydratase gca, gmdA	GDP-D-rhamnose biosynthesis/ Fructose and mannose metabolism
R016	1 GDPDHDOMAN = 1 GDPDHDOGAL	0.0	1.0	5.-.-.-	Rv1512	GDP-4-dehydro-6-deoxy-D-mannose epimerase / GDP-4-dehydro-6-L-deoxygalactose reductase	GDP-D-rhamnose biosynthesis/ Fructose and mannose metabolism
R017	1 GDPDHDOGAL + 1 NADPH = 1 GDPFUC + 1 NADP	0.0	1.0	1.-.-.-	Rv1512	GDP-4-dehydro-6-deoxy-D-mannose epimerase / GDP-4-dehydro-6-L-deoxygalactose reductase	GDP-D-rhamnose biosynthesis/ Fructose and mannose metabolism
R018	1 GLAC + 1 ATP = 1 GAL1P + 1 ADP	0.0	1.0	2.7.1.6	Rv0620	galactokinase, galK	C6 Compounds, Galactose	(Adams et al., 1988)
R019	1 GAL1P + 1 UTP = 1 UDPGAL + 1 PPI	0.0	1.0	2.7.7.10	Rv0619 OR Rv0618	UTP-hexose-1-phosphate uridylyltransferase, galTa, galTb	C6 Compounds, Galactose	(Adams et al., 1988)
R020	1 UDPG = 1 UDPGAL	-1.0	1.0	5.1.3.2	Rv3634c OR Rv0501 OR Rv0536	UDP-glucose 4-epimerase galE1, galE2, galE3	C6 Compounds, Galactose	(Adams et al., 1988)
R021	1 G1P + 1 UTP = 1 UDPG + 1 PPI	0.0	1.0	2.7.7.9	Rv0993	UTP-glucose-1-phosphate uridylyltransferase, galU	C6 Compounds, Galactose
R022	1 bDG6P = 1 IP	-1.0	1.0	5.5.1.4	Rv0046c OR (Rv2612c AND Rv1822)	inositol-1-phosphate synthase, Ino1	Inositols, MYO-INOSITOL SYNTHESIS	(Cole et al., 1998; Movahedzadeh et al., 2004)
R023	1 IP = 1 PI + 1 MI	0.0	1.0	3.1.3.25	Rv2701c	myoinositol phosphatase	Inositols, MYO-INOSITOL SYNTHESIS	(Cole et al., 1998)
R024	1 MLT = 2 GLC	0.0	1.0	3.2.1.20	Rv2471	alpha-glucosidase	Disaccharides, maltose
R025	1 SUC = 1 GLC + 1 FRU	0.0	1.0	3.2.1.20	Rv2471	alpha-glucosidase	Disaccharides, Sucrose
R026	1 CELB = 2 bDGLC	0.0	1.0	3.2.1.21	Rv0186	beta-glucosidase bglS	Disaccharides, cellobiose
R027	1 G6P + 1 UDPG = 1 TRE6P + 1 UDP	0.0	1.0	2.4.1.15	Rv3490	alpha,alpha-trehalose- phosphate synthase otsA	Trehalose synthesis
R028	1 MLT + 1 PI = 1 bDG1P + 1 bDGLC	0.0	1.0	2.4.1.8	Rv3401	Maltose phosphorylase	Disaccharides, Trehalose
R029	1 bDG1P = 1 bDG6P	-1.0	1.0	5.4.2.6	Rv3400	possible beta-phosphoglucomutase
R030	1 MLT = 1 TRE	-1.0	1.0	5.4.99.16	Rv0126	trehalose synthase treS (TreS Pathway)	Disaccharides, Trehalose
R031	1 TRE6P = 1 PI + 1 TRE	0.0	1.0	3.1.3.12	Rv3372	trehalose-phosphatase otsB2	Disaccharides, Trehalose	(Murphy et al., 2005)
R032	1 FOR + 1 NAD = 1 NADH + 1 CO2	0.0	1.0	1.2.1.2	Rv2900c	formate dehydrogenase fdhF	Organic Acids	(Lamichhane et al., 2003)
R033	1 GLC + 1 ATP = 1 G6P + 1 ADP	0.0	1.0	2.7.1.2	Rv0650	glucokinase	Phosphorylation of glucose	(Hsieh et al., 1996)
R034	1 bDGLC + 1 ATP = 1 bDG6P + 1 ADP	0.0	1.0	2.7.1.2	Rv0650	glucokinase	Phosphorylation of glucose
R035	1 GLC + 1 (n)POLYP = 1 G6P + 1 (n-1)POLYP	0.0	1.0	2.7.1.63	Rv2702	polyphosphate glucokinase ppgK	Phosphorylation of glucose	(Hsieh et al., 1996)
R036	1 bDGLC + 1 (n)POLYP = 1 bDG6P + 1 (n-1)POLYP	0.0	1.0	2.7.1.63	Rv2702	polyphosphate glucokinase	Phosphorylation of glucose
R037	1 G6P = 1 bDG6P	-1.0	1.0	5.3.1.9	Rv0946c	glucose-6-phosphate isomerase	Interconversion between alpha and beta forms of glucose-6-phosphate
R038	1 G6P = 1 G1P	-1.0	1.0	5.4.2.2	Rv3068c	phosphoglucomutase pgmA	Interconversion between glucose-6-phosphate and glucose-1-phosphate
R039	1 bDG6P = 1 F6P	-1.0	1.0	5.3.1.9	Rv0946c	glucose-6-phosphate isomerase	Interconversion between glucose-6-phosphate and fructose-6-phosphate
R040	1 G6P = 1 F6P	-1.0	1.0	5.3.1.9	Rv0946c	glucose-6-phosphate isomerase, pgi	Interconversion between glucose-6-phosphate and fructose-6-phosphate
R041	1 F6P + 1 ATP = 1 FDP + 1 ADP	0.0	1.0	2.7.1.11	Rv3010c OR Rv2029c	6-phosphofructokinase, pfkA or pfkB	Glycolysis	(Jayanthi et al., 1975)
R042	1 F6P + 1 ATP = 1 FDP + 1 ADP	0.0	1.0	2.7.1.1	Rv2029c	Phosphofructokinase (phosphohexokinase) pfkB	Glycolysis
R043	1 FDP = 1 F6P + 1 PI	0.0	1.0	3.1.3.11	Rv1099c	fructose-bisphosphatase	Gluconeogenesis	(Movahedzadeh et al., 2004)
R044	1 FDP = 1 DHAP + 1 G3P	-1.0	1.0	4.1.2.13	Rv0363c	fructose-bisphosphate aldolase	Glycolysis	(Bai et al., 1982)
R045	1 DHAP = 1 G3P	-1.0	1.0	5.3.1.1	Rv1438	triose-phosphate isomerase	Glycolysis
R046	1 G3P + 1 NAD + 1 PI = 1 13PDG + 1 NADH	-1.0	1.0	1.2.1.12	Rv1436	glyceraldehyde-3-phosphate dehydrogenase	Glycolysis
R048	1 13PDG + 1 ADP = 1 3PG + 1 ATP	-1.0	1.0	2.7.2.3	Rv1437	phosphoglycerate kinase	Glycolysis
R049	1 3PG = 1 2PG	-1.0	1.0	5.4.2.1	Rv3214 OR Rv0489	phosphoglycerate mutase gpm2, gpm1	Glycolysis
R050	1 2PG = 1 PEP	-1.0	1.0	4.2.1.11	Rv1023	phosphopyruvate hydratase	Glycolysis
R051	1 PEP + 1 ADP = 1 ATP + 1 PYR	0.0	1.0	2.7.1.40	Rv1617	pyruvate kinase	Glycolysis	(Jayanthi et al., 1975)
R052	1 LIPO + 1 PYR + 0.001 THI = 1 ADLIPO + 1 CO2	0.0	1.0	1.2.4.1	Rv2241	pyruvate dehydrogenase (acetyl-transferring), E1 component, aceE	Glycolysis	(Tian et al.,2005)
R053	1 ADLIPO + 1 COA = 1 ACCOA + 1 DLIPO	-1.0	1.0	2.3.1.12	Rv2215	dihydrolipoyllysine-residue acetyltransferase pdhC, E2 component of PDH	Glycolysis	(Buglino et al., 2004; Tian et al., 2005)
R054	1 NAD + 1 DLIPO = 1 LIPO + 1 NADH	-1.0	1.0	1.8.1.4	Rv0462	dihydrolipoyl dehydrogenase lpdC, E3 component of PDH	Glycolysis	(Argyrou et al., 2001; Tian et al.,2005)
R055	1 OA + 1 ACCOA = 1 CIT + 1 COA	0.0	1.0	2.3.3.1	Rv0896 OR Rv0889c OR Rv1131	citrate synthasev citA, gltA1, gltA2	Citrate cycle (TCA cycle)
R056	1 CIT = 1 CISACONITATE	-1.0	1.0	4.2.1.3	Rv1475c	Aconitase	Citrate cycle (TCA cycle)
R057	1 CISACONITATE = 1 ICIT	-1.0	1.0	4.2.1.3	Rv1475c	Aconitase	Citrate cycle (TCA cycle)
R058	1 ICIT + 1 NADP = 1 AKG + 1 NADPH + 1 CO2	0.0	1.0	1.1.1.42	Rv3339c OR Rv0066c	isocitrate dehydrogenase (NADP), icd1, icd2	Citrate cycle (TCA cycle)
R061	1 AKG = 1 SUCCSAL + 1 CO2	0.0	1.0	4.1.1.71	Rv1248c OR Rv0555	Alpha-Ketoglutarate decarboxylase kgd (menD, sucA)	Citrate cycle (TCA cycle)
R063	1 SUCCOA + 1 ADP + 1 PI = 1 SUCC + 1 COA + 1 ATP	-1.0	1.0	6.2.1.5	Rv0952 AND Rv0951	succinate-CoA ligase	Citrate cycle (TCA cycle)
R064	1 FUM = 1 MAL	-1.0	1.0	4.2.1.2	Rv1098c	fumarate hydratase	Citrate cycle (TCA cycle)
R065	1 MAL + 1 NAD = 1 OA + 1 NADH	-1.0	1.0	1.1.1.37	Rv1240	malate dehydrogenase	Citrate cycle (TCA cycle)	(Tullius et al., 2001)
R066	1 CIT = 1 OA + 1 AC	0.0	1.0	4.1.3.6	Rv3075c	citrate lyase	Citrate cycle (TCA cycle)
R067	1 AC + 1 COA + 1 ATP = 1 ACCOA + 1 AMP + 1 PPI	0.0	1.0	6.2.1.1	Rv3667	acetyl-CoA synthetase	Pyruvate metabolism
R068	1 ACAL + 1 NAD = 1 AC + 1 NADH	0.0	1.0	1.2.1.3	Rv0458	aldehyde dehydrogenase (NAD)	Pyruvate metabolism
R069	1 PYR + 1 ATP + 1 PI = 1 PEP + 1 AMP + 1 PPI	0.0	1.0	2.7.9.1	Rv1127c	pyruvate phosphate dikinase ppdK	Pyruvate metabolism
R070	1 LAC + 1 NAD = 1 PYR + 1 NADH	-1.0	1.0	1.1.1.28	Rv0728c	D-lactate dehydrogenase	Pyruvate metabolism
R071	1 LLAC + 1 NAD = 1 PYR + 1 NADH	-1.0	1.0	1.1.1.27	Rv1872c OR Rv0694	L-lactate dehydrogenase, lldD1 or lldD2	Pyruvate metabolism
R072	1 MAL + 1 NAD = 1 PYR + 1 NADH + 1 CO2	0.0	1.0	1.1.1.38	Rv2332	malate enzyme (malate dehydrogenase (oxaloacetate-decarboxylating))	Pyruvate metabolism
R073	1 ACAL + 1 NADH = 1 ETH + 1 NAD	-1.0	1.0	1.1.1.1	Rv1862 OR Rv1530 OR Rv0162c OR Rv0761c	alcohol dehydrogenase adhA, adh, adhE1, adhB	Pyruvate metabolism	(Galamba et al., 2001)
R074	1 ACAL + 1 NADPH = 1 ETH + 1 NADP	-1.0	1.0	1.1.1.1	Rv3045	alcohol dehydrogenase (nadp dependent) adhC	Pyruvate metabolism
R075	1 AC + 1 ATP = 1 ACETYLP + 1 ADP	0.0	1.0	2.7.2.1	Rv0409	acetate kinase ackA	Pyruvate metabolism
R076	1 COA + 1 ACETYLP = 1 ACCOA + 1 PI	-1.0	1.0	2.3.1.8	Rv0408	phosphate acetyltransferase pta	Pyruvate metabolism
R077	1 ACETYLP = 1 AC + 1 PI	0.0	1.0	3.6.1.7	Rv2922A	acylphosphatase	Pyruvate metabolism
R078	1 PROPIONYLP + 1 COA = 1 PROPIONYLCOA + 1 PI	-1.0	1.0	2.3.1.8	Rv0408	phosphate acetyltransferase	Propanoate metabolism
R079	1 PROPANOATE + 1 ATP = 1 PROPIONYLP + 1 ADP	0.0	1.0	2.7.2.1	Rv0409	acetate kinase	Propanoate metabolism
R080	1 SMMALONYLCOA = 1 PROPIONYLCOA + 1 CO2	0.0	1.0	4.1.1.41	Rv0974c OR Rv3280	methylmalonyl-CoA decarboxylase	Propanoate metabolism
R081	1 PROPANOATE + 1 COA + 1 ATP = 1 PROPIONYLCOA + 1 AMP + 1 PPI	0.0	1.0	6.2.1.1	Rv3667	acetyl-CoA synthetase	Propanoate metabolism
R082	1 PROPIONYLCOA + 1 OA = 1 2METHYLCITRATE + 1 COA	0.0	1.0	4.1.3.31	Rv1131	methycitrate synthase, prpC	Propanoate metabolism - methycitrate cycle	(Munoz-Elias & McKinney, 2006)
R083	1 2METHYLCITRATE = 1 2METHYLCISACONITATE	0.0	1.0	4.2.1.79	Rv1130	2-methylcitrate dehydrase, prpD	Propanoate metabolism - methycitrate cycle	(Munoz-Elias & McKinney, 2006)
R084	1 2METHYLCISACONITATE = 1 METHYLISOCITRATE	0.0	1.0	4.2.1.99	Rv1475c	aconitate hydratase, can	Propanoate metabolism - methycitrate cycle	(Munoz-Elias & McKinney, 2006)
R085	1 METHYLISOCITRATE = 1 SUCC + 1 PYR	0.0	1.0	4.1.3.30	Rv0467 OR (Rv1915 AND Rv1916)	2-methylisocitrate lyase/isocitrarte lyase ICL1 (aceA or icl gene) or ILC2 (aceAa and aceAb genes)	Propanoate metabolism - methycitrate cycle	(Munoz-Elias & McKinney, 2006)
R086	1 PROPIONYLCOA + 1 MK = 1 ACRCOA + 1 MKH2	0.0	1.0	1.3.99.3	Rv3140	acyl-CoA dehydrogenase	Propanoate metabolism
R087	1 G6P + 1 NADP + 0.001 F420 = 1 D6PGL + 1 NADPH	0.0	1.0	1.1.1.49	Rv1447c OR Rv1121	glucose-6-phosphate 1-dehydrogenase zwf, zwf2	Pentose phosphate pathway
R088	1 D6PGL = 1 D6PGC	0.0	1.0	3.1.1.31	Rv1445c	6-phosphogluconolactonase	Pentose phosphate pathway
R089	1 D6PGC + 1 NADP = 1 RL5P + 1 NADPH + 1 CO2	0.0	1.0	1.1.1.44	Rv1122 OR Rv1844c	phosphogluconate dehydrogenase, gnd1 or gnd2	Pentose phosphate pathway
R090	1 RL5P = 1 X5P	-1.0	1.0	5.1.3.1	Rv1408	ribulose-phosphate 3-epimerase rpe	Pentose phosphate pathway
R091	1 RL5P = 1 R5P	-1.0	1.0	5.3.1.6	Rv2465c	ribose-5-phosphate isomerase, rpiB	Pentose phosphate pathway	(Roos et al., 2004)
R092	1 R1P = 1 R5P	-1.0	1.0	5.4.2.2	Rv3068c	phosphoglucomutase	Pentose phosphate pathway	(Bhargava et al., 1965)
R093	1 X5P + 1 R5P + 0.001 THI = 1 G3P + 1 S7P	0.0	1.0	2.2.1.1	Rv1449c	transketolase tkt	Pentose phosphate pathway	(Ikeda et al., 1999)
R094	1 G3P + 1 S7P + 0.001 THI = 1 X5P + 1 R5P	0.0	1.0	2.2.1.1	Rv1449c	transketolase tkt	Pentose phosphate pathway	(Ikeda et al., 1999)
R095	1 X5P + 1 E4P + 0.001 THI = 1 G3P + 1 F6P	0.0	1.0	2.2.1.1	Rv1449c	transketolase tkt	Pentose phosphate pathway
R096	1 G3P + 1 F6P + 0.001 THI = 1 X5P + 1 E4P	0.0	1.0	2.2.1.1	Rv1449c	transketolase tkt	Pentose phosphate pathway
R097	1 G3P + 1 S7P = 1 E4P + 1 F6P	-1.0	1.0	2.2.1.2	Rv1448c	transaldolase tal	Pentose phosphate pathway
R098	1 RIB + 1 ATP = 1 DR5P + 1 ADP	0.0	1.0	2.7.1.15	Rv2436	ribokinase rbsK	Pentose phosphate pathway
R099	1 DR5P = 1 ACAL + 1 G3P	0.0	1.0	4.1.2.4	Rv0478	deoxyribose-phosphate aldolase	Pentose phosphate pathway
R100	1 PYR + 1 BIOTIN-CO2 = 1 OA + 0.999 BIOTIN	0.0	1.0	6.4.1.1	Rv2967c	pyruvate carboxylase	Anapleurotic reactions	(Koffas et al., 1999)
R101	1 GDP + 1 PEP + 1 CO2 = 1 OA + 1 GTP	-1.0	1.0	4.1.1.32	Rv0211	phosphoenolpyruvate carboxykinase (GTP) pckA	Anapleurotic reactions
R102	1 ICIT = 1 GLX + 1 SUCC	0.0	1.0	4.1.3.1	Rv0467 OR (Rv1915 AND Rv1916)	isocitrate lyase ICL1 (aceA or icl gene) or ILC2 (aceAa and aceAb genes). Note that In Mycobacterium tuberculosis strain CDC1551, aceA exists as a single gene	Glyoxylate shunt	(Li et al., 2004)
R103	1 GLX + 1 ACCOA = 1 MAL + 1 COA	0.0	1.0	2.3.3.9	Rv1837c	malate synthase	Glyoxylate shunt
R104	1 GLAL + 1 NAD = 1 GLYCOLATE + 1 NADH	0.0	1.0	1.2.1.21		glycolaldehyde dehydrogenase	Glyoxylate shunt
R105	1 GLYCOLATE + 1 O2 = 1 GLX + 1 H2O2	0.0	1.0	1.1.3.15	Rv1257c	(S)-2-hydroxy-acid oxidase	Glyoxylate shunt
R106	1 NADP + 1 METTHF = 1 METHF + 1 NADPH	-1.0	1.0	1.5.1.5	Rv3356c	methylenetetrahydrofolate dehydrogenase (NADP)	One carbon pool by folate
R107	1 METHF = 1 FTHF	-1.0	1.0	3.5.4.9	Rv3356c	methenyltetrahydrofolate cyclohydrolase	One carbon pool by folate
R108	1 FADH2 + 1 METTHF = 1 MTHF + 1 FAD	0.0	1.0	1.7.99.5		5,10-methylenetetrahydrofolate reductase (FADH2)	One carbon pool by folate
R109	1 SLF + 1 ATP = 1 APS + 1 PPI	0.0	1.0	2.7.7.4	Rv1285	sulfate adenylyltransferase cysD, GTPase cysN	Sulfate metabolism	(Pinto et al., 2004)
R110	1 APS + 1 ATP = 1 PAPS + 1 ADP	0.0	1.0	2.7.1.25	Rv1286	adenylyl-sulfate kinase, cysNC	Sulfate metabolism	(Pinto et al., 2004, Mogouse et al., 2006)
R111	1 APS + 1 RTHIO = 1 AMP + 1 H2SO3 + 1 OTHIO	0.0	1.0	1.8.4.8	Rv2392	3'-phosphoadenylylsulfate (PAPS) reductase cysH (thioredoxin-dependent)	Sulfate metabolism	(Williams et al., 2002, Senaratne et al, 2006)
R112	1 H2SO3 + 6 FERO = 6 FERI + 1 H2S	-1.0	1.0	1.7.7.1	Rv2391	sulfite reductase nirA	Sulfate metabolism	(Schnell et al., 2005; Sahaskey, 2003)
R113	1 PAP = 1 AMP + 1 PI	0.0	1.0	3.1.3.7		3',5'-bisphosphate nucleotidase	Sulfate metabolism
R114	1 MKH2 + 1 NO3 + 0.001 MOLYBDENUM-CO = 1 MK + 1 NO2 + 2 H	0.0	1.0	1.7.99.4	(Rv1161 AND Rv1162 AND Rv1164 AND Rv1163) OR Rv1736c	nitrate reductase narGHIJ, or fused narX	Nitrogen metabolism
R119	1 MK + 1 NADH = 1 MKH2 + 1 NAD + 4 H	0.0	1.0	1.6.5.3	Rv3145 AND Rv3146 AND Rv3147 AND Rv3148 AND Rv3149 AND Rv3150 AND Rv3151 AND Rv3152 AND Rv3153 AND Rv3154 AND Rv3155 AND Rv3156 AND Rv3157 AND Rv3158	type I NADH dehydrogenase, nuoA-N	Energy metabolism
R120	1 MK + 1 NADH = 1 MKH2 + 1 NAD	0.0	1.0	1.6.5.3	Rv1854c OR Rv0392c	type II NADH dehydrogenase, ndh or ndhA	Energy metabolism
R121	1 MK + 1 NADPH = 1 MKH2 + 1 NADP	0.0	1.0	1.6.5.2	Rv3303c	NADPH-dependent quinone oxidoreductase activity of LpdA - slow compared to NAD pathway	Energy metabolism	(Argyrou et al., 2004)
R122	1 MK + 1 SUCC = 1 MKH2 + 1 FUM	-1.0	1.0	1.3.99.1	Rv3318 AND Rv3319 AND Rv3316 AND Rv3317	succinate dehydrogenase, sdhABCD	Energy metabolism
R123	1 FAD + 1 SUCC = 1 FADH2 + 1 FUM	-1.0	1.0	1.3.99.1	(Rv3318 AND Rv3319 AND Rv3316 AND Rv3317) OR (Rv1552 AND Rv1553 AND Rv1554 AND Rv1555)	probable succinate dehydrogenase, sdhABCD OR probable fumarate reductase, frdABCD	Energy metabolism
R124	1 FE3 + 1 NADPH = 1 FE2 + 1 NADP	-1.0	1.0	1.16.1.7	Rv3106	ferredoxin-NADP reductase fprA, fprB, fdR	Energy metabolism	(Fischer et al., 2002; Shi et al., 2005)
R125	1 MKH2 + 2 HEME-FE3 = 1 MK + 2 HEME-FE2	-1.0	1.0	1.10.3.-	(Rv2194 AND Rv2195 AND Rv2196 AND Rv2196 AND Rv1451 AND Rv1456c AND Rv3029c AND Rv3028c AND Rv2200c AND Rv3043c AND Rv2193 AND Rv3043c AND Rv1623c AND Rv1622c) OR (Rv1623c AND Rv1622c)	aa3-type cytochrome c oxidase, ctaCDE AND cytochrome bc1 Or bd-type menaquinol oxidase	Energy metabolism
R126	2 HEME-FE2 + 0.5 O2 = 2 HEME-FE3 + 6 H	0.0	1.0	1.10.3.-	(Rv2194 AND Rv2195 AND Rv2196 AND Rv2196 AND Rv1451 AND Rv1456c AND Rv3029c AND Rv3028c AND Rv2200c AND Rv3043c AND Rv2193 AND Rv3043c) AND (Rv1623c AND Rv1622c)	aa3-type cytochrome c oxidase, ctaCDE AND cytochrome bc1	Energy metabolism
R127	2 HEME-FE2 + 0.5 O2 = 2 HEME-FE3 + 2 H	0.0	1.0	1.10.3.-	Rv1623c AND Rv1622c	bd-type menaquinol oxidase	Energy metabolism	(Shi et al, 2005)
R128	1 ADP + 1 PI + 4 H = 1 ATP	-1.0	1.0	3.6.3.14	Rv1308 AND Rv1304 AND Rv1311 AND Rv1310 AND Rv1305 AND Rv1306 AND Rv1309 AND Rv1307	Complex V: ATP synthase (atpABCDEFGH)	Energy metabolism
R129	1 ATP = 1 ADP + 1 PI	1	1.0001	3.6.3.1	Rv1811	Possible Mg2+ Transport P-Type ATPase C MGTC	Energy metabolism
R130	1 PPI = 2 PI	0.0	1.0	3.6.1.1	Rv3628	Inorganic pyrophosphatase	Energy metabolism	(Tammenkoski et al., 2005)
R131	1 PPI = 2 PI + 1 H	0.0	1.0	3.6.1.1	Rv3628	proton-pumping inorganic diphosphatase	Energy metabolism	(Tammenkoski et al., 2005)
R132	1 (n-1)POLYP + 1 ATP = 1 (n)POLYP + 1 ADP	-1.0	1.0	2.7.4.1	Rv2984	polyphosphate kinase	Energy metabolism
R133	1 NADP + 2 FERO = 2 FERI + 1 NADPH	-1.0	1.0	1.18.1.2	Rv3106 OR Rv0886	ferredoxin-NADP reductase fprA, fprB	Energy metabolism	(Fischer et al., 2002)
R134	2 H2O2 = 1 O2	0.0	1.0	1.11.1.6	Rv1908c	catalase-peroxidase, katG
R135	1 GLU = 1 GABA + 1 CO2	0.0	1.0	4.1.1.15	Rv3432c	glutamate decarboxylase gadB	Amino acid degradation, Glutamate family, Glutamate	(Chopra et al., 2002)
R136	1 GABA + 1 AKG = 1 SUCCSAL + 1 GLU	-1.0	1.0	2.6.1.19	Rv2589	4-aminobutyrate transaminase gabT	Amino acid degradation, Glutamate family, Glutamate	(Green & Karp., 2004)
R137	1 SUCCSAL + 1 NADP = 1 SUCC + 1 NADPH	0.0	1.0	1.2.1.16	Rv0234c OR Rv1731	succinate-semialdehyde dehydrogenase gabD1, gabD2	Amino acid degradation, Glutamate family, Glutamate
R138	1 PRO + 1 FAD = 1 P5C + 1 FADH2	0.0	1.0	1.5.99.8	Rv1188	Proline dehydrogenase	Amino acid degradation, Glutamate family, Proline	(Green & Karp., 2004)
R139	1 P5C + 1 NAD = 1 HYDROXYGLU + 1 NADH	0.0	1.0	1.5.1.12	Rv1187	Probable pyrroline-5-carboxylate dehydrogenase	Amino acid degradation, Glutamate family, 4-hydroxyproline	(Green & Karp., 2004)
R140	1 HYDROXYGLU + 1 AKG = 1 HYDROXYAKG + 1 GLU	0.0	1.0	1.5.1.12		Transaminase (aminotransferases)	Amino acid degradation, Glutamate family, 4-hydroxyproline degradation
R141	1 HYDROXYAKG = 1 GLX + 1 PYR	-1.0	1.0	4.1.3.16	Rv1223	4-hydroxy-2-oxoglutarate aldolase	Glyoxylate shunt	(Green & Karp., 2004)
R142	1 P5C + 1 NAD = 1 GLU + 1 NADH	0.0	1.0	1.5.1.12	Rv1187	1-pyrroline-5-carboxylate dehydrogenase rocA	Amino acid degradation, Glutamate family, Proline	(Green & Karp., 2004)
R143	1 ARG = 1 NH3 + 1 CITR	0.0	1.0	3.5.3.6	Rv1001	arginine deiminase arcA	Amino acid degradation, Glutamate family, Arginine
R144	1 ORN + 1 AKG = 1 GLUGSAL + 1 GLU	0.0	1.0	2.6.1.13	Rv2321c OR Rv2322c	ornithine aminotransferase rocD1, rocD2	Amino acid degradation, Glutamate family, Arginine	(Green & Karp., 2004)
R145	1 CAP + 1 ORN = 1 PI + 1 CITR	0.0	1.0	2.1.3.3	Rv1656	ornithine carbamoyltransferase	Amino acid degradation, Glutamate family, Arginine	(Green & Karp., 2004)
R146	1 ORN = 1 PTRSC + 1 CO2	0.0	1.0	4.1.1.17	Rv2531c	ornithine decarboxylase adi	Amino acid degradation, Glutamate family, Arginine	(Green & Karp., 2004)
R147	1 SAM + 1 PTRSC = 1 5MTA + 1 SPRMD	0.0	1.0	2.5.1.16	Rv2601	spermidine synthase	Amino acid degradation, Glutamate family, Arginine	(Paulin et al., 1985)
R148	1 UREA = 1 NH3 + 1 CO2	0.0	1.0	3.5.1.5	Rv1850 AND Rv1849 AND Rv1848 AND Rv1853 AND Rv1851 AND Rv1852	Urease (3 subunits: alpha ureA, Beta ureB AND gamma ureC), and urease accessory proteins: ureD, ureF, ureG	Amino acid degradation, Glutamate family, Arginine	(Clemens et al., 1995; Green & Karp., 2004)
R149	1 ILE + 1 AKG = 1 GLU + 1 OMVAL	-1.0	1.0	2.6.1.42	Rv2210c	Branched-chain-amino-acid transaminase	Amino acid degradation, Branched chain amino acids, Isoleucine	(Green & Karp., 2004)
R150	1 LIPO + 1 OXOMETHYLPENTANOATE = 1 2MBUTLIPO + 1 CO2	0.0	1.0	1.2.4.4	Rv2497c AND Rv2496c	3-methyl-2-oxobutanoate dehydrogenase (alpha subunit AND beta subunit)	Amino acid degradation, Branched chain amino acids, Isoleucine
R151	1 2MBUTLIPO + 1 COA = 1 2MBUTCOA + 1 DLIPO	-1.0	1.0	2.3.1.12	Rv2495c	dihydrolipoyllysine-residue acetyltransferase	Amino acid degradation, Branched chain amino acids, Isoleucine
R152	1 MK + 1 2MBUTCOA = 1 MKH2 + 1 2MBECOA	0.0	1.0	1.3.99.12	Rv3140	acyl-CoA dehydrogenase	Amino acid degradation, Branched chain amino acids, Isoleucine	(Mahadevan & Padmanaban, 1998)
R153	1 2MBECOA = 1 HMBUTCOA	0.0	1.0	4.2.1.17	Rv1070c OR Rv0905 OR Rv2486 OR Rv1472	enoyl-CoA hydratase echA8, echA6, echA14, echA12	Amino acid degradation, Branched chain amino acids, Isoleucine
R154	1 HMBUTCOA + 1 NAD = 1 MAACCOA + 1 NADH	0.0	1.0	1.1.1.35	Rv3774 OR Rv1144	3-hydroxyacyl-CoA dehydrogenase	Amino acid degradation, Branched chain amino acids, Isoleucine
R155	1 COA + 1 MAACCOA = 1 PROPIONYLCOA + 1 ACCOA	-1.0	1.0	2.3.1.16	Rv1074c	acetyl-CoA acetyltransferase fadA3	Amino acid degradation, Branched chain amino acids, Isoleucine
R156	1 PROPIONYLCOA + 1 BIOTIN-CO2 = 1 SMMALONYLCOA + 0.999 BIOTIN	0.0	1.0	6.4.1.3	Rv0904c OR Rv2502c OR Rv0974c OR Rv0904c OR Rv3799c OR Rv3280 OR Rv2247	acetyl-CoA/propionyl-CoA carboxylase carboxytransferase subunit: 6 paralogues in Mtb: accD1, accD2, accD3, accD4, accD5, accD6	Amino acid degradation, Branched chain amino acids, Isoleucine
R157	1 SMMALONYLCOA = 1 RMMALONYLCOA	-1.0	1.0	5.1.99.1		methylmalonyl-CoA epimerase	Amino acid degradation, Branched chain amino acids, Isoleucine
R158	1 RMMALONYLCOA + 0.001 COB-III = 1 SUCCOA	0.0	1.0	5.4.99.2	Rv1492 AND Rv1493	methylmalonyl-CoA mutase (small subunit mutA AND large subunit mutB)	Amino acid degradation, Branched chain amino acids, Isoleucine
R159	1 SUCCOA + 0.001 COB-III = 1 RMMALONYLCOA	0.0	1.0	5.4.99.2	Rv1492 AND Rv1493	methylmalonyl-CoA mutase (small subunit mutA AND large subunit mutB)	Amino acid degradation, Branched chain amino acids, Isoleucine
R160	1 MOP + 1 LIPO = 1 3MBUTLIPO + 1 CO2	0.0	1.0	1.2.4.4	Rv2496c AND Rv2497c	3-methyl-2-oxobutanoate dehydrogenase pdhA, pdhB	Amino acid degradation, Branched chain amino acids, Leucine
R161	1 3MBUTLIPO + 1 COA = 1 3MBUTCOA + 1 DLIPO	-1.0	1.0	2.3.1.12	Rv2495c	dihydrolipoyllysine-residue acetyltransferase, pdhC	Amino acid degradation, Branched chain amino acids, Leucine
R162	1 MK + 1 3MBUTCOA = 1 MKH2 + 1 3MBECOA	0.0	1.0	1.3.99.3	Rv3140	acyl-CoA dehydrogenase	Amino acid degradation, Branched chain amino acids, Leucine
R163	1 3MBECOA + 1 BIOTIN-CO2 = 1 MGLUTCOA + 0.999 BIOTIN	0.0	1.0	6.4.1.4 OR 6.4.1.3 OR 6.4.1.2	Rv0904c OR Rv2502c OR Rv0974c OR Rv0904c OR Rv3799c OR Rv3280 OR Rv2247	acetyl-CoA/propionyl-CoA carboxylase carboxytransferase subunit: 6 paralogues in Mtb: accD1, accD2, accD3, accD4, accD5, accD6	Amino acid degradation, Branched chain amino acids, Leucine
R164	1 MGLUTCOA = 1 HMGLUTCOA	0.0	1.0	4.2.1.18		methylglutaconyl-CoA hydratase	Amino acid degradation, Branched chain amino acids, Leucine
R165	1 HMGLUTCOA = 1 ACCOA + 1 ACTAC	0.0	1.0	4.1.3.4		hydroxymethylglutaryl-CoA lyase	Amino acid degradation, Branched chain amino acids, Leucine
R166	1 ACTAC + 1 COA + 1 ATP = 1 AMP + 1 AACCOA + 1 PPI	0.0	1.0	6.2.1.16		acetoacetate-CoA ligase	Amino acid degradation, Branched chain amino acids, Leucine
R167	1 SUCCOA + 1 ACTAC = 1 SUCC + 1 AACCOA	-1.0	1.0	2.8.3.5	Rv2504c AND Rv2503c	3-oxoacid CoA-transferase scoA, scoB	Amino acid degradation, Branched chain amino acids, Leucine
R168	1 LIPO + 1 OMVAL = 1 IBUTLIPO + 1 CO2	0.0	1.0	1.2.4.4	Rv2497c AND Rv2496c	3-methyl-2-oxobutanoate dehydrogenase (alpha subunit pdhA AND beta subunit pdhB)	Amino acid degradation, Branched chain amino acids, Valine
R169	1 IBUTLIPO + 1 COA = 1 DLIPO + 1 IBUTCOA	-1.0	1.0	2.3.1.12	Rv2495c	dihydrolipoyllysine-residue acetyltransferase	Amino acid degradation, Branched chain amino acids, Valine
R170	1 MK + 1 IBUTCOA = 1 MKH2 + 1 MACRCOA	0.0	1.0	1.3.99.3	Rv3140	acyl-CoA dehydrogenase	Amino acid degradation, Branched chain amino acids, Valine
R171	1 MACRCOA = 1 HIBUTCOA	0.0	1.0	4.2.1.17	Rv1070c OR Rv0905 OR Rv2486 OR Rv1472	enoyl-CoA hydratase	Amino acid degradation, Branched chain amino acids, Valine
R172	1 HIBUTCOA = 1 HIBUT + 1 COA	0.0	1.0	3.1.2.4		3-hydroxyisobutyryl-CoA hydrolase	Amino acid degradation, Branched chain amino acids, Valine
R173	1 HIBUT + 1 NAD = 1 METHYMALONATE + 1 NADH	0.0	1.0	1.1.1.35	Rv1144 OR Rv0751c	3-hydroxyacyl-CoA dehydrogenase	Amino acid degradation, Branched chain amino acids, Valine
R174	1 METHYMALONATE + 1 NAD + 1 COA = 1 PROPIONYLCOA + 1 NADH + 1 CO2	0.0	1.0	1.2.1.27	Rv0753c	methylmalonate-semialdehyde dehydrogenase (acylating)	Amino acid degradation, Branched chain amino acids, Valine
R175	1 ISUCC = 1 OA + 1 NH3	0.0	1.0	No EC		spontaneous iminosuccinate deamination	Amino acid degradation, The aspartate family, Aspartate
R176	1 ASP = 1 bALA + 1 CO2	0.0	1.0	4.1.1.11	Rv3601c	aspartate decarboxylase, panD	Amino acid degradation, The aspartate family, Aspartate	(Sambandamurthy et al., 2002)
R177	1 ASN = 1 ASP + 1 NH3	0.0	1.0	3.5.1.1	Rv1538c	asparaginase ansA	Amino acid degradation, The aspartate family, Asparagine	(Sharma et al., 1973)
R178	1 THR + 1 NAD = 1 2A3KB + 1 NADH	0.0	1.0	1.1.1.103	Rv2259	L-threonine 3-dehydrogenase	Amino acid degradation, The aspartate family, Threonine	(Green & Karp, 2004)
R179	1 2A3KB = 1 AMINOACETONE + 1 CO2	0.0	1.0	No EC		spontaneous decarboxylation	Amino acid degradation, The aspartate family, Threonine
R180	1 AMINOACETONE + 1 NADH = 1 1-AMINO-PROPAN-2-OL + 1 NAD	0.0	1.0	1.1.1.75		spontaneous	Amino acid degradation, The aspartate family, Threonine
R181	1 OBUT + 1 NH3 + 1 CYS = 1 LLCT	0.0	1.0	4.4.1.1	Rv1079	cystathionine gamma-lyase	Amino acid degradation, The aspartate family, Threonine	(Nagasawa et al., 1987; Kern & Inamine, 1981)
R182	1 LYS = 1 CADA + 1 CO2	0.0	1.0	4.1.1.18	Rv2531c	lysine decarboxylase	Amino acid degradation, The aspartate family, Lysine
R183	1 PI + 1 OBUT + 1 O2 = 1 PROPIONYLP + 1 CO2	0.0	1.0	No EC		spontaneous	Amino acid degradation, The aspartate family, methionine
R184	1 SAP + 1 THF = 1 NH3 + 1 METTHF + 1 DHLIPOYLPROTEIN	0.0	1.0	2.1.2.10	Rv2211c	aminomethyltransferase gcvT	Amino acid degradation, The serine family, Glycine
R185	1 SER + 1 THF = 1 METTHF + 1 GLY	-1.0	1.0	2.1.2.1	Rv1093 OR Rv0070c	glycine hydroxymethyltransferase glyA, glyA2	Amino acid degradation, The serine family, Glycine	(Cole et al., 1998)
R186	1 GLY + 1 LIPOYLPROTEIN = 1 SAP + 1 CO2	0.0	1.0	1.4.4.2	Rv1832	glycine dehydrogenase gcvB	Amino acid degradation, The serine family, Glycine
R187	1 NAD + 1 DHLIPOYLPROTEIN = 1 NADH + 1 LIPOYLPROTEIN	-1.0	1.0	1.8.1.4	Rv0462 OR Rv3303c	dihydrolipoyl dehydrogenase lpd	Amino acid degradation, The serine family, Glycine
R188	1 SER = 1 NH3 + 1 PYR	0.0	1.0	4.2.1.13	Rv0069c	L-serine ammonia-lyase (dehydratase) sdaA	Amino acid degradation, The serine family, Serine
R189	1 CYS = 1 NH3 + 1 PYR + 1 H2S	0.0	1.0	4.4.1.-	Rv1464	cysteine desulfhydrase	Amino acid degradation, The serine family, cysteine	(Wheeler et al., 2004)
R190	1 TYR + 1 AKG = 1 4HPP + 1 GLU	-1.0	1.0	2.6.1.5	Rv3565 OR Rv0337c	L-Tyrosine:2-oxoglutarate aminotransferase	Amino acid degradation, The aromatic family, Tyrosine
R191	1 4HPP + 1 O2 = 1 HOMOGEN + 1 CO2	0.0	1.0	1.13.11.27	MT1364	4-hydroxyphenylpyruvate dioxygenase	Amino acid degradation, The aromatic family, Tyrosine
R192	1 HOMOGEN + 1 O2 = 1 MACAC	0.0	1.0	1.13.11.5		homogentisate 1,2-dioxygenase	Amino acid degradation, The aromatic family, Tyrosine
R193	1 MACAC = 1 FUACAC	-1.0	1.0	5.2.1.2		maleylacetoacetate isomerase	Amino acid degradation, The aromatic family, Tyrosine
R194	1 FUACAC = 1 FUM + 1 ACTAC	0.0	1.0	3.7.1.2		fumarylacetoacetase	Amino acid degradation, The aromatic family, Tyrosine
R195	1 AKG + 1 PHE = 1 PHPYR + 1 GLU	-1.0	1.0	2.6.1.5	Rv3565 OR Rv0337c	L-Phenylalanine:2-oxoglutarate aminotransferase	Amino acid degradation, The aromatic family, Phenylalanine
R196	1 GLU + 1 NH3 + 1 ATP = 1 GLN + 1 ADP + 1 PI	0.0	1.0	6.3.1.2	Rv2220 OR Rv1878 OR Rv2860c	glutamine synthetase glnA1, glnA3, glnA4	Amino acid biosynthesis, Glutamate family, Glutamate/glutamine	(Wray, Jr. & Fisher, 1988; Fisher & Wray, Jr., 1989; Harth et al., 2005)
R197	1 GLN + 1 AKG + 1 NADH = 2 GLU + 1 NAD	-1.0	1.0	1.4.1.13	Rv3859c AND Rv3858c	glutamate synthase gltB, gltD	Amino acid biosynthesis, Glutamate family, Glutamate/glutamine	(Fisher, 1989; Lamichhane et al., 2003)
R198	1 NH3 + 1 AKG + 1 NADPH = 1 GLU + 1 NADP	-1.0	1.0	1.4.1.4	Rv2476c	glutamate dehydrogenase (NADP)	Amino acid biosynthesis, Glutamate family, Glutamate/glutamine	(Fisher, 1989)
R199	1 GLU + 1 ATP = 1 GLUP + 1 ADP	0.0	1.0	2.7.2.11	Rv2439c	glutamate 5-kinase proB	Amino acid biosynthesis, Glutamate family, Proline	(Hood et al., 1992)
R200	1 NADPH + 1 GLUP = 1 GLUGSAL + 1 NADP + 1 PI	0.0	1.0	1.2.1.41	Rv2427c	glutamate-5-semialdehyde dehydrogenase proA	Amino acid biosynthesis, Glutamate family, Proline	(Hood et al., 1992)
R201	1 GLUGSAL = 1 P5C	-1.0	1.0	No EC		spontaneous	Amino acid biosynthesis, Glutamate family, Proline
R202	2 P5C + 1 NADPH + 1 NADH = 2 PRO + 1 NADP + 1 NAD	-1.0	1.0	1.5.1.2	Rv0500	pyrroline-5-carboxylate reductase proC	Amino acid biosynthesis, Glutamate family, Proline	(Smith et al., 2001)
R203	1 GLU + 1 ACCOA = 1 NAGLU + 1 COA	-1.0	1.0	2.3.1.1 AND 2.3.1.35	Rv2747	N-acetylglutamate synthase, argA	Amino acid biosynthesis, Glutamate family, Arginine	(Errey & Blanchard, 2005)
R204	1 NAGLU + 1 ATP = 1 NAGLUP + 1 ADP	0.0	1.0	2.7.2.8	Rv1654	acetylglutamate kinase	Amino acid biosynthesis, Glutamate family, Arginine	(Hindle et al., 1994; Green & Karp, 2004)
R205	1 NADPH + 1 NAGLUP = 1 NAGLUS + 1 NADP + 1 PI	0.0	1.0	1.2.1.38	Rv1652	N-acetyl-gamma-glutamyl-phosphate reductase	Amino acid biosynthesis, Glutamate family, Arginine	(Hindle et al., 1994)
R206	1 NAGLUS + 1 GLU = 1 NAORN + 1 AKG	0.0	1.0	2.6.1.11	Rv1655	acetonitrile aminotransferase	Amino acid biosynthesis, Glutamate family, Arginine
R207	1 NAORN + 1 GLU = 1 NAGLU + 1 ORN	-1.0	1.0	2.3.1.1 AND 2.3.1.35	Rv1653	glutamate N-acetyltransferase	Amino acid biosynthesis, Glutamate family, Arginine	(Hindle et al., 1994)
R208	1 GLN + 2 ATP + 1 CO2 = 1 CAP + 1 GLU + 2 ADP + 1 PI	0.0	1.0	6.3.5.5	Rv1383 AND Rv1384	carbamoyl-phosphate synthase (small chain carA and large chain carB)	Amino acid biosynthesis, Glutamate family, Arginine	(Vaishnav et al., 2000)
R209	1 ASP + 1 CITR + 1 ATP = 1 AMP + 1 ARGSUCC + 1 PPI	0.0	1.0	6.3.4.5	Rv1658	argininosuccinate synthase	Amino acid biosynthesis, Glutamate family, Arginine	(Flett et al., 1987)
R210	1 ARGSUCC = 1 ARG + 1 FUM	0.0	1.0	4.3.2.1	Rv1659	argininosuccinate lyase	Amino acid biosynthesis, Glutamate family, Arginine	(Flett et al., 1987)
R211	2 PYR + 0.001 THI = 1 ACLAC + 1 CO2	0.0	1.0	2.2.1.6	Rv3002c AND Rv3003c	acetolactate synthase, ilvB and ilvN	Amino acid biosynthesis, Branched chain amino acids, Valine	(Choi et al., 2005)
R212	1 ACLAC + 1 NADPH = 1 DHMVA + 1 NADP	0.0	1.0	1.1.1.86	Rv3001c	ketol-acid reductoisomerase ilvC	Amino acid biosynthesis, Branched chain amino acids, Valine	(De Rossi et al.,1995)
R213	1 DHMVA = 1 OMVAL	0.0	1.0	4.2.1.9	Rv0189c	dihydroxy-acid dehydratase ilvD	Amino acid biosynthesis, Branched chain amino acids, Valine
R214	1 GLU + 1 OMVAL = 1 VAL + 1 AKG	-1.0	1.0	2.6.1.42	Rv2210c	branched-chain-amino-acid transaminase ilvE	Amino acid biosynthesis, Branched chain amino acids, Valine
R215	1 THR = 1 OBUT + 1 NH3	0.0	1.0	4.2.1.16	Rv1559	threonine ammonia-lyase	Amino acid biosynthesis, Branched chain amino acids, Isoleucine
R216	1 PYR + 1 OBUT = 1 ABUT + 1 CO2	0.0	1.0	4.1.3.18	Rv3509c OR Rv1820 OR Rv3003c OR (Rv3470c AND Rv3002c)	acetolactate synthase ilvX, ilvG, ilvB1, ilvB2	Amino acid biosynthesis, Branched chain amino acids, Isoleucine
R217	1 ABUT + 1 NADPH = 1 DIHYDROXYMETHYLPENTANOATE + 1 NADP	0.0	1.0	1.1.1.86	Rv3001c	ketol-acid reductoisomerase	Amino acid biosynthesis, Branched chain amino acids, Isoleucine	(De Rossi et al.,1995)
R218	1 DIHYDROXYMETHYLPENTANOATE = 1 OXOMETHYLPENTANOATE	0.0	1.0	4.2.1.9	Rv0189c	dihydroxy-acid dehydratase	Amino acid biosynthesis, Branched chain amino acids, Isoleucine
R219	1 GLU + 1 OXOMETHYLPENTANOATE = 1 ILE + 1 AKG	-1.0	1.0	2.6.1.42	Rv2210c	branched-chain-amino-acid transaminase	Amino acid biosynthesis, Branched chain amino acids, Isoleucine
R220	1 OMVAL + 1 ACCOA = 1 IPPMAL + 1 COA	0.0	1.0	2.3.3.13	Rv3710	2-isopropylmalate synthase leuA	Amino acid biosynthesis, Branched chain amino acids, Leucine
R221	1 IPPMAL = 1 CBHCAP	-1.0	1.0	4.2.1.33	Rv2988c AND Rv2987c	3-isopropylmalate dehydratase (large subunit leuC AND small subunit leuD)	Amino acid biosynthesis, Branched chain amino acids, Leucine
R222	1 CBHCAP + 1 NAD = 1 OICAP + 1 NADH	0.0	1.0	1.1.1.85	Rv2995c	3-isopropylmalate dehydrogenase	Amino acid biosynthesis, Branched chain amino acids, Leucine	(Patek et al., 1998)
R223	1 OICAP = 1 MOP + 1 CO2	0.0	1.0	No EC		spontaneous	Amino acid biosynthesis, Branched chain amino acids, Leucine
R224	1 MOP + 1 GLU = 1 LEU + 1 AKG	-1.0	1.0	2.6.1.42	Rv2210c	branched-chain-amino-acid transaminase	Amino acid biosynthesis, Branched chain amino acids, Leucine
R225	1 OA + 1 GLU = 1 ASP + 1 AKG	-1.0	1.0	2.6.1.1	Rv3565 OR Rv0337c	aspartate transaminase aspB, aspC	Amino acid biosynthesis, The aspartate family, Aspartate	(Lee & Lee, 1993)
R226	1 ASP + 1 GLN + 1 ATP = 1 GLU + 1 ASN + 1 AMP + 1 PPI	0.0	1.0	6.3.5.4	Rv2201	asparagine synthase asnB	Amino acid biosynthesis, The aspartate family, Asparagine
R227	1 ASP + 1 ATP = 1 ASP4P + 1 ADP	0.0	1.0	2.7.2.4	Rv3709c	aspartate kinase, ask	Amino acid biosynthesis, The aspartate family, Threonine	(Vargha, 1997; Cuadrado et al., 2004; Zhang et al., 1999a)
R228	1 ASP4P + 1 NADPH = 1 ASPSA + 1 NADP + 1 PI	0.0	1.0	1.2.1.11	Rv3708c	aspartate-semialdehyde dehydrogenase asd	Amino acid biosynthesis, The aspartate family, Threonine	(Le et al., 1996)
R229	1 ASPSA + 1 NADPH = 1 HSER + 1 NADP	0.0	1.0	1.1.1.3	Rv1294	homoserine dehydrogenase thrA	Amino acid biosynthesis, The aspartate family, Threonine	(Fernandez et al., 2002)
R230	1 HSER + 1 ATP = 1 PHSER + 1 ADP	0.0	1.0	2.7.1.39	Rv1296	homoserine kinase thrB	Amino acid biosynthesis, The aspartate family, Threonine	(Fernandez et al., 2002)
R231	1 PHSER = 1 THR + 1 PI	0.0	1.0	4.2.99.2	Rv1295	threonine synthase thrC	Amino acid biosynthesis, The aspartate family, Threonine	(Fernandez et al., 2002)
R232	1 PYR + 1 ASPSA = 1 DIHYDRODIPICOLINATE	0.0	1.0	4.2.1.52	Rv2753c	dihydrodipicolinate synthase dapA	Amino acid biosynthesis, The aspartate family, Lysine	(Mendelovitz & Aharonowitz, 1982)
R233	2 DIHYDRODIPICOLINATE + 1 NADPH + 1 NADH = 2 TETRAHYDRODIPICOLINATE + 1 NADP + 1 NAD	0.0	1.0	1.3.1.26	Rv2773c	dihydrodipicolinate reductase dapB	Amino acid biosynthesis, The aspartate family, Lysine
R234	1 TETRAHYDRODIPICOLINATE + 1 SUCCOA = 1 SAOPIM + 1 COA	0.0	1.0	2.3.1.117	Rv1201c	2,3,4,5-tetrahydropyridine-2,6-dicarboxylate N-succinyltransferase	Amino acid biosynthesis, The aspartate family, Lysine
R235	1 SAOPIM + 1 GLU = 1 SDAPIM + 1 AKG	-1.0	1.0	2.6.1.17	Rv1655 OR Rv0858c	succinyldiaminopimelate transaminase argD	Amino acid biosynthesis, The aspartate family, Lysine	(Ledwidge & Blanchard, 1999)
R236	1 SDAPIM = 1 SUCC + 1 DAPIM	0.0	1.0	3.5.1.18	Rv1202	succinyl-diaminopimelate desuccinylase dapE	Amino acid biosynthesis, The aspartate family, Lysine
R237	1 DAPIM = 1 MDAPIM	-1.0	1.0	5.1.1.7	Rv2726c	diaminopimelate epimerase dapF	Amino acid biosynthesis, The aspartate family, Lysine
R238	1 MDAPIM = 1 LYS + 1 CO2	0.0	1.0	4.1.1.20	Rv1293	diaminopimelate decarboxylase lysA	Amino acid biosynthesis, The aspartate family, Lysine
R239	1 SUCCOA + 1 HSER = 1 OSLHSER + 1 COA	-1.0	1.0	2.3.1.46		homoserine O-succinyltransferase	Amino acid biosynthesis, The aspartate family, Methionine
R240	1 CYS + 1 OSLHSER = 1 SUCC + 1 LLCT	0.0	1.0	2.5.1.48	Rv1079	cystathionine gamma-synthase metB	Amino acid biosynthesis, The aspartate family, Methionine	(Chang & Vining, 2002)
R241	1 LLCT = 1 HCYS + 1 PYR + 1 NH3	0.0	1.0	4.4.1.8	MT3443	cystathionine beta-lyase	Amino acid biosynthesis, The aspartate family, Methionine
R242	1 SAM + 1 HCYS = 1 SAH + 1 MET	0.0	1.0	2.1.1.10	Rv2458	Probable Homocysteine S-Methyltransferase mmuM	Amino acid biosynthesis, The aspartate family, Methionine
R243	1 MTHF + 1 HCYS + 0.002 COB-I = 1 MET + 1 THF + 0.001 COB-II	0.0	1.0	2.1.1.13	Rv2124c	methionine synthase (cobalamin-dependent) metH	Amino acid biosynthesis, The aspartate family, Methionine	(Gehring et al., 2004)
R244	1 MET + 1 THF + 0.002 COB-I = 1 MTHF + 1 HCYS + 0.001 COB-II	0.0	1.0	2.1.1.13	Rv2124c	methionine synthase (cobalamin-dependent) metH	Amino acid biosynthesis, The aspartate family, Methionine	(Gehring et al., 2004)
R245	1 MTHF + 1 HCYS = 1 MET + 1 THF	-1.0	1.0	2.1.1.14	Rv1133c	methionine synthase (cobalamin-independent) metE	Amino acid biosynthesis, The aspartate family, Methionine	(Gehring et al., 2004)
R246	1 PYR + 1 NADH + 1 NH3 = 1 ALA + 1 NAD	-1.0	1.0	1.4.1.1	Rv2780	alanine dehydrogenase	Amino acid biosynthesis, The pyruvate family, alanine	(Fisher, 1989)
R247	1 3PG + 1 NAD = 1 PHP + 1 NADH	0.0	1.0	1.1.1.95	Rv2996c	phosphoglycerate dehydrogenase	Amino acid biosynthesis, The serine family, Serine	(Michal, 1999)
R248	1 GLU + 1 PHP = 1 3PSER + 1 AKG	-1.0	1.0	2.6.1.52	Rv0884c	phosphoserine transaminase	Amino acid biosynthesis, The serine family, Serine	(Michal, 1999)
R249	1 3PSER = 1 SER + 1 PI	0.0	1.0	3.1.3.3	Rv3042c	phosphoserine phosphatase	Amino acid biosynthesis, The serine family, Serine	(Michal, 1999)
R250	1 SER + 1 ACCOA = 1 ASER + 1 COA	-1.0	1.0	2.3.1.30	Rv2335	serine O-acetyltransferase	Amino acid biosynthesis, The serine family, Cysteine	(Hodgson, 2000), p.192
R251	1 H2S + 1 ASER = 1 CYS + 1 AC	0.0	1.0	2.5.1.47	Rv2334 OR Rv1336	cysteine synthase cysK, cysM	Amino acid biosynthesis, The serine family, Cysteine
R252	1 ACCOA + 1 HSER = 1 OAHSER + 1 COA	-1.0	1.0	2.3.1.31	Rv3341	homoserine O-acetyltransferase metA	Amino acid biosynthesis, The serine family, Cysteine
R253	1 OAHSER + 1 CYS = 1 AC + 1 LLCT	0.0	1.0	2.5.1.48	Rv1079	cystathionine gamma-synthase metB	Amino acid biosynthesis, The serine family, Cysteine	(Chang & Vining, 2002)
R254	1 OAHSER + 1 H2S = 1 AC + 1 HCYS	0.0	1.0	2.5.1.48	Rv1079 OR Rv3340	cystathionine gamma-synthase metB	Amino acid biosynthesis, The serine family, Cysteine
R255	1 OSLHSER + 1 H2S = 1 SUCC + 1 HCYS	0.0	1.0	2.5.1.48	Rv1079	cystathionine gamma-synthase metB	Amino acid biosynthesis, The serine family, Cysteine
R256	1 OSLHSER = 1 SUCC + 1 OBUT + 1 NH3	0.0	1.0	2.5.1.48	Rv1079	cystathionine gamma-synthase metB	Amino acid biosynthesis, The serine family, Cysteine
R257	1 SER + 1 HCYS = 1 LLCT	0.0	1.0	4.2.1.22	Rv1077	cystathionine beta-synthase cysM2	Amino acid biosynthesis, The serine family, Cysteine	(Nagasawa et al., 1984)
R258	1 LLCT = 1 OBUT + 1 NH3 + 1 CYS	0.0	1.0	4.4.1.1	Rv1079	cystathionine gamma-lyase	Amino acid biosynthesis, The serine family, Cysteine	(Nagasawa et al., 1987; Kern & Inamine, 1981)
R259	1 MET + 1 ATP = 1 SAM + 1 PPI + 1 PI	0.0	1.0	2.5.1.6	Rv1392	methionine adenosyltransferase metK	Amino acid biosynthesis, The serine family, Cysteine	(Whitney et al., 1972; Okamoto et al., 2003; Kim et al., 2003)
R260	1 SAH = 1 ADN + 1 HCYS	0.0	1.0	3.3.1.1	Rv3248c	adenosylhomocysteinase sahN	Amino acid biosynthesis, The serine family, Cysteine	(Shimizu et al., 1984)
R261	1 PRPP + 1 ATP = 1 PRBATP + 1 PPI	0.0	1.0	2.4.2.17	Rv2121c	ATP phosphoribosyltransferase	Amino acid biosynthesis, The histidine family, Histidine	(Derkos-Sojak et al., 1985)
R262	1 PRBATP = 1 PRBAMP + 1 PPI	0.0	1.0	3.6.1.31	Rv2122c	phosphoribosyl-ATP diphosphatase	Amino acid biosynthesis, The histidine family, Histidine
R263	1 PRBAMP = 1 PRFP	0.0	1.0	3.5.4.19	Rv1606	phosphoribosyl-AMP cyclohydrolase	Amino acid biosynthesis, The histidine family, Histidine
R264	1 PRFP = 1 PRLP	0.0	1.0	5.3.1.16	Rv1603	1-(5-phosphoribosyl)-5-[(5-phosphoribosylamino)methylideneamino]imidazole-4-carboxamide isomerase	Amino acid biosynthesis, The histidine family, Histidine	(Barona-Gomez & Hodgson, 2003)
R265	1 GLN + 1 PRLP = 1 GLU + 1 DIMGP + 1 AICAR	0.0	1.0	2.4.2.-	Rv1602	amidotransferase	Amino acid biosynthesis, The histidine family, Histidine
R266	1 DIMGP = 1 IMACP	0.0	1.0	4.2.1.19	Rv1601	imidazole glycerol-phosphate dehydratase	Amino acid biosynthesis, The histidine family, Histidine	(Derkos-Sojak et al., 1985)
R267	1 IMACP + 1 GLU = 1 HISOLP + 1 AKG	-1.0	1.0	2.6.1.9	Rv3772 OR Rv1600	histidinol-phosphate transaminase hisC, hisC2	Amino acid biosynthesis, The histidine family, Histidine
R268	1 HISOLP = 1 HISOL + 1 PI	0.0	1.0	3.1.3.15	Rv1601	histidinol-phosphatase	Amino acid biosynthesis, The histidine family, Histidine
R269	1 HISOL + 2 NAD = 1 HIS + 2 NADH	0.0	1.0	1.1.1.23	Rv1599	histidinol dehydrogenase hisD	Amino acid biosynthesis, The histidine family, Histidine	(Derkos-Sojak et al., 1985; Green & Karp, 2004)
R270	1 PEP + 1 E4P = 1 3DDAH7P + 1 PI	0.0	1.0	2.5.1.54	Rv2178c	3-deoxy-7-phosphoheptulonate synthase, aroG	Amino acid biosynthesis, The aromatic family, The shikimate pathway	(Rizzi et al., 2005)
R271	1 3DDAH7P = 1 DQT + 1 PI	0.0	1.0	4.2.3.4	Rv2538c	3-dehydroquinate synthase	Amino acid biosynthesis, The aromatic family, The shikimate pathway
R272	1 DQT = 1 DHSK	0.0	1.0	4.2.1.10	Rv2537c	3-dehydroquinate dehydratase	Amino acid biosynthesis, The aromatic family, The shikimate pathway	(White et al., 1990)
R273	1 NADPH + 1 DHSK = 1 SME + 1 NADP	0.0	1.0	1.1.1.25	Rv2552c	shikimate dehydrogenase	Amino acid biosynthesis, The aromatic family, The shikimate pathway
R274	1 SME + 1 ATP = 1 SME3P + 1 ADP	0.0	1.0	2.7.1.71	Rv2539c	shikimate kinase, aroK	Amino acid biosynthesis, The aromatic family, The shikimate pathway
R275	1 PEP + 1 SME3P = 1 3PSME + 1 PI	0.0	1.0	2.5.1.19	Rv3227	3-phosphoshikimate 1-carboxyvinyltransferase	Amino acid biosynthesis, The aromatic family, The shikimate pathway
R276	1 3PSME = 1 CHOR + 1 PI	0.0	1.0	4.2.3.5	Rv2540c	chorismate synthase	Amino acid biosynthesis, The aromatic family, The shikimate pathway
R277	1 CHOR + 1 GLN = 1 AN + 1 GLU + 1 PYR	0.0	1.0	4.1.3.27	Rv1609	anthranilate synthase trpE, trpG	Amino acid biosynthesis, The aromatic family, Tryptophan biosynthesis
R278	1 AN + 1 PRPP = 1 NPRAN + 1 PPI	0.0	1.0	2.4.2.18	Rv2192c	anthranilate phosphoribosyltransferase trpD	Amino acid biosynthesis, The aromatic family, Tryptophan biosynthesis	(Smith et al., 2001)
R279	1 NPRAN = 1 CPAD5P	0.0	1.0	5.3.1.24	Rv1603	phosphoribosylanthranilate isomerase	Amino acid biosynthesis, The aromatic family, Tryptophan biosynthesis	(Barona-Gomez & Hodgson, 2003)
R280	1 CPAD5P = 1 IGP + 1 CO2	0.0	1.0	4.1.1.48	Rv1611	indole-3-glycerol-phosphate synthase trpC	Amino acid biosynthesis, The aromatic family, Tryptophan biosynthesis
R281	1 SER + 1 IGP = 1 TRP + 1 G3P	0.0	1.0	4.2.1.20	Rv1613 AND Rv1612	tryptophan synthase trpA, trpB	Amino acid biosynthesis, The aromatic family, Tryptophan biosynthesis
R282	1 CHOR = 1 PHEN	-1.0	1.0	5.4.99.5	Rv1885c OR Rv0948c	chorismate mutase	Amino acid biosynthesis, The aromatic family, Tyrosine and phenylalanine	(Prakash et al., 2005; Sasso et al., 2005)
R283	1 PHEN = 1 PHPYR + 1 CO2	0.0	1.0	4.2.1.51	Rv3838c	prephenate dehydratase	Amino acid biosynthesis, The aromatic family, Tyrosine and phenylalanine
R284	1 PHPYR + 1 GLU = 1 AKG + 1 PHE	-1.0	1.0	2.6.1.1	Rv3565 OR Rv0337c	aspartate transaminase	Amino acid biosynthesis, The aromatic family, Tyrosine and phenylalanine
R285	1 PHEN + 1 NAD = 1 4HPP + 1 NADH + 1 CO2	0.0	1.0	1.3.1.12	Rv3754	prephenate dehydrogenase tyrA	Amino acid biosynthesis, The aromatic family, Tyrosine and phenylalanine
R286	1 4HPP + 1 GLU = 1 TYR + 1 AKG	-1.0	1.0	2.6.1.1	Rv3565 OR Rv0337c	aspartate transaminase aspB	Amino acid biosynthesis, The aromatic family, Tyrosine and phenylalanine
R287	1 R5P + 1 ATP = 1 PRPP + 1 AMP	-1.0	1.0	2.7.6.1	Rv1017c	ribose-phosphate diphosphokinase	Nucleotide biosynthesis
R288	1 ASP + 1 CAP = 1 CAASP + 1 PI	0.0	1.0	2.1.3.2	Rv1380	aspartate carbamoyltransferase	Nucleotide biosynthesis, de novo biosynthesis of pyrimidine ribonucleotides
R289	1 CAASP = 1 DOROA	-1.0	1.0	3.5.2.3	Rv1381	dihydroorotase	Nucleotide biosynthesis, de novo biosynthesis of pyrimidine ribonucleotides
R290	1 O2 + 1 DOROA = 1 OROA + 1 H2O2	0.0	1.0	1.3.3.1	Rv2139	dihydroorotate oxidase	Nucleotide biosynthesis, de novo biosynthesis of pyrimidine ribonucleotides
R291	1 OROA + 1 PRPP = 1 OMP + 1 PPI	0.0	1.0	2.4.2.10	Rv0382c	orotate phosphoribosyltransferase	Nucleotide biosynthesis, de novo biosynthesis of pyrimidine ribonucleotides
R292	1 OMP = 1 UMP + 1 CO2	0.0	1.0	4.1.1.23	Rv1385	orotidine-5'-phosphate decarboxylase	Nucleotide biosynthesis, de novo biosynthesis of pyrimidine ribonucleotides
R293	1 UMP + 1 ATP = 1 UDP + 1 ADP	-1.0	1.0	2.7.4.14	Rv1712	cytidylate kinase	Nucleotide biosynthesis, de novo biosynthesis of pyrimidine ribonucleotides
R294	1 UDP + 1 ATP = 1 ADP + 1 UTP	-1.0	1.0	2.7.4.6	Rv2445c	nucleoside-diphosphate kinase	Nucleotide biosynthesis, de novo biosynthesis of pyrimidine ribonucleotides	(Chakrabarty, 1998)
R295	1 GLN + 1 UTP + 1 ATP = 1 GLU + 1 ADP + 1 CTP + 1 PI	0.0	1.0	6.3.4.2	Rv1699	CTP synthase	Nucleotide biosynthesis, de novo biosynthesis of pyrimidine ribonucleotides
R296	1 NH3 + 1 UTP + 1 ATP = 1 CTP + 1 ADP + 1 PI	0.0	1.0	6.3.4.2	Rv1699	CTP synthase	Nucleotide biosynthesis, de novo biosynthesis of pyrimidine ribonucleotides
R297	1 RTHIO + 1 CDP + 1 O2 = 1 OTHIO + 1 DCDP	0.0	1.0	1.17.4.1	Rv3051c AND Rv3048c	ribonucleoside-diphosphate reductase, nrdE and nrdF2	Nucleotide biosynthesis, de novo biosynthesis of pyrimidine ribonucleotides	(Dawes et al., 2003; Uppsten et al., 2004)
R299	1 DCDP + 1 ATP = 1 DCTP + 1 ADP	0.0	1.0	2.7.4.6	Rv2445c	nucleoside-diphosphate kinase	Nucleotide biosynthesis, de novo biosynthesis of pyrimidine ribonucleotides	(Chakrabarty, 1998)
R300	1 DCTP = 1 DUTP + 1 NH3	0.0	1.0	3.5.4.13	Rv0321	dCTP deaminase	Nucleotide biosynthesis, de novo biosynthesis of pyrimidine deoxyribonucleotides
R301	1 DUTP = 1 DUMP + 1 PPI	0.0	1.0	3.6.1.23	Rv2697c	dUTP diphosphatase	Nucleotide biosynthesis, de novo biosynthesis of pyrimidine deoxyribonucleotides	(Chan et al., 2004)
R302	1 DUMP + 1 FADH2 + 1 METTHF = 1 DTMP + 1 THF + 1 FAD	-1.0	1.0	2.1.1.148	Rv2754c	thymidylate synthase, thyX	Nucleotide biosynthesis, de novo biosynthesis of pyrimidine deoxyribonucleotides	Sampathkumar et al., 2005
R303	1 DUMP + 1 METTHF = 1 DTMP + 1 DHF	-1.0	1.0	2.1.1.45	Rv2764c	thymidylate synthase, thyA	Nucleotide biosynthesis, de novo biosynthesis of pyrimidine deoxyribonucleotides	(Rengarajan et al., 2004)
R304	1 DTMP + 1 ATP = 1 DTDP + 1 ADP	-1.0	1.0	2.7.4.9	Rv3247c	dTMP kinase	Nucleotide biosynthesis, de novo biosynthesis of pyrimidine deoxyribonucleotides
R305	1 DTDP + 1 ATP = 1 DTTP + 1 ADP	-1.0	1.0	2.7.4.6	Rv2445c	nucleoside-diphosphate kinase	Nucleotide biosynthesis, de novo biosynthesis of pyrimidine deoxyribonucleotides	(Chakrabarty, 1998)
R306	1 CDP + 1 ATP = 1 CTP + 1 ADP	-1.0	1.0	2.7.4.6	Rv2445c	nucleoside-diphosphate kinase	Nucleotide biosynthesis, Pyrimidines	(Chakrabarty, 1998)
R307	1 CMP + 1 ATP = 1 ADP + 1 CDP	-1.0	1.0	2.7.4.14	Rv1712	cytidylate kinase	Nucleotide biosynthesis, Pyrimidines
R308	1 DCTP = 1 DCMP + 1 PPI	0.0	1.0	3.6.1.12		dCTP pyrophosphatase	Nucleotide biosynthesis, Pyrimidines
R309	1 DCMP + 1 ATP = 1 DCDP + 1 ADP	-1.0	1.0	2.7.4.14	Rv1712	cytidylate kinase	Nucleotide biosynthesis, Pyrimidines
R310	1 OTHIO + 1 NADPH = 1 RTHIO + 1 NAD	0.0	1.0	1.8.1.9	Rv3913	thioredoxin-disulfide reductase	Nucleotide biosynthesis, Pyrimidines
R311	1 UMP + 1 PPI = 1 URA + 1 PRPP	0.0	1.0	2.4.2.9	Rv3309c	uracil phosphoribosyltransferase	Nucleotide biosynthesis, Pyrimidines
R312	1 URA + 1 PRPP = 1 UMP + 1 PPI	0.0	1.0	2.4.2.9	Rv3309c	uracil phosphoribosyltransferase	Nucleotide biosynthesis, Pyrimidines
R313	1 GLN + 1 PRPP = 1 GLU + 1 PRAM + 1 PPI	0.0	1.0	2.4.2.14	Rv0808	amidophosphoribosyltransferase	Nucleotide biosynthesis, Purines
R314	1 ATP + 1 GLY + 1 PRAM = 1 GAR + 1 ADP + 1 PI	0.0	1.0	6.3.4.13	Rv0772	phosphoribosylamine-glycine ligase	Nucleotide biosynthesis, Purines
R315	1 FTHF + 1 GAR = 1 FGAR + 1 THF	0.0	1.0	2.1.2.2	Rv0956	phosphoribosylglycinamide formyltransferase	Nucleotide biosynthesis, Purines
R316	1 FGAR + 1 GLN + 1 ATP = 1 GLU + 1 FGAM + 1 ADP + 1 PI	0.0	1.0	6.3.5.3	Rv0803	phosphoribosylformylglycinamidine synthase, purL	Nucleotide biosynthesis, Purines
R317	1 FGAM + 1 ATP = 1 AIR + 1 ADP + 1 PI	0.0	1.0	6.3.3.1	Rv0809	phosphoribosylformylglycinamidine cyclo-ligase	Nucleotide biosynthesis, Purines
R318	1 AIR + 1 HCO3 + 1 ATP = 1 CAIR + 1 ADP + 1 PI	0.0	1.0	4.1.1.21	Rv3276c	phosphoribosylaminoimidazole carboxylase	Nucleotide biosynthesis, Purines
R319	1 CAIR + 1 ASP + 1 ATP = 1 SAICAR + 1 ADP + 1 PI	0.0	1.0	6.3.2.6	Rv0780	phosphoribosylaminoimidazolesuccinocarboxamide synthase, purC	Nucleotide biosynthesis, Purines	(Jackson et al., 1999)
R320	1 SAICAR = 1 FUM + 1 AICAR	-1.0	1.0	4.3.2.2	Rv0777	adenylosuccinate lyase	Nucleotide biosynthesis, Purines	(Green & karp., 2004)
R321	1 FTHF + 1 AICAR = 1 PRFICA + 1 THF	-1.0	1.0	2.1.2.3	Rv0957	phosphoribosylaminoimidazolecarboxamide formyltransferase	Nucleotide biosynthesis, Purines
R322	1 PRFICA = 1 IMP	-1.0	1.0	2.1.2.3	Rv0957	phosphoribosylaminoimidazolecarboxamide formyltransferase	Nucleotide biosynthesis, Purines
R323	1 ATP = 1 cAMP + 1 PPI	0.0	1.0	4.6.1.1	Rv1625c	adenylate cyclase	Nucleotide biosynthesis, Purines	(Reddy et al., 2001)
R324	1 GTP = 1 cGMP + 1 PPI	0.0	1.0	4.6.1.-	Rv2435c	Probable Adenylate-or Guanylate cyclase	Nucleotide biosynthesis, Purines
R325	1 cAMP = 1 AMP	0.0	1.0	3.1.4.17		3',5'-cyclic-nucleotide phosphodiesterase	Nucleotide biosynthesis, Purines
R326	1 cGMP = 1 GMP	0.0	1.0	3.1.4.17		3',5'-cyclic-nucleotide phosphodiesterase	Nucleotide biosynthesis, Purines
R327	1 DGMP + 1 ATP = 1 ADP + 1 DGDP	-1.0	1.0	2.7.4.8	Rv1389	guanylate kinase	Nucleotide biosynthesis, Purines
R328	1 GMP + 1 DATP = 1 GDP + 1 DADP	-1.0	1.0	2.7.4.8	Rv1389	guanylate kinase	Nucleotide biosynthesis, Purines
R329	1 DUDP + 1 ATP = 1 ADP + 1 DUTP	-1.0	1.0	2.7.4.6	Rv2445c	nucleoside-diphosphate kinase	Nucleotide biosynthesis, Purines	(Chakrabarty, 1998)
R330	1 RTHIO + 1 UDP + 1 O2 = 1 DUDP + 1 OTHIO	0.0	1.0	1.17.4.1	Rv3051c AND Rv3048c	ribonucleoside-diphosphate reductase, nrdE and nrdF2	Nucleotide biosynthesis, de novo biosynthesis of pyrimidine ribonucleotides
R332	1 5MTA + 1 PI = 1 AD + 1 MTR1P	0.0	1.0	2.4.2.28	Rv0535	Probable 5'-Methylthioadenosine Phosphorylase PNP	Other nucleotide metabolism	(Dawes et al., 2003; Uppsten et al., 2004)
R333	1 AD + 1 PRPP = 1 AMP + 1 PPI	0.0	1.0	2.4.2.7	Rv2584c	adenine phosphoribosyltransferase	Nucleotide biosynthesis, Purines
R334	1 GN + 1 PRPP = 1 GMP + 1 PPI	0.0	1.0	2.4.2.8	Rv3624c	Hypoxanthine-guanine phosphoribosyltransferase	Nucleotide biosynthesis, Purines
R335	1 HYXN + 1 PRPP = 1 IMP + 1 PPI	0.0	1.0	2.4.2.8	Rv3624c	Hypoxanthine-guanine phosphoribosyltransferase	Nucleotide biosynthesis, Purines
R336	1 XAN + 1 PRPP = 1 XMP + 1 PPI	0.0	1.0	2.4.2.22		Xanthine phosphoribosyltransferase	Nucleotide biosynthesis, Purines
R337	1 DIN + 1 PI = 1 HYXN + 1 DR1P	-1.0	1.0	2.4.2.1	Rv3307	purine-nucleoside phosphorylase	Nucleotide biosynthesis, Purines	(Basso et al., 2001)
R338	1 DA + 1 PI = 1 AD + 1 DR1P	-1.0	1.0	2.4.2.1	Rv3307	purine-nucleoside phosphorylase	Nucleotide biosynthesis, Purines
R338b	1 DR1P = 1 R5P	-1.0	1.0	5.4.2.2	Rv3068c	phosphoglucomutase	Nucleotide biosynthesis, Purines
R339	1 HYXN + 1 R1P = 1 INS + 1 PI	-1.0	1.0	2.4.2.1	Rv3307	purine-nucleoside phosphorylase	Nucleotide biosynthesis, Purines
R340	1 AD + 1 R1P = 1 ADN + 1 PI	-1.0	1.0	2.4.2.1	Rv3307	purine-nucleoside phosphorylase	Nucleotide biosynthesis, Purines
R341	1 GN + 1 R1P = 1 GSN + 1 PI	-1.0	1.0	2.4.2.1	Rv3307	purine-nucleoside phosphorylase	Nucleotide biosynthesis, Purines
R342	1 XAN + 1 R1P = 1 XTSINE + 1 PI	-1.0	1.0	2.4.2.1	Rv3307	purine-nucleoside phosphorylase	Nucleotide biosynthesis, Purines
R343	1 XTSINE = 1 XAN + 1 RIB	0.0	1.0	No EC		ribonucleoside hydrolase	Nucleotide biosynthesis, Purines
R344	1 ADN = 1 INS + 1 NH3	0.0	1.0	3.5.4.4	Rv3313c	adenosine deaminase	Nucleotide biosynthesis, Purines
R345	1 DA = 1 DIN + 1 NH3	0.0	1.0	3.5.4.4	Rv3313c	adenosine deaminase	Nucleotide biosynthesis, Purines
R346	1 DGTP = 1 DGMP + 1 PPI	0.0	1.0	3.6.1.-		dGTP pyrophosphohydrolase mutT	Nucleotide biosynthesis, Purines
R347	1 ATP + 1 GTP = 1 ppGpp + 1 AMP	0.0	1.0	2.7.6.5	Rv2583c	GTP diphosphokinase	Nucleotide biosynthesis, Purines
R348	1 ppGpp = 1 GDP + 1 PPI	0.0	1.0	3.1.7.2	Rv2583c	guanosine-3',5'-bis(diphosphate) 3'-diphosphatase	Nucleotide biosynthesis, Purines
R349	1 ASP + 1 IMP + 1 GTP = 1 GDP + 1 ASUC + 1 PI	0.0	1.0	6.3.4.4	Rv0357c	adenylosuccinate synthase	Nucleotide biosynthesis, Purines, ATP, ADP
R350	1 ASUC = 1 FUM + 1 AMP	-1.0	1.0	4.3.2.2	RV0777	adenylosuccinate lyase	Nucleotide biosynthesis, Purines, ATP, ADP
R351	1 AMP + 1 ATP = 2 ADP	-1.0	1.0	2.7.4.3	Rv0733	adenylate kinase	Nucleotide biosynthesis, Purines, ATP, ADP
R351b	1 ADN + 1 ATP = 1 AMP + 1 ADP	-1.0	1.0	2.7.1.20	Rv2202c	Long et al., 2003
R352	1 RTHIO + 1 ADP + 1 O2 = 1 DADP + 1 OTHIO	0.0	1.0	1.17.4.1	Rv3051c AND Rv3048c	ribonucleoside-diphosphate reductase, nrdE and nrdF2	Nucleotide biosynthesis, de novo biosynthesis of pyrimidine ribonucleotides	(Dawes et al., 2003; Uppsten et al., 2004)
R354	1 DADP + 1 ATP = 1 ADP + 1 DATP	-1.0	1.0	2.7.4.6	Rv2445c	nucleoside-diphosphate kinase	Nucleotide biosynthesis, Purines, ATP, ADP
R355	1 IMP + 1 NAD = 1 XMP + 1 NADH	0.0	1.0	1.1.1.205	Rv3411c AND Rv3410c AND Rv1843c	IMP dehydrogenase guaB1, guaB2, guaB3	Nucleotide biosynthesis, Purines, GTP, dGTP
R356	1 XMP + 1 GLN + 1 ATP = 1 GLU + 1 GMP + 1 AMP + 1 PPI	0.0	1.0	6.3.5.2	Rv3396c	GMP synthase	Nucleotide biosynthesis, Purines, GTP, dGTP
R357	1 GMP + 1 ATP = 1 GDP + 1 ADP	-1.0	1.0	2.7.4.8	Rv1389	guanylate kinase	Nucleotide biosynthesis, Purines, GTP, dGTP
R358	1 GDP + 1 ATP = 1 ADP + 1 GTP	-1.0	1.0	2.7.4.6	Rv2445c	nucleoside-diphosphate kinase	Nucleotide biosynthesis, Purines, GTP, dGTP
R359	1 GDP + 1 RTHIO + 1 O2 = 1 OTHIO + 1 DGDP	0.0	1.0	1.17.4.1	Rv3051c AND Rv3048c	ribonucleoside-diphosphate reductase, nrdE and nrdF2	Nucleotide biosynthesis, de novo biosynthesis of pyrimidine ribonucleotides	(Dawes et al., 2003; Uppsten et al., 2004)
R361	1 ATP + 1 DGDP = 1 DGTP + 1 ADP	-1.0	1.0	2.7.4.6	Rv2445c	nucleoside-diphosphate kinase	Nucleotide biosynthesis, Purines, GTP, dGTP
R362	1 ASP + 1 FUM = 1 SUCC + 1 ISUCC	0.0	1.0	1.4.3.16	Rv1595	L-aspartate oxidase	Cofactor biosynthesis, Nicotinamide nucleotides (NAD+, NADP) biosynthesis
R363	1 ASP + 1 O2 = 1 ISUCC + 1 H2O2	0.0	1.0	1.4.3.16	Rv1595	L-aspartate oxidase	Cofactor biosynthesis, Nicotinamide nucleotides (NAD+, NADP) biosynthesis
R364	1 DHAP + 1 ISUCC = 1 QA + 1 PI	0.0	1.0	No EC	Rv1594	quinolinate synthase	Cofactor biosynthesis, Nicotinamide nucleotides (NAD+, NADP) biosynthesis
R365	1 QA + 1 PRPP = 1 NACN + 1 PPI + 1 CO2	0.0	1.0	2.4.2.19	Rv1596	nicotinate-nucleotide diphosphorylase	Cofactor biosynthesis, Nicotinamide nucleotides (NAD+, NADP) biosynthesis	(Sharma et al., 1998)
R366	1 NAM = 1 NAC + 1 NH3	-1.0	1.0	3.5.1.19	Rv2043c	nicotinamidase	Cofactor biosynthesis, Nicotinamide nucleotides (NAD+, NADP) biosynthesis	(Tarnok et al., 1979)
R367	1 NAC + 1 PRPP = 1 NACN + 1 PPI	0.0	1.0	2.4.2.11	Rv0573c	nicotinate phosphoribosyltransferase	Cofactor biosynthesis, Nicotinamide nucleotides (NAD+, NADP) biosynthesis
R368	1 NACN + 1 ATP = 1 NAAD + 1 PPI	0.0	1.0	2.7.7.18	Rv2421c	nicotinate-nucleotide adenylyltransferase	Cofactor biosynthesis, Nicotinamide nucleotides (NAD+, NADP) biosynthesis
R369	1 NH3 + 1 NAAD + 1 ATP = 1 AMP + 1 NAD + 1 PPI	0.0	1.0	6.3.1.5	Rv2438c	NAD synthetase (NH3-dependent), nadE	Cofactor biosynthesis, Nicotinamide nucleotides (NAD+, NADP) biosynthesis	(Bellinzoni et al., 2002)
R370	1 GLN + 1 NAAD + 1 ATP = 1 AMP + 1 GLU + 1 NAD + 1 PPI	0.0	1.0	6.3.5.1	Rv2438c	NAD synthase (glutamine-hydrolysing), nadE	Cofactor biosynthesis, Nicotinamide nucleotides (NAD+, NADP) biosynthesis	(Cantoni et al., 1998)
R371	1 R1P + 1 NAC = 1 NACD + 1 PI	0.0	1.0	2.4.2.1	Rv3307	purine-nucleoside phosphorylase	Cofactor biosynthesis, Nicotinamide nucleotides (NAD+, NADP) biosynthesis	(Basso et al., 2001)
R372	1 R1P + 1 NAM = 1 NAMD + 1 PI	0.0	1.0	2.4.2.1	Rv3307	purine-nucleoside phosphorylase	Cofactor biosynthesis, Nicotinamide nucleotides (NAD+, NADP) biosynthesis	(Basso et al., 2001)
R373	1 NACD + 1 ATP = 1 NACN + 1 ADP	0.0	1.0	2.7.1.-	Rv0410c	serine/threonine-protein kinase PknG	Cofactor biosynthesis, Nicotinamide nucleotides (NAD+, NADP) biosynthesis
R374	1 NAMD + 1 ATP = 1 NAMN + 1 ADP	0.0	1.0	2.7.1.22		ribosylnicotinamide kinase	Cofactor biosynthesis, Nicotinamide nucleotides (NAD+, NADP) biosynthesis
R375	1 NAMN + 1 ATP = 1 NAD + 1 PPI	0.0	1.0	2.7.7.18	Rv2421c	nicotinate-nucleotide adenylyltransferase	Cofactor biosynthesis, Nicotinamide nucleotides (NAD+, NADP) biosynthesis
R376	1 NAD + 1 NADPH = 1 NADP + 1 NADH	-1.0	1.0	1.6.1.2	Rv0155 AND Rv0157 AND Rv0156	NAD(P) transhydrogenase (pntAa AND pntAb AND pntB)	Cofactor biosynthesis, Nicotinamide nucleotides (NAD+, NADP) biosynthesis
R377	1 NAD + 1 ATP = 1 NADP + 1 ADP	0.0	1.0	2.7.1.23	Rv1695	NAD kinase	Cofactor biosynthesis, Nicotinamide nucleotides (NAD+, NADP) biosynthesis	(Kawai et al., 2000)
R378	1 NADP = 1 NAD + 1 PI	0.0	1.0	3.1.3.-		NADP phosphatase	Cofactor biosynthesis, Nicotinamide nucleotides (NAD+, NADP) biosynthesis
R379	1 NADPH + 1 NAD = 1 NADP + 1 NADH	0.0	1.0	1.6.1.1	Rv2713 OR Rv3303c	Probable Soluble Pyrimidine Nucleotide Transhydrogenase sthA	Cofactor biosynthesis, Nicotinate and nicotinamide metabolism
R380	1 NAD = 1 AMP + 1 NAMN	0.0	1.0	3.6.1.22	Rv3199c	Probable NADH Pyrophosphatase nudC	Cofactor biosynthesis, NAD salvage pathway II
R381	1 GTP = 1 D6RP5P + 1 FOR + 1 PPI	0.0	1.0	3.5.4.25	Rv1415 OR Rv1940	GTP cyclohydrolase II ribA2, ribA2	Cofactor biosynthesis, Riboflavin (vitamin B2), FMN and FAD biosynthesis
R382	1 D6RP5P = 1 A6RP5P + 1 NH3	0.0	1.0	3.5.4.26	Rv2671 OR Rv1409	diaminohydroxyphosphoribosylaminopyrimidine deaminase ribD, ribG	Cofactor biosynthesis, Riboflavin (vitamin B2), FMN and FAD biosynthesis
R383	1 A6RP5P + 1 NADPH = 1 A6RP5P2 + 1 NADP	0.0	1.0	1.1.1.193	Rv2671 OR Rv1409	5-amino-6-(5-phosphoribosylamino)uracil reductase	Cofactor biosynthesis, Riboflavin (vitamin B2), FMN and FAD biosynthesis
R384	1 A6RP5P2 = 1 A6RP + 1 PI	0.0	1.0	No EC		pyrimidine phosphatase	Cofactor biosynthesis, Riboflavin (vitamin B2), FMN and FAD biosynthesis
R385	1 RL5P = 1 DB4P + 1 FOR	0.0	1.0	3.5.4.25	Rv1940	3,4-dihydroxy-2-butanone 4-phosphate synthase	Cofactor biosynthesis, Riboflavin (vitamin B2), FMN and FAD biosynthesis
R386	1 DB4P + 1 A6RP = 1 D8RL + 1 PI	0.0	1.0	2.5.1.9	Rv1416	6,7-dimethyl-8-ribityllumazine synthase	Cofactor biosynthesis, Riboflavin (vitamin B2), FMN and FAD biosynthesis	(Cushman et al., 2004)
R387	2 D8RL = 1 RIBFLAV + 1 A6RP	0.0	1.0	2.5.1.9	Rv1412	riboflavin synthase	Cofactor biosynthesis, Riboflavin (vitamin B2), FMN and FAD biosynthesis
R388	1 RIBFLAV + 1 ATP = 1 ADP + 1 FMN	0.0	1.0	2.7.1.26	Rv2786c	riboflavin kinase/FMN adenylyltransferase	Cofactor biosynthesis, Riboflavin (vitamin B2), FMN and FAD biosynthesis
R389	1 ATP + 1 FMN = 1 FAD + 1 PPI	0.0	1.0	2.7.7.2	Rv2786c	FMN adenylyltransferase	Cofactor biosynthesis, Riboflavin (vitamin B2), FMN and FAD biosynthesis
R390	1 OMVAL + 1 METTHF = 1 AKP + 1 THF	0.0	1.0	2.1.2.11	Rv2225	3-methyl-2-oxobutanoate hydroxymethyltransferase	Cofactor biosynthesis, Coenzyme-A biosynthesis	(Sugantino et al., 2003)
R391	1 AKP + 1 NADPH = 1 PANT + 1 NADP	0.0	1.0	1.1.1.169	Rv2573	2-dehydropantoate 2-reductase	Cofactor biosynthesis, Coenzyme-A biosynthesis
R392	1 PANT + 1 bALA + 1 ATP = 1 PNTO + 1 AMP + 1 PPI	0.0	1.0	6.3.2.1	Rv3602c	pantoate-beta-alanine ligase, panC	Cofactor biosynthesis, Coenzyme-A biosynthesis
R393	1 PNTO + 1 ATP = 1 4PPNTO + 1 ADP	0.0	1.0	2.7.1.33	Rv1092c	pantothenate kinase	Cofactor biosynthesis, Coenzyme-A biosynthesis
R394	1 4PPNTO + 1 CYS + 1 CTP = 1 4PPNCYS + 1 CMP + 1 PPI	0.0	1.0	6.3.2.5	Rv1391	phosphopantothenate—cysteine ligase, coaB (bifunctional protein)	Cofactor biosynthesis, Coenzyme-A biosynthesis
R395	1 4PPNCYS = 1 4PPNTE + 1 CO2	0.0	1.0	4.1.1.36	Rv1391	phosphopantothenoylcysteine decarboxylase, coaB (bifunctional protein)	Cofactor biosynthesis, Coenzyme-A biosynthesis
R396	1 4PPNTE + 1 ATP = 1 DPCOA + 1 PPI	0.0	1.0	2.7.7.3	Rv2965c	pantetheine-phosphate adenylyltransferase	Cofactor biosynthesis, Coenzyme-A biosynthesis	(Brown et al., 2004)
R397	1 DPCOA + 1 ATP = 1 ADP + 1 COA	0.0	1.0	2.7.1.24	Rv1631	dephospho-CoA kinase	Cofactor biosynthesis, Coenzyme-A biosynthesis
R398	1 COA = 1 ACP	0.0	1.0	2.7.8.7	Rv2523c OR Rv2794c	holo-[acyl-carrier-protein] synthase acpS OR 'hypothetical' withy 4'-phosphopantetheinyl transferase region, pptA - artificial reaction	Cofactor biosynthesis, ACP biosynthesis	(Chopra et al., 2002)
R399	1 GTP = 1 FOR + 1 AHTD	0.0	1.0	3.5.4.16	Rv3609c	GTP cyclohydrolase I	Cofactor biosynthesis, Folate biosynthesis
R400	1 AHTD = 1 DHP + 3 PI	0.0	1.0	3.1.3.1	Rv0757 AND Rv0758	alkaline phosphatase (phoP & phoR)	Cofactor biosynthesis, Folate biosynthesis
R401	1 DHP = 1 AHHMP + 1 GLAL	0.0	1.0	4.1.2.25	Rv3607c	dihydroneopterin aldolase	Cofactor biosynthesis, Folate biosynthesis
R402	1 AHHMP + 1 ATP = 1 AHHMD + 1 AMP	0.0	1.0	2.7.6.3	Rv3606c	2-amino-4-hydroxy-6-hydroxymethyldihydropteridine diphosphokinase	Cofactor biosynthesis, Folate biosynthesis
R403	1 CHOR + 1 GLN = 1 GLU + 1 ADCHOR	0.0	1.0	6.3.5.8	Rv0013	aminodeoxychorismate synthase	Cofactor biosynthesis, Folate biosynthesis
R404	1 ADCHOR = 1 PABA + 1 PYR	0.0	1.0	4.1.3.38	Rv0812	aminodeoxychorismate lyase	Cofactor biosynthesis, Folate biosynthesis
R405	1 PABA + 1 AHHMD = 1 DHPT + 1 PPI	0.0	1.0	2.5.1.15	Rv3608c OR Rv1207	dihydropteroate synthase, DHPS or probable dihydropteroate synthase	Cofactor biosynthesis, Folate biosynthesis	(Baca et al., 2000)
R406	1 AHHMP + 1 PABA = 1 DHPT	0.0	1.0	2.5.1.15	Rv3608c OR Rv1207	dihydropteroate synthase, DHPS or probable dihydropteroate synthase	Cofactor biosynthesis, Folate biosynthesis
R407	1 DHPT + 1 GLU + 1 ATP = 1 DHF + 1 ADP + 1 PI	0.0	1.0	6.3.2.12	Rv2447c	dihydrofolate synthase	Cofactor biosynthesis, Folate biosynthesis
R408	1 DHF + 1 NADPH = 1 THF + 1 NADP	0.0	1.0	1.5.1.3	Rv2763c	dihydrofolate reductase, folA (dfrA or dhfr)	Cofactor biosynthesis, Folate biosynthesis	(Rengarajan et al., 2004)
R409	1 GLU + 1 THF + 1 ATP = 1 THFG + 1 ADP + 1 PI	0.0	1.0	6.3.2.17	Rv2447c	tetrahydrofolylpolyglutamate synthase	Cofactor biosynthesis, Folate biosynthesis
R410	1 THFG = 1 THF + 1 GLU	0.0	1.0	3.4.19.9		g-glutamyl hydrolase	Cofactor biosynthesis, Folate biosynthesis
R411	1 CYS + 1 FE2 = 1 FERO + 1 ALA	0.0	1.0	2.8.1.7	Rv3025c OR Rv1464	cysteine desulfurase nifS OR csdB	Cofactor biosynthesis, ferredoxin biosynthesis
R412	1 CHOR = 1 ICHOR	-1.0	1.0	5.4.4.2	Rv3215 OR Rv2386c	isochorismate synthase entC, mbt1	Cofactor biosynthesis, Menaquinone biosynthesis
R413	1 AKG + 1 ICHOR = 1 PYR + 1 SHCHC + 1 CO2	0.0	1.0	4.1.3.- AND 4.1.1.71	Rv0555	2-succinyl-6-hydroxy-2,4-cyclohexadiene-1-carboxylate synthase	Cofactor biosynthesis, Menaquinone biosynthesis
R414	1 SHCHC = 1 OSB	0.0	1.0	4.2.1.-		o-succinylbenzoate synthase	Cofactor biosynthesis, Menaquinone biosynthesis
R415	1 OSB + 1 COA + 1 ATP = 1 OSBCOA + 1 AMP + 1 PPI	0.0	1.0	6.2.1.26	Rv0542c AND Rv0553	o-succinylbenzoate-CoA ligase	Cofactor biosynthesis, Menaquinone biosynthesis
R416	1 OSBCOA = 1 DHN + 1 COA	0.0	1.0	4.1.3.36	Rv0548c	naphthoate synthase, menB	Cofactor biosynthesis, Menaquinone biosynthesis	(Truglio et al., 2003)
R417	1 NPP + 1 DHN = 1 DMK + 1 PPI + 1 CO2	0.0	1.0	2.5.1.-	Rv0534c	1,4-dihydroxy-2-naphthoate prenyltransferase, menA	Cofactor biosynthesis, Menaquinone biosynthesis
R418	1 SAM + 1 DMK = 1 MKH2 + 1 SAH	0.0	1.0	2.1.1.-		demethylmenaquinone methyltransferase	Cofactor biosynthesis, Menaquinone biosynthesis	(Johnston et al., 2003)
R419	4 ACCOA = 1 PIMELOYL-COA + 3 COA	0.0	1.0			hypothetical reaction	Cofactor biosynthesis, biotin biosynthesis
R420	1 PIMELOYL-COA + 1 ALA = 1 8-AMINO7-OXONONANOATE + 1 COA + 1 CO2	0.0	1.0	2.3.1.47	Rv1569 AND Rv0032	probable-8-amino-7-oxononanoate synthase bioF1, bioF2	Cofactor biosynthesis, biotin biosynthesis
R421	1 8-AMINO7-OXONONANOATE + 1 SAM = 1 7-8-DIAMINONONANOATE + 1 SAM-2-OXOBUTANOATE	0.0	1.0	2.6.1.62	Rv1568	probable adenosylmethionine-8-amino-7-oxononanoate amino transferase bioA	Cofactor biosynthesis, biotin biosynthesis
R422	1 SAM-2-OXOBUTANOATE = 1 SAM	0.0	1.0			artificial reaction to regenerate SAM	Cofactor biosynthesis, biotin biosynthesis
R423	1 7-8-DIAMINONONANOATE + 1 ATP + 1 CO2 = 1 DETHIOBIOTIN + 1 ADP	0.0	1.0	6.3.3.3	Rv1570	probable dethiobiotin synthase bioD	Cofactor biosynthesis, biotin biosynthesis
R424	1 DETHIOBIOTIN + 1 H2S + 1 SAM = 1 BIOTIN + 1 DA	0.0	1.0	2.8.1.6	Rv1589	biotin synthase bioB	Cofactor biosynthesis, biotin biosynthesis
R425	1 CO2 = 1 HCO3	0.0	1.0	4.2.1.1	Rv3588c OR Rv1284	carbonic anhydrase	Cofactor biosynthesis, biotin biosynthesis	(Covarrubias et al.,2005)
R426	1 BIOTIN + 1 ATP = 1 BIOTIN-BCCP + 1 AMP + 1 PPI	0.0	1.0	6.3.4.15	Rv3279c	biotin—[acetyl-CoA-carboxylase] ligase, birA	Cofactor biosynthesis, biotin biosynthesis
R427	1 BIOTIN-BCCP + 1 HCO3 + 1 ATP = 1 BIOTIN-CO2 + 1 ADP + 1 PI	0.0	1.0	6.3.4.14	Rv2501c OR Rv0973c OR Rv3285	acetyl/propionyl-CoA carboxylase alpha subunit encoding both biotin carboxylase and BCCP. Three paralogues in Mtb: accA1, accA2, accA3.	Cofactor biosynthesis, biotin biosynthesis
R427b	1 OCTANOYL-ACP = 1 APO-LIPO + 1 ACP	0.0	1.0	no ec	Rv2217	lipoyl-protein ligase lipB	Cofactor biosynthesis, lipoic acid biosynthesis	Ma et al., 2006
R427c	1 APO-LIPO + 2 SAM + 2 H2S = 1 LIPO + 2 DA + 2 MET	0.0	1.0	no ec	Rv2218	lipoate synthase, lipA	Cofactor biosynthesis, lipoic acid biosynthesis	Ma et al., 2006
R428	1 ATP + 1 GLU = 1 TRNA-GLU + 1 AMP + 1 PPI	0.0	1.0	6.1.1.17	Rv2992c	glutamyl-tRNA synthase, gltS	Cofactor biosynthesis, heme biosynthesis
R429	1 TRNA-GLU + 1 NADPH = 1 GLU1SEMIALD + 1 NADP	0.0	1.0	1.2.1.70	Rv0509	glutamyl-trna reductase, hemA	Cofactor biosynthesis, heme biosynthesis
R430	1 GLU1SEMIALD = 1 5-AMINO-LEVULINATE	0.0	1.0	5.4.3.8	Rv0524	glutamate-1-semialdehyde 2,1-aminomutase, hemL	Cofactor biosynthesis, heme biosynthesis
R431	2 5-AMINO-LEVULINATE = 1 PORPHOBILILOGIN	0.0	1.0	4.2.1.24	Rv0512	delta-aminolevulinic acid dehydratase, hemB	Cofactor biosynthesis, heme biosynthesis
R432	4 PORPHOBILILOGIN = 1 HYDROXYMETHYLBILANE + 4 NH3	0.0	1.0	2.5.1.61	Rv0510	porphobilinogen deaminase, hemC	Cofactor biosynthesis, heme biosynthesis
R433	1 HYDROXYMETHYLBILANE = 1 UROPORPHYRINOGEN-III	0.0	1.0	4.2.1.75	Rv0511	uroporphyrin-iii c-methyltransferase / Uroporphyrinogen-III synthase, cysG	Cofactor biosynthesis, heme biosynthesis
R434	1 UROPORPHYRINOGEN-III = 1 COPROPORPHYRINOGEN-III + 4 CO2	0.0	1.0	4.1.1.37	Rv2678c	Probable uroporphyrinogen decarboxylase, hemE	Cofactor biosynthesis, heme biosynthesis
R435	1 COPROPORPHYRINOGEN-III + 2 O2 = 1 PROTOPORPHYRINOGEN + 2 H2O2 + 2 CO2	0.0	1.0	1.3.3.3		coproporphyrinogen:oxygen oxidoreductase (decarboxylating)	Cofactor biosynthesis, heme biosynthesis
R436	1 COPROPORPHYRINOGEN-III + 2 SAM = 1 PROTOPORPHYRINOGEN + 2 MET + 2 CO2	0.0	1.0	1.3.99.2	Rv2388C	Probable oxygen-independent coproporphyrinogen III oxidase	Cofactor biosynthesis, heme biosynthesis
R437	1 PROTOPORPHYRINOGEN + 1.5 O2 = 1 PROTOPORPHYRIN-IX	0.0	1.0	1.3.3.4	Rv2677c OR Rv1300	Probable protoporphyrinogen oxidase, hemY' or hemK	Cofactor biosynthesis, heme biosynthesis
R438	1 PROTOPORPHYRIN-IX + 1 FE2 = 1 PROTOHEME-FE2	0.0	1.0	4.99.1.1	Rv1485	ferrochelatase, hemZ	Cofactor biosynthesis, heme biosynthesis
R439	1 PROTOHEME-FE2 + 1 FPP = 1 HEME-FE2 + 1 PPI	0.0	1.0	2.5.1.-		alkyl or aryl transferase	Cofactor biosynthesis, heme biosynthesis	(Parish et al., 2005)
R440	1 UROPORPHYRINOGEN-III + 2 SAM = 1 PRECORIN-2 + 2 SAH	0.0	1.0	2.1.1.107	Rv2847c OR Rv0511	Probable siroheme synthase, cysG2, OR possible uroporphyrin-III c-methyltransferase / Uroporphyrinogen-III synthase cysG	Cofactor biosynthesis, cobalamin biosynthesis
R441	1 PRECORIN-2 + 1 SAM = 1 PRECORIN-3A + 1 SAH	0.0	1.0	2.1.1.130	Rv2066	Probable Precorrin-3B C17-methyltransferase / Precorrin-2 C20-methyltransferase, cobI/cobJ	Cofactor biosynthesis, cobalamin biosynthesis
R442	1 PRECORIN-3A + 1 O2 = 1 PRECORIN-3B	0.0	1.0	1.14.13.83	Rv2064	possible precorrin-3X synthase; CobG	Cofactor biosynthesis, cobalamin biosynthesis
R443	1 PRECORIN-3B + 1 SAM = 1 PRECORIN-4B + 1 SAH	0.0	1.0	2.1.1.131	Rv2066	Precorrin-3B C17-methyltransferase / Precorrin-2 C20-methyltransferase, cobI	Cofactor biosynthesis, cobalamin biosynthesis
R444	1 PRECORIN-4B + 1 SAM = 1 PRECORIN-5 + 1 SAH	0.0	1.0	2.1.1.133	Rv2071c	Probable precorrin-3 methylase, cobM	Cofactor biosynthesis, cobalamin biosynthesis
R445	1 PRECORIN-5 + 1 SAM = 1 PRECORIN-6X + 1 SAH + 1 AC	0.0	1.0	2.1.1.152		Precorrin-6A synthase (deacetylating).	Cofactor biosynthesis, cobalamin biosynthesis
R446	1 PRECORIN-6X + 1 NADPH = 1 PRECORIN-6Y + 1 NADP	0.0	1.0	1.3.1.54	Rv2070c	probable precorrin-6x reductase	Cofactor biosynthesis, cobalamin biosynthesis
R447	1 PRECORIN-6Y + 2 SAM = 1 PRECORIN-8X + 2 SAH + 1 CO2	0.0	1.0	1.3.1.132	Rv2072c	probable precorrin-6Y C5,15-methyltransferase (decarboxylating), cobl	Cofactor biosynthesis, cobalamin biosynthesis
R448	1 PRECORIN-8X = 1 HYDROGENOBYRINATE	0.0	1.0	5.4.1.2	Rv2065	probable precorrin isomerase, cobH	Cofactor biosynthesis, cobalamin biosynthesis
R449	1 HYDROGENOBYRINATE + 2 ATP + 2 GLN = 1 HYDROGENOBYRINATE-A-C-DIAMIDE + 2 PI + 2 ADP + 2 GLU	0.0	1.0	6.3.5.9	Rv2848c	probable cobyrinicacid a,c-diamide synthase , cobB	Cofactor biosynthesis, cobalamin biosynthesis
R450	1 HYDROGENOBYRINATE-A-C-DIAMIDE + 1 ATP + 1 CO-II = 1 COB-II-RINICACID-A-C-DIAMIDE + 1 ADP + 1 PI	0.0	1.0	6.6.1.2		cobaltochelatase	Cofactor biosynthesis, cobalamin biosynthesis
R451	1 COB-II-RINICACID-A-C-DIAMIDE + 1 NADH = 1 COB-I-RINICACID-A-C-DIAMIDE + 1 NAD	0.0	1.0	1.16.8.1		cob(II)yrinic acid a,c-diamide reductase/oxidoreductase	Cofactor biosynthesis, cobalamin biosynthesis
R452	1 COB-I-RINICACID-A-C-DIAMIDE + 1 ATP = 1 ADENOSYL-COBRINICACID-A-C-DIAMIDE + 1 PPI	0.0	1.0	2.5.1.-	Rv2849c	probable cob(i)alamin adenosyltransferase, cobA	Cofactor biosynthesis, cobalamin biosynthesis
R453	1 ADENOSYL-COBRINICACID-A-C-DIAMIDE + 4 ATP + 4 GLN = 1 ADENOSYL-COBRATE + 4 ADP + 4 PI + 4 GLU	0.0	1.0	6.3.5.10	Rv0255c	Probable cobyric acid synthase, cobQ	Cofactor biosynthesis, cobalamin biosynthesis
R454	1 ADENOSYL-COBRATE + 1 1-AMINO-PROPAN-2-OL = 1 ADENOSYLCOBINAMIDE	0.0	1.0	No EC	Rv2231c	Possible cobC, aminotransferase.	Cofactor biosynthesis, cobalamin biosynthesis
R455	1 ADENOSYLCOBINAMIDE + 1 ATP = 1 ADENOSYLCOBINIMIDE-P + 1 ADP	0.0	1.0	2.7.-	Rv0254c	Probable cobinamide kinase, cobU	Cofactor biosynthesis, cobalamin biosynthesis
R456	1 ADENOSYLCOBINIMIDE-P + 1 GTP = 1 ADENOSYLCOBINAMIDE-GDP + 1 PPI	0.0	1.0	2.7.7.62		adenosylcobinamide-phosphate guanylyltransferase	Cofactor biosynthesis, cobalamin biosynthesis
R457	1 ADENOSYLCOBINAMIDE-GDP = 1 COB-I + 1 GMP	0.0	1.0	2.-.-.-	Rv2208	Probable cobalamin (5'-phosphate) synthase, cobS	Cofactor biosynthesis, cobalamin biosynthesis
R458	1 COB-II + 1 NADH = 1 COB-I + 1 NAD	-1.0	1.0	No EC		oxidoreductase	Cofactor biosynthesis, cobalamin biosynthesis
R459	1 COB-III + 1 NADH = 1 COB-II + 1 NAD	-1.0	1.0	No EC		oxidoreductase	Cofactor biosynthesis, cobalamin biosynthesis
R460	1 MOAD-COOH + 1 CYS + 1 ATP = 1 MOAD-COSH + 1 AMP + 1 SER + 1 PPI	0.0	1.0	No EC	Rv3206c AND Rv3025c	probably molybdopterin biosynthesis protein MoeB+ cysteine desulfurase csdB	Cofactor biosynthesis, molybdopterin biosynthesis	(Teusink et al., 2005)
R461	1 GTP = 1 PRECURSOR-Z + 1 PPI	0.0	1.0	No EC	Rv3109 AND Rv3116 AND Rv3111	probably precursor Z biosynthesis protein complex MoaABC	Cofactor biosynthesis, molybdopterin biosynthesis	(Teusink et al., 2005)
R462	1 MOAD-COSH + 1 PRECURSOR-Z = 1 MOLYBDOPTERIN + 1 MOAD-COOH	0.0	1.0	No EC	(Rv3119 OR Rv0866) AND Rv3322c	probably molybdopterin biosynthesis protein, (moaE1 OR moaE2) large subunit 2 AND moaE3 small subunit	Cofactor biosynthesis, molybdopterin biosynthesis	(Teusink et al., 2005)
R463	1 MOLYBDOPTERIN + 1 MO2 = 1 MOLYBDENUM-CO	0.0	1.0	No EC	Rv0994 OR Rv0438c	probably molybdopterin biosynthesis protein moeA1 OR moaA2, N-terminal region	Cofactor biosynthesis, molybdopterin biosynthesis	(Teusink et al., 2005)
R464	1 MOLYBDENUM-CO + 1 GTP = 1 MOLYBDOPTERIN-GDP + 1 PPI	0.0	1.0	No EC	Rv2453c	probable molybdopterin-guanine dinucleotide biosynthesis protein MobA	Cofactor biosynthesis, molybdopterin biosynthesis	(Teusink et al., 2005)
R465	1 TYR = 1 TS-COSH-TYR	0.0	1.0	No EC		Hypothetical reaction	Cofactor biosynthesis, Thiamine biosynthesis
R466	1 TS-PROTEIN = 1 TS-COSH-TYR	0.0	1.0	No EC		Hypothetical reaction	Cofactor biosynthesis, Thiamine biosynthesis
R467	1 AIR = 1 AHMMP	0.0	1.0	No EC	Rv0423c	thiamine biosynthesis protein ThiC	Cofactor biosynthesis, Thiamine biosynthesis
R468	1 AHMMP + 1 ATP = 1 AMPMP + 1 ADP	0.0	1.0	2.7.1.49	Rv0422c	PROBABLE PHOSPHOMETHYLPYRIMIDINE KINASE THID	Cofactor biosynthesis, Thiamine biosynthesis
R469	1 AMPMP + 1 ATP = 1 MAHMPPP + 1 ADP	0.0	1.0	2.7.4.7	Rv0422c	PROBABLE PHOSPHOMETHYLPYRIMIDINE KINASE THID	Cofactor biosynthesis, Thiamine biosynthesis
R470	1 DX5P + 1 TS-COSH-TYR = 1 HEMT + 1 TS-PROTEIN	0.0	1.0	No EC	Rv0417	PROBABLE THIAMIN BIOSYNTHESIS PROTEIN THIG	Cofactor biosynthesis, Thiamine biosynthesis
R471	1 HEMT + 1 ATP = 1 MPET + 1 ADP	0.0	1.0	2.7.1.50		ATP:4-methyl-5-(2-hydroxyethyl)-thiazole 2-phosphotransferase	Cofactor biosynthesis, Thiamine biosynthesis
R472	1 MAHMPPP + 1 MPET = 1 THIP + 1 PPI	0.0	1.0	2.5.1.3	Rv0414c	2-methyl-4-aminopyridine-5-methenyltransferase, thiE	Cofactor biosynthesis, Thiamine biosynthesis
R473	1 THIP = 1 THI + 1 PI	0.0	1.0	3.1.3.-			Cofactor biosynthesis, Thiamine biosynthesis
R474	1 THI = 1 AHMMP + 1 HEMT	0.0	1.0	3.5.99.2		Thiamin hydrolase	Cofactor biosynthesis, Thiamine biosynthesis
R475	1 LLAC + 1 GTP = 1 2-PHOSPHO-L-LACTATE + 1 GDP	0.0	1.0				Cofactor biosynthesis, F420 biosynthesis	(Graupner et al., 2002)
R476	1 2-PHOSPHO-L-LACTATE + 1 GTP = 1 LPPG + 1 PPI	0.0	1.0				Cofactor biosynthesis, F420 biosynthesis	(Graupner et al., 2002)
R477	1 A6RP + 1 4HPP = 1 FO + 1 NH3	0.0	1.0		Rv1173	F420 biosynthesis protein, FbiC: Lactyl (2) diphospho-(5')guanosine:7,8-didemethyl-8-hydroxy-5-deazariboflavin 2-phospho-L-lactate transferase	Cofactor biosynthesis, F420 biosynthesis	(Choi et al., 2002)
R478	1 FO + 1 LPPG = 1 F420-0 + 1 GMP	0.0	1.0		Rv3261 AND Rv3262	F420 biosynthesis proteins, Fbia AND FbiB: Coenzyme F420-0:L-glutamate ligase	Cofactor biosynthesis, F420 biosynthesis	(Choi et al., 2002)
R479	1 F420-0 + 5 ATP + 5 GLU = 1 F420	0.0	1.0		Rv3261 AND Rv3263	F420 biosynthesis proteins, Fbia AND FbiB: Coenzyme F420-0:L-glutamate ligase	Cofactor biosynthesis, F420 biosynthesis	(Choi et al., 2002)
R480	1 UDPNAG + 1 IP = 1 NAG-INS + 1 UDP + 1 PI	0.0	1.0	No EC	Rv0486	glycosyltransferase, mshA	Cofactor biosynthesis, mycothiol biosynthesis - hyothetical reaction	(Newton et al., 2003; Sareen et al., 2003)
R481	1 NAG-INS = 1 NG-INS + 1 AC	0.0	1.0	No EC	Rv1170	N-acetyl-1-D-myo-inositol-2-amino-2-deoxy-?-D-glucopyranoside deacetylase, mshB	Cofactor biosynthesis, mycothiol biosynthesis	(Newton et al., 2003; Sareen et al., 2003)
R482	1 NG-INS + 1 CYS + 1 ATP = 1 CYS-NG-INS + 1 AMP + 1 PPI	0.0	1.0	No EC	Rv2130	L-cysteine:1 D-myo-inositol 2-amino-2-deoxy-?-D-glucopyranoside ligase, mshC	Cofactor biosynthesis, mycothiol biosynthesis	(Newton et al., 2003; Sareen et al., 2003)
R483	1 CYS-NG-INS + 1 ACCOA = 1 MYCOTHIOL + 1 COA	0.0	1.0	No EC	Rv0819	mycothiol synthase, mshD	Cofactor biosynthesis, mycothiol biosynthesis	(Newton et al., 2003; Sareen et al., 2003)
R484	1 MYCOTHIOL + 1 ELECTROPHILE-X = 1 MYCOTHIOL-S-CONJUGATE + 1 H2X	0.0	1.0	No EC		mycothiol oxidation	Cofactor biosynthesis, mycothiol biosynthesis	(Newton et al., 2003; Sareen et al., 2003)
R484b	1 MYCOTHIOL-S-CONJUGATE = 1 N-ACETYL-S-CONJUGATE + 0.999 NG-INS	0.0	1.0	No EC	Rv1082	mycothiol conjugate amidase, mca	Cofactor biosynthesis, mycothiol biosynthesis	Steffek et al., 2003
R485	1 ICHOR = 1 SAL + 1 PYR	0.0	1.0	No EC		isochorismate pyruvate-lyase	mycobactin synthesis	(Newton et al., 2003; Sareen et al., 2003)
R486	2 COA = 1 MBT-HOLO	0.0	1.0	2.7.8.7	Rv2523c	phosphopantetheinyl transferase	mycobactin synthesis	(de Voss, 1999)
R487	1 MBT-HOLO + 1 SAL + 1 ATP = 1 MBTA-SAL + 1 AMP + 1 PPI	0.0	1.0	6.-.-.-	Rv2384	peptide arylase	mycobactin synthesis	(de Voss, 1999)
R488	1 MBT-HOLO + 1 SER + 1 ATP = 1 MBTB-SER + 1 AMP + 1 PPI	0.0	1.0	No EC	Rv2383c	peptide synthetase	mycobactin synthesis	(de Voss, 1999)
R489	1 MBT-HOLO + 1 LYS + 1 ATP = 1 MBTE-LYS + 1 AMP + 1 PPI	0.0	1.0	No EC	Rv2380c	peptide synthetase	mycobactin synthesis	(de Voss, 1999)
R490	1 MBT-HOLO + 1 LYS + 1 ATP = 1 MBTF-LYS + 1 AMP + 1 PPI	0.0	1.0	No EC	Rv2380c	peptide synthetase	mycobactin synthesis	(de Voss, 1999)
R491	1 MBT-HOLO + 1 ACCOA + 1 MALCOA = 1 MBTCD-HBA + 2 COA	0.0	1.0	No EC	Rv2382c AND Rv2381c	polyketide synthase mbtC, mbtD	mycobactin synthesis	(de Voss, 1999)
R492	1 MBTA-SAL + 1 MBTB-SER + 1 MBTE-LYS + 1 MBTF-LYS + 1 MBTCD-HBA = 1 MBT + 5 MBT-HOLO	0.0	1.0				mycobactin synthesis	(de Voss, 1999)
R493	1 MBT + 2 ACCOA + 2 NADPH = 1 MBTSEC + 2 COA + 2 NADP	0.0	1.0			acyl transferase - hypothetical reaction	mycobactin synthesis	(de Voss, 1999)
R494	1 MBT + 9 ACCOA + 18 NADPH = 1 MBTWALL + 9 COA + 18 NADP	0.0	1.0			acyl transferase - hypothetical reaction	mycobactin synthesis	(de Voss, 1999)
R495	1 ACCOA + 1 BIOTIN-CO2 = 1 MALCOA + 0.999 BIOTIN	0.0	1.0	6.4.1.2	Rv0904c OR Rv2502c OR Rv0974c OR Rv0904c OR Rv3799c OR Rv3280 OR Rv2247	acetyl-CoA/propionyl-CoA carboxylase carboxytransferase subunit: 6 paralogues in Mtb: accD1, accD2, accD3, accD4, accD5, accD6	lipid biosynthesis, pathway 1
R496	1 ACCOA + 1 ACP = 1 COA + 1 ACACP	-1.0	1.0	2.3.1.38	(Rv2243 OR Rv0649) AND Rv2244	transacylase fabD or fabD2 and acyl carrier protein AcpM	lipid biosynthesis, pathway 1
R497	2 MALACP + 4 NADPH + 1 ACACP = 4 NADP + 1 HEXANOYL-ACP + 2 ACP + 2 CO2	0.0	1.0	2.3.1.41/1.1.1.100/1.3.1.10	Rv2524c	fatty acid synthase, FAS-1	lipid biosynthesis, pathway 1	(Fernandes & Kolattukudy, 1996; Zimhony et al., 2000)
R497b	4 MALACP + 8 NADPH + 1 ACACP = 8 NADP + 1 OCTANOYL-ACP + 4 ACP + 4 CO2	0.0	1.0	2.3.1.41/1.1.1.100/1.3.1.11	Rv2524c
R498	6 MALACP + 12 NADPH + 1 ACACP = 12 NADP + 1 TETRADECANOYL-ACP + 6 ACP + 6 CO2	0.0	1.0	2.3.1.41/1.1.1.100/1.3.1.10	Rv2524c	fatty acid synthase, FAS-1	lipid biosynthesis, pathway 1	(Fernandes & Kolattukudy, 1996; Zimhony et al., 2000)
R499	7 MALACP + 14 NADPH + 1 ACACP = 1 HEXADECANOYL-ACP + 14 NADP + 7 ACP + 7 CO2	0.0	1.0	2.3.1.41/1.1.1.100/1.3.1.10	Rv2524c	fatty acid synthase, FAS-1	lipid biosynthesis, pathway 1	(Fernandes & Kolattukudy, 1996; Zimhony et al., 2000)
R500	7 MALACP + 13 NADPH + 1 ACACP = 1 9-HEXADECENOYL-ACP + 13 NADP + 7 ACP + 7 CO2	0.0	1.0	2.3.1.41/1.1.1.100/1.3.1.10	Rv2524c	fatty acid synthase, FAS-1	lipid biosynthesis, pathway 1	(Fernandes & Kolattukudy, 1996; Zimhony et al., 2000)
R501	8 MALACP + 16 NADPH + 1 ACACP = 1 OCTADECANOYL-ACP + 16 NADP + 8 ACP + 8 CO2	0.0	1.0	2.3.1.41/1.1.1.100/1.3.1.10	Rv2524c	fatty acid synthase, FAS-1	lipid biosynthesis, pathway 1	(Fernandes & Kolattukudy, 1996; Zimhony et al., 2000)
R502	8 MALACP + 15 NADPH + 1 ACACP = 1 9-OCTADECENOYL-ACP + 15 NADP + 8 ACP + 8 CO2	0.0	1.0	2.3.1.41/1.1.1.100/1.3.1.10	Rv2524c	fatty acid synthase, FAS-1	lipid biosynthesis, pathway 1	(Fernandes & Kolattukudy, 1996; Zimhony et al., 2000)
R503	1 ACACP + 9 MALACP + 18 NADPH = 1 EICOSANOYL-ACP + 18 NADP + 9 ACP + 9 CO2	0.0	1.0	2.3.1.41/1.1.1.100/1.3.1.10	Rv2524c	fatty acid synthase, FAS-1	lipid biosynthesis, pathway 1	(Fernandes & Kolattukudy, 1996; Zimhony et al., 2000)
R504	1 ACACP + 10 MALACP + 20 NADPH = 1 DOCOSANOYL-ACP + 20 NADP + 10 ACP + 10 CO2	0.0	1.0	2.3.1.41/1.1.1.100/1.3.1.10	Rv2524c	fatty acid synthase, FAS-1	lipid biosynthesis, pathway 1	(Fernandes & Kolattukudy, 1996; Zimhony et al., 2000)
R505	1 ACACP + 11 MALACP + 22 NADPH = 1 TETRACOSANOYL-ACP + 22 NADP + 11 ACP + 11 CO2	0.0	1.0	2.3.1.41/1.1.1.100/1.3.1.10	Rv2524c	fatty acid synthase, FAS-1	lipid biosynthesis, pathway 1	(Fernandes & Kolattukudy, 1996; Zimhony et al., 2000)
R506	1 ACACP + 12 MALACP + 24 NADPH = 1 HEXACOSANOYL-ACP + 24 NADP + 12 ACP + 12 CO2	0.0	1.0	2.3.1.41/1.1.1.100/1.3.1.10	Rv2524c	fatty acid synthase, FAS-1	lipid biosynthesis, pathway 1
R507	1 ACACP + 13 MALACP + 26 NADPH = 1 OCTACOSANOYL-ACP + 26 NADP + 13 ACP + 13 CO2	0.0	1.0	2.3.1.41/1.1.1.100/1.3.1.11	Rv2524c	fatty acid synthase, FAS-1	lipid biosynthesis, pathway 1
R508	1 HEXACOSANOYL-COA + 1 BIOTIN-CO2 = 1 HEXACOSANOYL-COA-CO2 + 1 BIOTIN	0.0	1.0	6.4.1.2	Rv3280 AND Rv3799c AND Rv3285	hexacosanoyl-CoA carboxylase, accA3, accD4 and accD5	lipid biosynthesis, pathway 1	(Portevin et al., 2005; Takayama et al., 2005)
R509	1 HEXANOYL-ACP + 1 COA = 1 HEXANOYL-COA + 1 ACP	-1.0	1.0		(Rv2243 OR Rv0649) AND Rv2244	transacylase fabD or fabD2 and acyl carrier protein AcpM	lipid biosynthesis, pathway 1
R510	1 TETRADECANOYL-ACP + 1 COA = 1 TETRADECANOYL-COA + 1 ACP	-1.0	1.0	2.3.1.39	(Rv2243 OR Rv0649) AND Rv2244	transacylase fabD or fabD2 and acyl carrier protein AcpM	lipid biosynthesis, pathway 1
R511	1 HEXADECANOYL-ACP + 1 COA = 1 HEXADECANOYL-COA + 1 ACP	-1.0	1.0	2.3.1.39	(Rv2243 OR Rv0649) AND Rv2244	transacylase fabD or fabD2 and acyl carrier protein AcpM	lipid biosynthesis, pathway 1
R512	1 9-HEXADECENOYL-ACP + 1 COA = 1 9-HEXADECENOYL-COA + 1 ACP	-1.0	1.0	2.3.1.39	(Rv2243 OR Rv0649) AND Rv2244	transacylase fabD or fabD2 and acyl carrier protein AcpM	lipid biosynthesis, pathway 1
R513	1 OCTADECANOYL-ACP + 1 COA = 1 OCTADECANOYL-COA + 1 ACP	-1.0	1.0	2.3.1.39	(Rv2243 OR Rv0649) AND Rv2244	transacylase fabD or fabD2 and acyl carrier protein AcpM	lipid biosynthesis, pathway 1
R514	1 9-OCTADECENOYL-ACP + 1 COA = 1 9-OCTADECENOYL-COA + 1 ACP	-1.0	1.0	2.3.1.39	(Rv2243 OR Rv0649) AND Rv2244	transacylase fabD or fabD2 and acyl carrier protein AcpM	lipid biosynthesis, pathway 1
R515	1 EICOSANOYL-ACP + 1 COA = 1 EICOSANOYL-COA + 1 ACP	-1.0	1.0	2.3.1.39	(Rv2243 OR Rv0649) AND Rv2244	transacylase fabD or fabD2 and acyl carrier protein AcpM	lipid biosynthesis, pathway 1
R516	1 DOCOSANOYL-ACP + 1 COA = 1 DOCOSANOYL-COA + 1 ACP	-1.0	1.0	2.3.1.39	(Rv2243 OR Rv0649) AND Rv2244	transacylase fabD or fabD2 and acyl carrier protein AcpM	lipid biosynthesis, pathway 1
R517	1 TETRACOSANOYL-ACP + 1 COA = 1 TETRACOSANOYL-COA + 1 ACP	-1.0	1.0	2.3.1.39	(Rv2243 OR Rv0649) AND Rv2244	transacylase fabD or fabD2 and acyl carrier protein AcpM	lipid biosynthesis, pathway 1
R518	1 HEXACOSANOYL-ACP + 1 COA = 1 HEXACOSANOYL-COA + 1 ACP	-1.0	1.0	2.3.1.39	(Rv2243 OR Rv0649) AND Rv2244	transacylase fabD or fabD2 and acyl carrier protein AcpM	lipid biosynthesis, pathway 1
R519	1 OCTACOSANOYL-ACP + 1 COA = 1 OCTACOSANOYL-COA + 1 ACP	-1.0	1.0	2.3.1.39	(Rv2243 OR Rv0649) AND Rv2244	transacylase fabD or fabD2 and acyl carrier protein AcpM	lipid biosynthesis, pathway 1
R520	1 NONADECANOYL-ACP + 1 COA = 1 NONADECANOYL-COA + 1 ACP	-1.0	1.0	2.3.1.39	(Rv2243 OR Rv0649) AND Rv2244	transacylase fabD or fabD2 and acyl carrier protein AcpM	lipid biosynthesis, pathway 1
R521	1 HEPTADECANOYL-ACP + 1 COA = 1 HEPTADECANOYL-COA + 1 ACP	-1.0	1.0	2.3.1.39	(Rv2243 OR Rv0649) AND Rv2244	transacylase fabD or fabD2 and acyl carrier protein AcpM	lipid biosynthesis, pathway 1
R522	1 PENTADECANOYL-ACP + 1 COA = 1 PENTADECANOYL-COA + 1 ACP	-1.0	1.0	2.3.1.39	(Rv2243 OR Rv0649) AND Rv2244	transacylase fabD or fabD2 and acyl carrier protein AcpM	lipid biosynthesis, pathway 1
R533	1 PROPIONYLCOA + 1 ACP = 1 PROPIONYLACP + 1 COA	0.0	1.0	6.4.1.2	(Rv2243 OR Rv0649) AND Rv2244	transacylase fabD or fabD2 and acyl carrier protein AcpM	lipid biosynthesis, odd numbered fatty acids
R534	6 MALACP + 12 NADPH + 1 PROPIONYLACP = 12 NADP + 6 ACP + 1 PENTADECANOYL-ACP + 6 CO2	0.0	1.0	2.3.1.-	Rv2524c	fatty acid synthase, FAS-1	lipid biosynthesis, odd numbered fatty acids
R535	1 MALACP + 2 NADPH + 1 PENTADECANOYL-ACP = 2 NADP + 1 ACP + 1 HEPTADECANOYL-ACP + 1 CO2	0.0	1.0	2.3.1.-	Rv2524c	fatty acid synthase, FAS-1	lipid biosynthesis, odd numbered fatty acids
R536	1 MALACP + 2 NADPH + 1 HEPTADECANOYL-ACP = 2 NADP + 1 ACP + 1 NONADECANOYL-ACP + 1 CO2	0.0	1.0	2.3.1.-	Rv2524c	fatty acid synthase, FAS-1	lipid biosynthesis, odd numbered fatty acids
R537	1 HEXANOATE + 1 COA + 1 ATP = 1 HEXANOYL-COA + 1 AMP + 1 PPI	0.0	1.0	6.2.1.3	Rv0035 OR Rv0099 OR Rv0119 OR Rv0166 OR Rv0214 OR Rv0270 OR Rv0275c OR Rv0404 OR Rv0551c OR Rv0852 OR Rv1058 OR Rv1185c OR Rv1193 OR Rv1206 OR Rv1345 OR Rv1427c OR Rv1521 OR Rv1529 OR Rv1750c OR Rv1925 OR Rv2187 OR Rv2505c OR Rv2590 OR Rv2930 OR Rv2941 OR Rv2948c OR Rv2950c OR Rv3089 OR Rv3506 OR Rv3513c OR Rv3515c OR Rv3561 OR Rv3801c OR Rv3826	fadD1 - fadD34	acylCoA synthases
R538	1 DECANOATE + 1 COA + 1 ATP = 1 DECANOYL-COA + 1 AMP + 1 PPI	0.0	1.0	6.2.1.3	Rv0035 OR Rv0099 OR Rv0119 OR Rv0166 OR Rv0214 OR Rv0270 OR Rv0275c OR Rv0404 OR Rv0551c OR Rv0852 OR Rv1058 OR Rv1185c OR Rv1193 OR Rv1206 OR Rv1345 OR Rv1427c OR Rv1521 OR Rv1529 OR Rv1750c OR Rv1925 OR Rv2187 OR Rv2505c OR Rv2590 OR Rv2930 OR Rv2941 OR Rv2948c OR Rv2950c OR Rv3089 OR Rv3506 OR Rv3513c OR Rv3515c OR Rv3561 OR Rv3801c OR Rv3826	fadD1 - fadD34	acylCoA synthases
R539	1 DODECANOATE + 1 COA + 1 ATP = 1 DODECANOYL-COA + 1 AMP + 1 PPI	0.0	1.0	6.2.1.3	Rv0035 OR Rv0099 OR Rv0119 OR Rv0166 OR Rv0214 OR Rv0270 OR Rv0275c OR Rv0404 OR Rv0551c OR Rv0852 OR Rv1058 OR Rv1185c OR Rv1193 OR Rv1206 OR Rv1345 OR Rv1427c OR Rv1521 OR Rv1529 OR Rv1750c OR Rv1925 OR Rv2187 OR Rv2505c OR Rv2590 OR Rv2930 OR Rv2941 OR Rv2948c OR Rv2950c OR Rv3089 OR Rv3506 OR Rv3513c OR Rv3515c OR Rv3561 OR Rv3801c OR Rv3826	fadD1 - fadD34	acylCoA synthases
R540	1 TETRADECANOATE + 1 COA + 1 ATP = 1 TETRADECANOYL-COA + 1 AMP + 1 PPI	0.0	1.0	6.2.1.3	Rv0035 OR Rv0099 OR Rv0119 OR Rv0166 OR Rv0214 OR Rv0270 OR Rv0275c OR Rv0404 OR Rv0551c OR Rv0852 OR Rv1058 OR Rv1185c OR Rv1193 OR Rv1206 OR Rv1345 OR Rv1427c OR Rv1521 OR Rv1529 OR Rv1750c OR Rv1925 OR Rv2187 OR Rv2505c OR Rv2590 OR Rv2930 OR Rv2941 OR Rv2948c OR Rv2950c OR Rv3089 OR Rv3506 OR Rv3513c OR Rv3515c OR Rv3561 OR Rv3801c OR Rv3826	fadD1 - fadD34	acylCoA synthases
R541	1 HEXADECANOATE + 1 COA + 1 ATP = 1 HEXADECANOYL-COA + 1 AMP + 1 PPI	0.0	1.0	6.2.1.3	Rv0035 OR Rv0099 OR Rv0119 OR Rv0166 OR Rv0214 OR Rv0270 OR Rv0275c OR Rv0404 OR Rv0551c OR Rv0852 OR Rv1058 OR Rv1185c OR Rv1193 OR Rv1206 OR Rv1345 OR Rv1427c OR Rv1521 OR Rv1529 OR Rv1750c OR Rv1925 OR Rv2187 OR Rv2505c OR Rv2590 OR Rv2930 OR Rv2941 OR Rv2948c OR Rv2950c OR Rv3089 OR Rv3506 OR Rv3513c OR Rv3515c OR Rv3561 OR Rv3801c OR Rv3826	fadD1 - fadD34	acylCoA synthases
R542	1 9-HEXADECENOATE + 1 COA + 1 ATP = 1 9-HEXADECENOYL-COA + 1 AMP + 1 PPI	0.0	1.0	6.2.1.3	Rv0035 OR Rv0099 OR Rv0119 OR Rv0166 OR Rv0214 OR Rv0270 OR Rv0275c OR Rv0404 OR Rv0551c OR Rv0852 OR Rv1058 OR Rv1185c OR Rv1193 OR Rv1206 OR Rv1345 OR Rv1427c OR Rv1521 OR Rv1529 OR Rv1750c OR Rv1925 OR Rv2187 OR Rv2505c OR Rv2590 OR Rv2930 OR Rv2941 OR Rv2948c OR Rv2950c OR Rv3089 OR Rv3506 OR Rv3513c OR Rv3515c OR Rv3561 OR Rv3801c OR Rv3826	fadD1 - fadD34	acylCoA synthases
R543	1 OCTADECANOATE + 1 COA + 1 ATP = 1 OCTADECANOYL-COA + 1 AMP + 1 PPI	0.0	1.0	6.2.1.3	Rv0035 OR Rv0099 OR Rv0119 OR Rv0166 OR Rv0214 OR Rv0270 OR Rv0275c OR Rv0404 OR Rv0551c OR Rv0852 OR Rv1058 OR Rv1185c OR Rv1193 OR Rv1206 OR Rv1345 OR Rv1427c OR Rv1521 OR Rv1529 OR Rv1750c OR Rv1925 OR Rv2187 OR Rv2505c OR Rv2590 OR Rv2930 OR Rv2941 OR Rv2948c OR Rv2950c OR Rv3089 OR Rv3506 OR Rv3513c OR Rv3515c OR Rv3561 OR Rv3801c OR Rv3826	fadD1 - fadD34	acylCoA synthases
R544	1 9-OCTADECENOATE + 1 COA + 1 ATP = 1 9-OCTADECENOYL-COA + 1 AMP + 1 PPI	0.0	1.0	6.2.1.3	Rv0035 OR Rv0099 OR Rv0119 OR Rv0166 OR Rv0214 OR Rv0270 OR Rv0275c OR Rv0404 OR Rv0551c OR Rv0852 OR Rv1058 OR Rv1185c OR Rv1193 OR Rv1206 OR Rv1345 OR Rv1427c OR Rv1521 OR Rv1529 OR Rv1750c OR Rv1925 OR Rv2187 OR Rv2505c OR Rv2590 OR Rv2930 OR Rv2941 OR Rv2948c OR Rv2950c OR Rv3089 OR Rv3506 OR Rv3513c OR Rv3515c OR Rv3561 OR Rv3801c OR Rv3826	fadD1 - fadD34	acylCoA synthases
R545	1 EICOSANOATE + 1 COA + 1 ATP = 1 EICOSANOYL-COA + 1 AMP + 1 PPI	0.0	1.0	6.2.1.3	Rv0035 OR Rv0099 OR Rv0119 OR Rv0166 OR Rv0214 OR Rv0270 OR Rv0275c OR Rv0404 OR Rv0551c OR Rv0852 OR Rv1058 OR Rv1185c OR Rv1193 OR Rv1206 OR Rv1345 OR Rv1427c OR Rv1521 OR Rv1529 OR Rv1750c OR Rv1925 OR Rv2187 OR Rv2505c OR Rv2590 OR Rv2930 OR Rv2941 OR Rv2948c OR Rv2950c OR Rv3089 OR Rv3506 OR Rv3513c OR Rv3515c OR Rv3561 OR Rv3801c OR Rv3826	fadD1 - fadD34	acylCoA synthases
R546	1 DOCOSANOATE + 1 COA + 1 ATP = 1 DOCOSANOYL-COA + 1 AMP + 1 PPI	0.0	1.0	6.2.1.3	Rv0035 OR Rv0099 OR Rv0119 OR Rv0166 OR Rv0214 OR Rv0270 OR Rv0275c OR Rv0404 OR Rv0551c OR Rv0852 OR Rv1058 OR Rv1185c OR Rv1193 OR Rv1206 OR Rv1345 OR Rv1427c OR Rv1521 OR Rv1529 OR Rv1750c OR Rv1925 OR Rv2187 OR Rv2505c OR Rv2590 OR Rv2930 OR Rv2941 OR Rv2948c OR Rv2950c OR Rv3089 OR Rv3506 OR Rv3513c OR Rv3515c OR Rv3561 OR Rv3801c OR Rv3826	fadD1 - fadD34	acylCoA synthases
R547	1 TETRACOSANOATE + 1 COA + 1 ATP = 1 TETRACOSANOYL-COA + 1 AMP + 1 PPI	0.0	1.0	6.2.1.3	Rv0035 OR Rv0099 OR Rv0119 OR Rv0166 OR Rv0214 OR Rv0270 OR Rv0275c OR Rv0404 OR Rv0551c OR Rv0852 OR Rv1058 OR Rv1185c OR Rv1193 OR Rv1206 OR Rv1345 OR Rv1427c OR Rv1521 OR Rv1529 OR Rv1750c OR Rv1925 OR Rv2187 OR Rv2505c OR Rv2590 OR Rv2930 OR Rv2941 OR Rv2948c OR Rv2950c OR Rv3089 OR Rv3506 OR Rv3513c OR Rv3515c OR Rv3561 OR Rv3801c OR Rv3826	fadD1 - fadD34	acylCoA synthases
R548	1 HEXACOSANOATE + 1 COA + 1 ATP = 1 HEXACOSANOYL-COA + 1 AMP + 1 PPI	0.0	1.0	6.2.1.3	Rv0035 OR Rv0099 OR Rv0119 OR Rv0166 OR Rv0214 OR Rv0270 OR Rv0275c OR Rv0404 OR Rv0551c OR Rv0852 OR Rv1058 OR Rv1185c OR Rv1193 OR Rv1206 OR Rv1345 OR Rv1427c OR Rv1521 OR Rv1529 OR Rv1750c OR Rv1925 OR Rv2187 OR Rv2505c OR Rv2590 OR Rv2930 OR Rv2941 OR Rv2948c OR Rv2950c OR Rv3089 OR Rv3506 OR Rv3513c OR Rv3515c OR Rv3561 OR Rv3801c OR Rv3826	fadD1 - fadD34	acylCoA synthases
R549	1 PENTADECANOATE + 1 COA + 1 ATP = 1 PENTADECANOYL-COA + 1 AMP + 1 PPI	0.0	1.0	6.2.1.3	Rv0035 OR Rv0099 OR Rv0119 OR Rv0166 OR Rv0214 OR Rv0270 OR Rv0275c OR Rv0404 OR Rv0551c OR Rv0852 OR Rv1058 OR Rv1185c OR Rv1193 OR Rv1206 OR Rv1345 OR Rv1427c OR Rv1521 OR Rv1529 OR Rv1750c OR Rv1925 OR Rv2187 OR Rv2505c OR Rv2590 OR Rv2930 OR Rv2941 OR Rv2948c OR Rv2950c OR Rv3089 OR Rv3506 OR Rv3513c OR Rv3515c OR Rv3561 OR Rv3801c OR Rv3826	fadD1 - fadD34	acylCoA synthases
R550	1 HEPTADECANOATE + 1 COA + 1 ATP = 1 HEPTADECANOYL-COA + 1 AMP + 1 PPI	0.0	1.0	6.2.1.3	Rv0035 OR Rv0099 OR Rv0119 OR Rv0166 OR Rv0214 OR Rv0270 OR Rv0275c OR Rv0404 OR Rv0551c OR Rv0852 OR Rv1058 OR Rv1185c OR Rv1193 OR Rv1206 OR Rv1345 OR Rv1427c OR Rv1521 OR Rv1529 OR Rv1750c OR Rv1925 OR Rv2187 OR Rv2505c OR Rv2590 OR Rv2930 OR Rv2941 OR Rv2948c OR Rv2950c OR Rv3089 OR Rv3506 OR Rv3513c OR Rv3515c OR Rv3561 OR Rv3801c OR Rv3826	fadD1 - fadD34	acylCoA synthases
R551	1 NONADECANOATE + 1 COA + 1 ATP = 1 NONADECANOYL-COA + 1 AMP + 1 PPI	0.0	1.0	6.2.1.3	Rv0035 OR Rv0099 OR Rv0119 OR Rv0166 OR Rv0214 OR Rv0270 OR Rv0275c OR Rv0404 OR Rv0551c OR Rv0852 OR Rv1058 OR Rv1185c OR Rv1193 OR Rv1206 OR Rv1345 OR Rv1427c OR Rv1521 OR Rv1529 OR Rv1750c OR Rv1925 OR Rv2187 OR Rv2505c OR Rv2590 OR Rv2930 OR Rv2941 OR Rv2948c OR Rv2950c OR Rv3089 OR Rv3506 OR Rv3513c OR Rv3515c OR Rv3561 OR Rv3801c OR Rv3826	fadD1 - fadD34	acylCoA synthases
R552	1 OCTACOSANOYL-COA + 1 FAD + 1 NAD + 1 COA = 1 HEXACOSANOYL-COA + 1 FADH2 + 1 NADH + 1 ACCOA	0.0	1.0	1.3.99.3 AND 4.2.1.17 AND 1.1.1.35 AND 2.3.1.16	(Rv0131c OR Rv0154c OR Rv0215c OR Rv0231 OR Rv0244c OR Rv0271c OR Rv0400c OR Rv0752c OR Rv0873 OR Rv0972c OR Rv0975c OR Rv1346 OR Rv1467c OR Rv1679 OR Rv1933c OR Rv1934c OR Rv2724c OR Rv2789c OR Rv3061c OR Rv3139 OR Rv3140 OR Rv3274c OR Rv3504 OR Rv3505 OR Rv3543c OR Rv3544c OR Rv3560c OR Rv3562 OR Rv3563 OR Rv3564 OR Rv3573c OR Rv3761c OR Rv3797 OR Rv0672 OR Rv2500c) AND (Rv0222 OR Rv0456c OR Rv…	acyl-CoA dehydrogenase fadE1-36 AND enoyl-CoA hydratase/isomerase echA1-21 AND 3-hydroxyacyl-CoA dehydrogenase fadB2-5 AND acetyl-CoA C-acetyltransferase fadA2-6	beta oxidation of fatty acids
R553	1 HEXACOSANOYL-COA + 1 FAD + 1 NAD + 1 COA = 1 TETRACOSANOYL-COA + 1 FADH2 + 1 NADH + 1 ACCOA	0.0	1.0	1.3.99.3 AND 4.2.1.17 AND 1.1.1.35 AND 2.3.1.16	(Rv0131c OR Rv0154c OR Rv0215c OR Rv0231 OR Rv0244c OR Rv0271c OR Rv0400c OR Rv0752c OR Rv0873 OR Rv0972c OR Rv0975c OR Rv1346 OR Rv1467c OR Rv1679 OR Rv1933c OR Rv1934c OR Rv2724c OR Rv2789c OR Rv3061c OR Rv3139 OR Rv3140 OR Rv3274c OR Rv3504 OR Rv3505 OR Rv3543c OR Rv3544c OR Rv3560c OR Rv3562 OR Rv3563 OR Rv3564 OR Rv3573c OR Rv3761c OR Rv3797 OR Rv0672 OR Rv2500c) AND (Rv0222 OR Rv0456c OR Rv…	acyl-CoA dehydrogenase fadE1-36 AND enoyl-CoA hydratase/isomerase echA1-21 AND 3-hydroxyacyl-CoA dehydrogenase fadB2-5 AND acetyl-CoA C-acetyltransferase fadA2-7	beta oxidation of fatty acids
R554	1 TETRACOSANOYL-COA + 1 FAD + 1 NAD + 1 COA = 1 DOCOSANOYL-COA + 1 FADH2 + 1 NADH + 1 ACCOA	0.0	1.0	1.3.99.3 AND 4.2.1.17 AND 1.1.1.35 AND 2.3.1.16	(Rv0131c OR Rv0154c OR Rv0215c OR Rv0231 OR Rv0244c OR Rv0271c OR Rv0400c OR Rv0752c OR Rv0873 OR Rv0972c OR Rv0975c OR Rv1346 OR Rv1467c OR Rv1679 OR Rv1933c OR Rv1934c OR Rv2724c OR Rv2789c OR Rv3061c OR Rv3139 OR Rv3140 OR Rv3274c OR Rv3504 OR Rv3505 OR Rv3543c OR Rv3544c OR Rv3560c OR Rv3562 OR Rv3563 OR Rv3564 OR Rv3573c OR Rv3761c OR Rv3797 OR Rv0672 OR Rv2500c) AND (Rv0222 OR Rv0456c OR Rv…	acyl-CoA dehydrogenase fadE1-36 AND enoyl-CoA hydratase/isomerase echA1-21 AND 3-hydroxyacyl-CoA dehydrogenase fadB2-5 AND acetyl-CoA C-acetyltransferase fadA2-8	beta oxidation of fatty acids
R555	1 DOCOSANOYL-COA + 1 FAD + 1 NAD + 1 COA = 1 EICOSANOYL-COA + 1 FADH2 + 1 NADH + 1 ACCOA	0.0	1.0	1.3.99.3 AND 4.2.1.17 AND 1.1.1.35 AND 2.3.1.16	(Rv0131c OR Rv0154c OR Rv0215c OR Rv0231 OR Rv0244c OR Rv0271c OR Rv0400c OR Rv0752c OR Rv0873 OR Rv0972c OR Rv0975c OR Rv1346 OR Rv1467c OR Rv1679 OR Rv1933c OR Rv1934c OR Rv2724c OR Rv2789c OR Rv3061c OR Rv3139 OR Rv3140 OR Rv3274c OR Rv3504 OR Rv3505 OR Rv3543c OR Rv3544c OR Rv3560c OR Rv3562 OR Rv3563 OR Rv3564 OR Rv3573c OR Rv3761c OR Rv3797 OR Rv0672 OR Rv2500c) AND (Rv0222 OR Rv0456c OR Rv…	acyl-CoA dehydrogenase fadE1-36 AND enoyl-CoA hydratase/isomerase echA1-21 AND 3-hydroxyacyl-CoA dehydrogenase fadB2-5 AND acetyl-CoA C-acetyltransferase fadA2-9	beta oxidation of fatty acids
R556	1 EICOSANOYL-COA + 1 FAD + 1 NAD + 1 COA = 1 OCTADECANOYL-COA + 1 FADH2 + 1 NADH + 1 ACCOA	0.0	1.0	1.3.99.3 AND 4.2.1.17 AND 1.1.1.35 AND 2.3.1.16	(Rv0131c OR Rv0154c OR Rv0215c OR Rv0231 OR Rv0244c OR Rv0271c OR Rv0400c OR Rv0752c OR Rv0873 OR Rv0972c OR Rv0975c OR Rv1346 OR Rv1467c OR Rv1679 OR Rv1933c OR Rv1934c OR Rv2724c OR Rv2789c OR Rv3061c OR Rv3139 OR Rv3140 OR Rv3274c OR Rv3504 OR Rv3505 OR Rv3543c OR Rv3544c OR Rv3560c OR Rv3562 OR Rv3563 OR Rv3564 OR Rv3573c OR Rv3761c OR Rv3797 OR Rv0672 OR Rv2500c) AND (Rv0222 OR Rv0456c OR Rv…	acyl-CoA dehydrogenase fadE1-36 AND enoyl-CoA hydratase/isomerase echA1-21 AND 3-hydroxyacyl-CoA dehydrogenase fadB2-5 AND acetyl-CoA C-acetyltransferase fadA2-10	beta oxidation of fatty acids
R557	1 OCTADECANOYL-COA + 1 FAD + 1 NAD + 1 COA = 1 HEXADECANOYL-COA + 1 FADH2 + 1 NADH + 1 ACCOA	0.0	1.0	1.3.99.3 AND 4.2.1.17 AND 1.1.1.35 AND 2.3.1.16	(Rv0131c OR Rv0154c OR Rv0215c OR Rv0231 OR Rv0244c OR Rv0271c OR Rv0400c OR Rv0752c OR Rv0873 OR Rv0972c OR Rv0975c OR Rv1346 OR Rv1467c OR Rv1679 OR Rv1933c OR Rv1934c OR Rv2724c OR Rv2789c OR Rv3061c OR Rv3139 OR Rv3140 OR Rv3274c OR Rv3504 OR Rv3505 OR Rv3543c OR Rv3544c OR Rv3560c OR Rv3562 OR Rv3563 OR Rv3564 OR Rv3573c OR Rv3761c OR Rv3797 OR Rv0672 OR Rv2500c) AND (Rv0222 OR Rv0456c OR Rv…	acyl-CoA dehydrogenase fadE1-36 AND enoyl-CoA hydratase/isomerase echA1-21 AND 3-hydroxyacyl-CoA dehydrogenase fadB2-5 AND acetyl-CoA C-acetyltransferase fadA2-11	beta oxidation of fatty acids
R558	1 HEXADECANOYL-COA + 1 FAD + 1 NAD + 1 COA = 1 TETRADECANOYL-COA + 1 FADH2 + 1 NADH + 1 ACCOA	0.0	1.0	1.3.99.3 AND 4.2.1.17 AND 1.1.1.35 AND 2.3.1.16	(Rv0131c OR Rv0154c OR Rv0215c OR Rv0231 OR Rv0244c OR Rv0271c OR Rv0400c OR Rv0752c OR Rv0873 OR Rv0972c OR Rv0975c OR Rv1346 OR Rv1467c OR Rv1679 OR Rv1933c OR Rv1934c OR Rv2724c OR Rv2789c OR Rv3061c OR Rv3139 OR Rv3140 OR Rv3274c OR Rv3504 OR Rv3505 OR Rv3543c OR Rv3544c OR Rv3560c OR Rv3562 OR Rv3563 OR Rv3564 OR Rv3573c OR Rv3761c OR Rv3797 OR Rv0672 OR Rv2500c) AND (Rv0222 OR Rv0456c OR Rv…	acyl-CoA dehydrogenase fadE1-36 AND enoyl-CoA hydratase/isomerase echA1-21 AND 3-hydroxyacyl-CoA dehydrogenase fadB2-5 AND acetyl-CoA C-acetyltransferase fadA2-12	beta oxidation of fatty acids
R559	1 TETRADECANOYL-COA + 1 FAD + 1 NAD + 1 COA = 1 DODECANOYL-COA + 1 FADH2 + 1 NADH + 1 ACCOA	0.0	1.0	1.3.99.3 AND 4.2.1.17 AND 1.1.1.35 AND 2.3.1.16	(Rv0131c OR Rv0154c OR Rv0215c OR Rv0231 OR Rv0244c OR Rv0271c OR Rv0400c OR Rv0752c OR Rv0873 OR Rv0972c OR Rv0975c OR Rv1346 OR Rv1467c OR Rv1679 OR Rv1933c OR Rv1934c OR Rv2724c OR Rv2789c OR Rv3061c OR Rv3139 OR Rv3140 OR Rv3274c OR Rv3504 OR Rv3505 OR Rv3543c OR Rv3544c OR Rv3560c OR Rv3562 OR Rv3563 OR Rv3564 OR Rv3573c OR Rv3761c OR Rv3797 OR Rv0672 OR Rv2500c) AND (Rv0222 OR Rv0456c OR Rv…	acyl-CoA dehydrogenase fadE1-36 AND enoyl-CoA hydratase/isomerase echA1-21 AND 3-hydroxyacyl-CoA dehydrogenase fadB2-5 AND acetyl-CoA C-acetyltransferase fadA2-13	beta oxidation of fatty acids
R560	1 DODECANOYL-COA + 1 FAD + 1 NAD + 1 COA = 1 DECANOYL-COA + 1 FADH2 + 1 NADH + 1 ACCOA	0.0	1.0	1.3.99.3 AND 4.2.1.17 AND 1.1.1.35 AND 2.3.1.16	(Rv0131c OR Rv0154c OR Rv0215c OR Rv0231 OR Rv0244c OR Rv0271c OR Rv0400c OR Rv0752c OR Rv0873 OR Rv0972c OR Rv0975c OR Rv1346 OR Rv1467c OR Rv1679 OR Rv1933c OR Rv1934c OR Rv2724c OR Rv2789c OR Rv3061c OR Rv3139 OR Rv3140 OR Rv3274c OR Rv3504 OR Rv3505 OR Rv3543c OR Rv3544c OR Rv3560c OR Rv3562 OR Rv3563 OR Rv3564 OR Rv3573c OR Rv3761c OR Rv3797 OR Rv0672 OR Rv2500c) AND (Rv0222 OR Rv0456c OR Rv…	acyl-CoA dehydrogenase fadE1-36 AND enoyl-CoA hydratase/isomerase echA1-21 AND 3-hydroxyacyl-CoA dehydrogenase fadB2-5 AND acetyl-CoA C-acetyltransferase fadA2-14	beta oxidation of fatty acids
R561	1 DECANOYL-COA + 1 FAD + 1 NAD + 1 COA = 1 OCTANOYL-COA + 1 FADH2 + 1 NADH + 1 ACCOA	0.0	1.0	1.3.99.3 AND 4.2.1.17 AND 1.1.1.35 AND 2.3.1.16	(Rv0131c OR Rv0154c OR Rv0215c OR Rv0231 OR Rv0244c OR Rv0271c OR Rv0400c OR Rv0752c OR Rv0873 OR Rv0972c OR Rv0975c OR Rv1346 OR Rv1467c OR Rv1679 OR Rv1933c OR Rv1934c OR Rv2724c OR Rv2789c OR Rv3061c OR Rv3139 OR Rv3140 OR Rv3274c OR Rv3504 OR Rv3505 OR Rv3543c OR Rv3544c OR Rv3560c OR Rv3562 OR Rv3563 OR Rv3564 OR Rv3573c OR Rv3761c OR Rv3797 OR Rv0672 OR Rv2500c) AND (Rv0222 OR Rv0456c OR Rv…	acyl-CoA dehydrogenase fadE1-36 AND enoyl-CoA hydratase/isomerase echA1-21 AND 3-hydroxyacyl-CoA dehydrogenase fadB2-5 AND acetyl-CoA C-acetyltransferase fadA2-15	beta oxidation of fatty acids
R562	1 OCTANOYL-COA + 1 FAD + 1 NAD + 1 COA = 1 HEXANOYL-COA + 1 FADH2 + 1 NADH + 1 ACCOA	0.0	1.0	1.3.99.3 AND 4.2.1.17 AND 1.1.1.35 AND 2.3.1.16	(Rv0131c OR Rv0154c OR Rv0215c OR Rv0231 OR Rv0244c OR Rv0271c OR Rv0400c OR Rv0752c OR Rv0873 OR Rv0972c OR Rv0975c OR Rv1346 OR Rv1467c OR Rv1679 OR Rv1933c OR Rv1934c OR Rv2724c OR Rv2789c OR Rv3061c OR Rv3139 OR Rv3140 OR Rv3274c OR Rv3504 OR Rv3505 OR Rv3543c OR Rv3544c OR Rv3560c OR Rv3562 OR Rv3563 OR Rv3564 OR Rv3573c OR Rv3761c OR Rv3797 OR Rv0672 OR Rv2500c) AND (Rv0222 OR Rv0456c OR Rv…	acyl-CoA dehydrogenase fadE1-36 AND enoyl-CoA hydratase/isomerase echA1-21 AND 3-hydroxyacyl-CoA dehydrogenase fadB2-5 AND acetyl-CoA C-acetyltransferase fadA2-16	beta oxidation of fatty acids
R563	1 HEXANOYL-COA + 1 FAD + 1 NAD + 1 COA = 1 BUTANOYL-COA + 1 FADH2 + 1 NADH + 1 ACCOA	0.0	1.0	1.3.99.3 AND 4.2.1.17 AND 1.1.1.35 AND 2.3.1.16	(Rv0131c OR Rv0154c OR Rv0215c OR Rv0231 OR Rv0244c OR Rv0271c OR Rv0400c OR Rv0752c OR Rv0873 OR Rv0972c OR Rv0975c OR Rv1346 OR Rv1467c OR Rv1679 OR Rv1933c OR Rv1934c OR Rv2724c OR Rv2789c OR Rv3061c OR Rv3139 OR Rv3140 OR Rv3274c OR Rv3504 OR Rv3505 OR Rv3543c OR Rv3544c OR Rv3560c OR Rv3562 OR Rv3563 OR Rv3564 OR Rv3573c OR Rv3761c OR Rv3797 OR Rv0672 OR Rv2500c) AND (Rv0222 OR Rv0456c OR Rv…	acyl-CoA dehydrogenase fadE1-36 AND enoyl-CoA hydratase/isomerase echA1-21 AND 3-hydroxyacyl-CoA dehydrogenase fadB2-5 AND acetyl-CoA C-acetyltransferase fadA2-17	beta oxidation of fatty acids
R564	1 BUTANOYL-COA + 1 FAD + 1 NAD + 1 COA = 1 FADH2 + 1 NADH + 2 ACCOA	0.0	1.0	1.3.99.3 AND 4.2.1.17 AND 1.1.1.35 AND 2.3.1.16	(Rv0131c OR Rv0154c OR Rv0215c OR Rv0231 OR Rv0244c OR Rv0271c OR Rv0400c OR Rv0752c OR Rv0873 OR Rv0972c OR Rv0975c OR Rv1346 OR Rv1467c OR Rv1679 OR Rv1933c OR Rv1934c OR Rv2724c OR Rv2789c OR Rv3061c OR Rv3139 OR Rv3140 OR Rv3274c OR Rv3504 OR Rv3505 OR Rv3543c OR Rv3544c OR Rv3560c OR Rv3562 OR Rv3563 OR Rv3564 OR Rv3573c OR Rv3761c OR Rv3797 OR Rv0672 OR Rv2500c) AND (Rv0222 OR Rv0456c OR Rv…	acyl-CoA dehydrogenase fadE1-36 AND enoyl-CoA hydratase/isomerase echA1-21 AND 3-hydroxyacyl-CoA dehydrogenase fadB2-5 AND acetyl-CoA C-acetyltransferase fadA2-18	beta oxidation of fatty acids
R565	1 9-OCTADECENOYL-COA + 1 FAD + 1 NAD + 1 COA = 1 9-HEXADECENOYL-COA + 1 FADH2 + 1 NADH + 1 ACCOA	0.0	1.0	1.3.99.3 AND 4.2.1.17 AND 1.1.1.35 AND 2.3.1.17	(Rv0131c OR Rv0154c OR Rv0215c OR Rv0231 OR Rv0244c OR Rv0271c OR Rv0400c OR Rv0752c OR Rv0873 OR Rv0972c OR Rv0975c OR Rv1346 OR Rv1467c OR Rv1679 OR Rv1933c OR Rv1934c OR Rv2724c OR Rv2789c OR Rv3061c OR Rv3139 OR Rv3140 OR Rv3274c OR Rv3504 OR Rv3505 OR Rv3543c OR Rv3544c OR Rv3560c OR Rv3562 OR Rv3563 OR Rv3564 OR Rv3573c OR Rv3761c OR Rv3797 OR Rv0672 OR Rv2500c) AND (Rv0222 OR Rv0456c OR Rv…	acyl-CoA dehydrogenase fadE1-36 AND enoyl-CoA hydratase/isomerase echA1-21 AND 3-hydroxyacyl-CoA dehydrogenase fadB2-5 AND acetyl-CoA C-acetyltransferase fadA2-19	beta oxidation of unsaturated fatty acids
R566	1 9-HEXADECENOYL-COA + 1 FAD + 1 NAD + 1 COA = 1 CIS-DELTA-5-TETRADECANOYL-COA + 1 FADH2 + 1 NADH + 1 ACCOA	0.0	1.0	1.3.99.3 AND 4.2.1.17 AND 1.1.1.35 AND 2.3.1.18	(Rv0131c OR Rv0154c OR Rv0215c OR Rv0231 OR Rv0244c OR Rv0271c OR Rv0400c OR Rv0752c OR Rv0873 OR Rv0972c OR Rv0975c OR Rv1346 OR Rv1467c OR Rv1679 OR Rv1933c OR Rv1934c OR Rv2724c OR Rv2789c OR Rv3061c OR Rv3139 OR Rv3140 OR Rv3274c OR Rv3504 OR Rv3505 OR Rv3543c OR Rv3544c OR Rv3560c OR Rv3562 OR Rv3563 OR Rv3564 OR Rv3573c OR Rv3761c OR Rv3797 OR Rv0672 OR Rv2500c) AND (Rv0222 OR Rv0456c OR Rv…	acyl-CoA dehydrogenase fadE1-36 AND enoyl-CoA hydratase/isomerase echA1-21 AND 3-hydroxyacyl-CoA dehydrogenase fadB2-5 AND acetyl-CoA C-acetyltransferase fadA2-20	beta oxidation of unsaturated fatty acids
R567	1 CIS-DELTA-5-TETRADECANOYL-COA + 1 FAD + 1 NAD + 1 COA = 1 CIS-DELTA-3-DODECANOYL-COA + 1 FADH2 + 1 NADH + 1 ACCOA	0.0	1.0	1.3.99.3 AND 4.2.1.17 AND 1.1.1.35 AND 2.3.1.19	(Rv0131c OR Rv0154c OR Rv0215c OR Rv0231 OR Rv0244c OR Rv0271c OR Rv0400c OR Rv0752c OR Rv0873 OR Rv0972c OR Rv0975c OR Rv1346 OR Rv1467c OR Rv1679 OR Rv1933c OR Rv1934c OR Rv2724c OR Rv2789c OR Rv3061c OR Rv3139 OR Rv3140 OR Rv3274c OR Rv3504 OR Rv3505 OR Rv3543c OR Rv3544c OR Rv3560c OR Rv3562 OR Rv3563 OR Rv3564 OR Rv3573c OR Rv3761c OR Rv3797 OR Rv0672 OR Rv2500c) AND (Rv0222 OR Rv0456c OR Rv…	acyl-CoA dehydrogenase fadE1-36 AND enoyl-CoA hydratase/isomerase echA1-21 AND 3-hydroxyacyl-CoA dehydrogenase fadB2-5 AND acetyl-CoA C-acetyltransferase fadA2-21	beta oxidation of unsaturated fatty acids
R568	1 CIS-DELTA-3-DODECANOYL-COA = 1 TRANS-DELTA-2-DODECANOYL-COA	0.0	1.0	1.3.99.3 AND 4.2.1.17 AND 1.1.1.35 AND 2.3.1.20	(Rv0131c OR Rv0154c OR Rv0215c OR Rv0231 OR Rv0244c OR Rv0271c OR Rv0400c OR Rv0752c OR Rv0873 OR Rv0972c OR Rv0975c OR Rv1346 OR Rv1467c OR Rv1679 OR Rv1933c OR Rv1934c OR Rv2724c OR Rv2789c OR Rv3061c OR Rv3139 OR Rv3140 OR Rv3274c OR Rv3504 OR Rv3505 OR Rv3543c OR Rv3544c OR Rv3560c OR Rv3562 OR Rv3563 OR Rv3564 OR Rv3573c OR Rv3761c OR Rv3797 OR Rv0672 OR Rv2500c) AND (Rv0222 OR Rv0456c OR Rv…	acyl-CoA dehydrogenase fadE1-36 AND enoyl-CoA hydratase/isomerase echA1-21 AND 3-hydroxyacyl-CoA dehydrogenase fadB2-5 AND acetyl-CoA C-acetyltransferase fadA2-22	beta oxidation of unsaturated fatty acids
R569	1 TRANS-DELTA-2-DODECANOYL-COA = 1 TRANS-DELTA-2-HYDROXY-DODECANOYL-COA	0.0	1.0	1.3.99.3 AND 4.2.1.17 AND 1.1.1.35 AND 2.3.1.21	(Rv0131c OR Rv0154c OR Rv0215c OR Rv0231 OR Rv0244c OR Rv0271c OR Rv0400c OR Rv0752c OR Rv0873 OR Rv0972c OR Rv0975c OR Rv1346 OR Rv1467c OR Rv1679 OR Rv1933c OR Rv1934c OR Rv2724c OR Rv2789c OR Rv3061c OR Rv3139 OR Rv3140 OR Rv3274c OR Rv3504 OR Rv3505 OR Rv3543c OR Rv3544c OR Rv3560c OR Rv3562 OR Rv3563 OR Rv3564 OR Rv3573c OR Rv3761c OR Rv3797 OR Rv0672 OR Rv2500c) AND (Rv0222 OR Rv0456c OR Rv…	acyl-CoA dehydrogenase fadE1-36 AND enoyl-CoA hydratase/isomerase echA1-21 AND 3-hydroxyacyl-CoA dehydrogenase fadB2-5 AND acetyl-CoA C-acetyltransferase fadA2-23	beta oxidation of unsaturated fatty acids
R570	1 TRANS-DELTA-2-HYDROXY-DODECANOYL-COA + 1 NAD = 1 DODECANOYL-COA + 1 NADH	0.0	1.0	1.3.99.3 AND 4.2.1.17 AND 1.1.1.35 AND 2.3.1.22	(Rv0131c OR Rv0154c OR Rv0215c OR Rv0231 OR Rv0244c OR Rv0271c OR Rv0400c OR Rv0752c OR Rv0873 OR Rv0972c OR Rv0975c OR Rv1346 OR Rv1467c OR Rv1679 OR Rv1933c OR Rv1934c OR Rv2724c OR Rv2789c OR Rv3061c OR Rv3139 OR Rv3140 OR Rv3274c OR Rv3504 OR Rv3505 OR Rv3543c OR Rv3544c OR Rv3560c OR Rv3562 OR Rv3563 OR Rv3564 OR Rv3573c OR Rv3761c OR Rv3797 OR Rv0672 OR Rv2500c) AND (Rv0222 OR Rv0456c OR Rv…	acyl-CoA dehydrogenase fadE1-36 AND enoyl-CoA hydratase/isomerase echA1-21 AND 3-hydroxyacyl-CoA dehydrogenase fadB2-5 AND acetyl-CoA C-acetyltransferase fadA2-24	beta oxidation of unsaturated fatty acids
R571	1 PA = 1 DAG + 1 PI	0.0	1.0	3.1.3.4		phosphatidic acid phosphatase	Acylglycerol synthesis, Diacylglycerol synthesis
R571b	1.16 TAGcat = 1 TAGbio	-1.0	1.0
R572	1 TAGcat = 1 DAG + 0.2 HEXADECANOATE + 0.1 OCTADECANOATE + 0.1 9-OCTADECENOATE + 0.1 EICOSANOATE + 0.1 TETRACOSANOATE + 0.1 HEXACOSANOATE + 0.1 PENTADECANOATE + 0.1 NONADECANOATE	0.0	1.0	3.1.1.3	Rv3097c	Probable Triacylglycerol Lipase	Acylglycerol catabolism, Triacylglyceride
R573	1 DAG = 1 MAG + 0.2 HEXADECANOATE + 0.1 OCTADECANOATE + 0.1 9-OCTADECENOATE + 0.1 EICOSANOATE + 0.1 TETRACOSANOATE + 0.1 HEXACOSANOATE + 0.1 PENTADECANOATE + 0.1 NONADECANOATE	0.0	1.0	3.1.1.3			Acylglycerol catabolism, Diacylglyceride
R574	1 MAG = 1 GL + 0.2 HEXADECANOATE + 0.1 OCTADECANOATE + 0.1 9-OCTADECENOATE + 0.1 EICOSANOATE + 0.1 TETRACOSANOATE + 0.1 HEXACOSANOATE + 0.1 PENTADECANOATE + 0.1 NONADECANOATE	0.0	1.0	3.1.1.23	Rv0183 OR Rv2854		Acylglycerol catabolism, Monoacylglyceride
R575	1 NONADECANOYL-COA + 1 FAD + 1 NAD + 1 COA = 1 HEPTADECANOYL-COA + 1 FADH2 + 1 NADH + 1 ACCOA	0.0	1.0	1.3.99.3 AND 4.2.1.17 AND 1.1.1.35 AND 2.3.1.23	(Rv0131c OR Rv0154c OR Rv0215c OR Rv0231 OR Rv0244c OR Rv0271c OR Rv0400c OR Rv0752c OR Rv0873 OR Rv0972c OR Rv0975c OR Rv1346 OR Rv1467c OR Rv1679 OR Rv1933c OR Rv1934c OR Rv2724c OR Rv2789c OR Rv3061c OR Rv3139 OR Rv3140 OR Rv3274c OR Rv3504 OR Rv3505 OR Rv3543c OR Rv3544c OR Rv3560c OR Rv3562 OR Rv3563 OR Rv3564 OR Rv3573c OR Rv3761c OR Rv3797 OR Rv0672 OR Rv2500c) AND (Rv0222 OR Rv0456c OR Rv…	acyl-CoA dehydrogenase fadE AND enoyl-CoA hydratase/isomerase echA AND 3-hydroxyacyl-CoA dehydrogenase fadB AND acetyl-CoA C-acetyltransferase fadA	beta oxidation of odd-numbered acyl chain fatty acids
R576	1 HEPTADECANOYL-COA + 1 FAD + 1 NAD + 1 COA = 1 PENTADECANOYL-COA + 1 FADH2 + 1 NADH + 1 ACCOA	0.0	1.0	1.3.99.3 AND 4.2.1.17 AND 1.1.1.35 AND 2.3.1.24	(Rv0131c OR Rv0154c OR Rv0215c OR Rv0231 OR Rv0244c OR Rv0271c OR Rv0400c OR Rv0752c OR Rv0873 OR Rv0972c OR Rv0975c OR Rv1346 OR Rv1467c OR Rv1679 OR Rv1933c OR Rv1934c OR Rv2724c OR Rv2789c OR Rv3061c OR Rv3139 OR Rv3140 OR Rv3274c OR Rv3504 OR Rv3505 OR Rv3543c OR Rv3544c OR Rv3560c OR Rv3562 OR Rv3563 OR Rv3564 OR Rv3573c OR Rv3761c OR Rv3797 OR Rv0672 OR Rv2500c) AND (Rv0222 OR Rv0456c OR Rv…	acyl-CoA dehydrogenase fadE AND enoyl-CoA hydratase/isomerase echA AND 3-hydroxyacyl-CoA dehydrogenase fadB AND acetyl-CoA C-acetyltransferase fadA	beta oxidation of odd-numbered acyl chain fatty acids
R577	1 PENTADECANOYL-COA + 1 FAD + 1 NAD + 1 COA = 1 TRIDECANOYL-COA + 1 FADH2 + 1 NADH + 1 ACCOA	0.0	1.0	1.3.99.3 AND 4.2.1.17 AND 1.1.1.35 AND 2.3.1.25	(Rv0131c OR Rv0154c OR Rv0215c OR Rv0231 OR Rv0244c OR Rv0271c OR Rv0400c OR Rv0752c OR Rv0873 OR Rv0972c OR Rv0975c OR Rv1346 OR Rv1467c OR Rv1679 OR Rv1933c OR Rv1934c OR Rv2724c OR Rv2789c OR Rv3061c OR Rv3139 OR Rv3140 OR Rv3274c OR Rv3504 OR Rv3505 OR Rv3543c OR Rv3544c OR Rv3560c OR Rv3562 OR Rv3563 OR Rv3564 OR Rv3573c OR Rv3761c OR Rv3797 OR Rv0672 OR Rv2500c) AND (Rv0222 OR Rv0456c OR Rv…	acyl-CoA dehydrogenase fadE AND enoyl-CoA hydratase/isomerase echA AND 3-hydroxyacyl-CoA dehydrogenase fadB AND acetyl-CoA C-acetyltransferase fadA	beta oxidation of odd-numbered acyl chain fatty acids
R578	1 TRIDECANOYL-COA + 1 FAD + 1 NAD + 1 COA = 1 UNDECANOYL-COA + 1 FADH2 + 1 NADH + 1 ACCOA	0.0	1.0	1.3.99.3 AND 4.2.1.17 AND 1.1.1.35 AND 2.3.1.26	(Rv0131c OR Rv0154c OR Rv0215c OR Rv0231 OR Rv0244c OR Rv0271c OR Rv0400c OR Rv0752c OR Rv0873 OR Rv0972c OR Rv0975c OR Rv1346 OR Rv1467c OR Rv1679 OR Rv1933c OR Rv1934c OR Rv2724c OR Rv2789c OR Rv3061c OR Rv3139 OR Rv3140 OR Rv3274c OR Rv3504 OR Rv3505 OR Rv3543c OR Rv3544c OR Rv3560c OR Rv3562 OR Rv3563 OR Rv3564 OR Rv3573c OR Rv3761c OR Rv3797 OR Rv0672 OR Rv2500c) AND (Rv0222 OR Rv0456c OR Rv…	acyl-CoA dehydrogenase fadE AND enoyl-CoA hydratase/isomerase echA AND 3-hydroxyacyl-CoA dehydrogenase fadB AND acetyl-CoA C-acetyltransferase fadA	beta oxidation of odd-numbered acyl chain fatty acids
R579	1 UNDECANOYL-COA + 1 FAD + 1 NAD + 1 COA = 1 NONANOYL-COA + 1 FADH2 + 1 NADH + 1 ACCOA	0.0	1.0	1.3.99.3 AND 4.2.1.17 AND 1.1.1.35 AND 2.3.1.27	(Rv0131c OR Rv0154c OR Rv0215c OR Rv0231 OR Rv0244c OR Rv0271c OR Rv0400c OR Rv0752c OR Rv0873 OR Rv0972c OR Rv0975c OR Rv1346 OR Rv1467c OR Rv1679 OR Rv1933c OR Rv1934c OR Rv2724c OR Rv2789c OR Rv3061c OR Rv3139 OR Rv3140 OR Rv3274c OR Rv3504 OR Rv3505 OR Rv3543c OR Rv3544c OR Rv3560c OR Rv3562 OR Rv3563 OR Rv3564 OR Rv3573c OR Rv3761c OR Rv3797 OR Rv0672 OR Rv2500c) AND (Rv0222 OR Rv0456c OR Rv…	acyl-CoA dehydrogenase fadE AND enoyl-CoA hydratase/isomerase echA AND 3-hydroxyacyl-CoA dehydrogenase fadB AND acetyl-CoA C-acetyltransferase fadA	beta oxidation of odd-numbered acyl chain fatty acids
R580	1 NONANOYL-COA + 1 FAD + 1 NAD + 1 COA = 1 HEPTANOYL-COA + 1 FADH2 + 1 NADH + 1 ACCOA	0.0	1.0	1.3.99.3 AND 4.2.1.17 AND 1.1.1.35 AND 2.3.1.28	(Rv0131c OR Rv0154c OR Rv0215c OR Rv0231 OR Rv0244c OR Rv0271c OR Rv0400c OR Rv0752c OR Rv0873 OR Rv0972c OR Rv0975c OR Rv1346 OR Rv1467c OR Rv1679 OR Rv1933c OR Rv1934c OR Rv2724c OR Rv2789c OR Rv3061c OR Rv3139 OR Rv3140 OR Rv3274c OR Rv3504 OR Rv3505 OR Rv3543c OR Rv3544c OR Rv3560c OR Rv3562 OR Rv3563 OR Rv3564 OR Rv3573c OR Rv3761c OR Rv3797 OR Rv0672 OR Rv2500c) AND (Rv0222 OR Rv0456c OR Rv…	acyl-CoA dehydrogenase fadE AND enoyl-CoA hydratase/isomerase echA AND 3-hydroxyacyl-CoA dehydrogenase fadB AND acetyl-CoA C-acetyltransferase fadA	beta oxidation of odd-numbered acyl chain fatty acids
R581	1 HEPTANOYL-COA + 1 FAD + 1 NAD + 1 COA = 1 PENTANOYL-COA + 1 FADH2 + 1 NADH + 1 ACCOA	0.0	1.0	1.3.99.3 AND 4.2.1.17 AND 1.1.1.35 AND 2.3.1.29	(Rv0131c OR Rv0154c OR Rv0215c OR Rv0231 OR Rv0244c OR Rv0271c OR Rv0400c OR Rv0752c OR Rv0873 OR Rv0972c OR Rv0975c OR Rv1346 OR Rv1467c OR Rv1679 OR Rv1933c OR Rv1934c OR Rv2724c OR Rv2789c OR Rv3061c OR Rv3139 OR Rv3140 OR Rv3274c OR Rv3504 OR Rv3505 OR Rv3543c OR Rv3544c OR Rv3560c OR Rv3562 OR Rv3563 OR Rv3564 OR Rv3573c OR Rv3761c OR Rv3797 OR Rv0672 OR Rv2500c) AND (Rv0222 OR Rv0456c OR Rv…	acyl-CoA dehydrogenase fadE AND enoyl-CoA hydratase/isomerase echA AND 3-hydroxyacyl-CoA dehydrogenase fadB AND acetyl-CoA C-acetyltransferase fadA	beta oxidation of odd-numbered acyl chain fatty acids
R582	1 PENTANOYL-COA + 1 FAD + 1 NAD + 1 COA = 1 PROPIONYLCOA + 1 FADH2 + 1 NADH + 1 ACCOA	0.0	1.0	1.3.99.3 AND 4.2.1.17 AND 1.1.1.35 AND 2.3.1.30	(Rv0131c OR Rv0154c OR Rv0215c OR Rv0231 OR Rv0244c OR Rv0271c OR Rv0400c OR Rv0752c OR Rv0873 OR Rv0972c OR Rv0975c OR Rv1346 OR Rv1467c OR Rv1679 OR Rv1933c OR Rv1934c OR Rv2724c OR Rv2789c OR Rv3061c OR Rv3139 OR Rv3140 OR Rv3274c OR Rv3504 OR Rv3505 OR Rv3543c OR Rv3544c OR Rv3560c OR Rv3562 OR Rv3563 OR Rv3564 OR Rv3573c OR Rv3761c OR Rv3797 OR Rv0672 OR Rv2500c) AND (Rv0222 OR Rv0456c OR Rv…	acyl-CoA dehydrogenase fadE AND enoyl-CoA hydratase/isomerase echA AND 3-hydroxyacyl-CoA dehydrogenase fadB AND acetyl-CoA C-acetyltransferase fadA	beta oxidation of odd-numbered acyl chain fatty acids
R583	0.2 HEXADECANOYL-COA + 0.1 9-HEXADECENOYL-COA + 0.1 OCTADECANOYL-COA + 0.1 9-OCTADECENOYL-COA + 0.1 EICOSANOYL-COA + 0.1 TETRACOSANOYL-COA + 0.1 HEXACOSANOYL-COA + 0.1 NONADECANOYL-COA + 0.1 PENTADECANOYL-COA + 1 GL3P = 1 AGL3P + 1 COA	0.0	1.0	2.3.1.15	Rv2482c OR Rv1551	glycerol-3-phosphate O-acyltransferase plsB1	Phospholipid synthesis, Synthesis of Phosphatidylethanolamine	(Cole et al., 1998)
R587	1 AGL3P + 0.2 HEXADECANOYL-COA + 0.1 9-HEXADECENOYL-COA + 0.1 OCTADECANOYL-COA + 0.1 9-OCTADECENOYL-COA + 0.1 EICOSANOYL-COA + 0.1 TETRACOSANOYL-COA + 0.1 HEXACOSANOYL-COA + 0.1 NONADECANOYL-COA + 0.1 PENTADECANOYL-COA = 1 PA + 1 COA	0.0	1.0	2.3.1.51	Rv2483c OR Rv2182c	1-acylglycerol-3-phosphate O-acyltransferase	Phospholipid synthesis, Synthesis of Phosphatidylethanolamine
R588	1 PA + 1 CTP = 1 CDPDG + 1 PPI	-1.0	1.0	2.7.7.41	Rv2881c	phosphatidate cytidylyltransferase	Phospholipid synthesis, Synthesis of Phosphatidylethanolamine
R589	1 CDPDG + 1 SER = 1 CMP + 1 PS	-1.0	1.0	2.7.8.8	Rv0436c	CDP-diacylglycerol-serine O-phosphatidyltransferase	Phospholipid synthesis, Synthesis of Phosphatidylethanolamine
R590	1 PHOSPHATIDYLCHOLINE = 1 DAG	0.0	1.0	3.1.4.3	Rv0217c OR Rv0220 OR Rv0646c OR Rv1076 OR Rv1104 OR Rv1105 OR Rv1399c OR Rv1400c OR Rv1426c OR Rv1497 OR Rv1755c OR Rv1900c OR Rv1923 OR Rv2045c OR Rv2284 OR Rv2349c OR Rv2350c OR Rv2351c OR Rv2385 OR Rv2463 OR Rv2485c OR Rv2970c OR Rv3084 OR Rv3176c OR Rv3203 OR Rv3487c OR Rv3775	Probable Phospholipases	Inositol phosphate metabolism, Glycerophospholipid metabolism
R591	1 DHAP + 1 NADH = 1 NAD + 1 GL3P	-1.0	1.0	1.1.1.94	Rv2982c OR Rv0564c	glycerol-3-phosphate dehydrogenase gpdA1	Phospholipid synthesis, synthesis of phophatidlyglycerol	(Cole et al., 1998)
R592	1 CDPDG + 1 GL3P = 1 PGP + 1 CMP	-1.0	1.0	2.7.8.5	Rv2746c	CDP-diacylglycerol-glycerol-3-phosphate 3-phosphatidyltransferase	Phospholipid synthesis, synthesis of phophatidlyglycerol
R593	1 PGP = 1 PI + 1 PG	0.0	1.0	3.1.3.27		phosphatidylglycerophosphatase	Phospholipid synthesis, synthesis of phophatidlyglycerol
R594	1 HEXADECANOYL-ACP + 1 GL3P = 1 ACP + 1 A160GL3P	0.0	1.0	2.3.1.15	Rv2482c	glycerol-3-phosphate O-acyltransferase	Phosphatidylinositol mannoside (PIM) synthesis
R595	1 A160GL3P + 1 TUBERCULOSTEROYL-ACP = 1 PA-TBA + 1 ACP	0.0	1.0	2.3.1.51	Rv2483c OR Rv2182c	1-acylglycerol-3-phosphate O-acyltransferase	Phosphatidylinositol mannoside (PIM) synthesis
R596	1 CTP + 1 PA-TBA = 1 PPI + 1 CDPDAG-TBA	0.0	1.0	2.7.7.41	Rv2881c	phosphatidate cytidylyltransferase	Phosphatidylinositol mannoside (PIM) synthesis
R597	1 MI + 1 CDPDAG-TBA = 1 CMP + 1 PI-TBA	0.0	1.0	2.7.8.11	Rv2612c	CDP-diacylglyceride--inositol phosphatidyltransferase pgsA	Phosphatidylinositol mannoside (PIM) synthesis
R598	1 GDPMAN + 1 PI-TBA = 1 GDP + 1 AC1PIM1	0.0	1.0	2.4.1.-	Rv2610c	alpha-mannosyltransferase, pimA	Phosphatidylinositol mannoside (PIM) synthesis
R599	1 HEXADECANOYL-ACP + 1 AC1PIM1 = 1 ACP + 1 AC2PIM1	-1.0	1.0	2.3.1.-	Rv2611c	acyl transferase	Phosphatidylinositol mannoside (PIM) synthesis
R600	1 HEXADECANOYL-ACP + 1 AC2PIM1 = 1 ACP + 1 AC3PIM1	-1.0	1.0	2.3.1.-	Rv2611c	acyl transferase	Phosphatidylinositol mannoside (PIM) synthesis
R601	1 HEXADECANOYL-ACP + 1 AC3PIM1 = 1 ACP + 1 AC4PIM1	-1.0	1.0	2.3.1.-	Rv2611c	acyl transferase	Phosphatidylinositol mannoside (PIM) synthesis
R602	1 GDPMAN + 1 AC1PIM1 = 1 GDP + 1 AC1PIM2	0.0	1.0	2.4.1.-	Rv0557	alpha-mannosyltransferase, pimB	Phosphatidylinositol mannoside (PIM) synthesis
R603	1 HEXADECANOYL-ACP + 1 AC1PIM2 = 1 ACP + 1 AC2PIM2	-1.0	1.0	2.3.1.-	Rv2611c	acyl transferase	Phosphatidylinositol mannoside (PIM) synthesis
R604	1 HEXADECANOYL-ACP + 1 AC2PIM2 = 1 ACP + 1 AC3PIM2	-1.0	1.0	2.3.1.-	Rv2611c	acyl transferase	Phosphatidylinositol mannoside (PIM) synthesis
R605	1 HEXADECANOYL-ACP + 1 AC3PIM2 = 1 ACP + 1 AC4PIM2	-1.0	1.0	2.3.1.-	Rv2611c	acyl transferase	Phosphatidylinositol mannoside (PIM) synthesis
R606	1 GDPMAN + 1 AC1PIM2 = 1 GDP + 1 AC1PIM3	0.0	1.0	2.4.1.-		alpha-mannosyltransferase, pimC - present in H37Ra, M. bovis and BCG but absent from H37Rv	Phosphatidylinositol mannoside (PIM) synthesis
R607	1 HEXADECANOYL-ACP + 1 AC1PIM3 = 1 ACP + 1 AC2PIM3	-1.0	1.0	2.3.1.-	Rv2611c	acyl transferase	Phosphatidylinositol mannoside (PIM) synthesis
R608	1 HEXADECANOYL-ACP + 1 AC2PIM3 = 1 ACP + 1 AC3PIM3	-1.0	1.0	2.3.1.-	Rv2611c	acyl transferase	Phosphatidylinositol mannoside (PIM) synthesis
R609	1 HEXADECANOYL-ACP + 1 AC3PIM3 = 1 ACP + 1 AC4PIM3	-1.0	1.0	2.3.1.-	Rv2611c	acyl transferase	Phosphatidylinositol mannoside (PIM) synthesis
R610	1 PPM + 1 AC3PIM3 = 1 DPP + 1 AC3PIM4	0.0	1.0	2.4.1.-		alpha-mannosyltransferase	Phosphatidylinositol mannoside (PIM) synthesis
R611	1 PPM + 1 AC3PIM4 = 1 DPP + 1 AC3PIM5	0.0	1.0	2.4.1.-		alpha-mannosyltransferase	Phosphatidylinositol mannoside (PIM) synthesis
R612	1 HEXADECANOYL-ACP + 1 AC3PIM5 = 1 ACP + 1 AC4PIM5	-1.0	1.0	2.3.1.-	Rv2611c	acyl transferase	Phosphatidylinositol mannoside (PIM) synthesis
R613	1 PPM + 1 AC4PIM5 = 1 DPP + 1 AC4PIM6	0.0	1.0	2.-.-.-	Rv1500	alpha-mannosyltransferase, pimF	Phosphatidylinositol mannoside (PIM) synthesis
R614	1 PPM + 1 AC4PIM6 = 1 DPP + 1 AC4PIM7	0.0	1.0	2.4.1.-		alpha-mannosyltransferase	Phosphatidylinositol mannoside (PIM) synthesis
R615	1 HEXANOYL-COA + 5 MALCOA + 5 SMMALONYLCOA + 20 NADPH = 1 PENTA-METHYL-TRICONTANOYL + 10 CO2 + 20 NADP + 11 COA	0.0	1.0	No EC	Rv2048c	polyketide synthase, pks12, msl6	synthesis of mannosyl beta-1-phosphodolichol (MPD)	(Matsunaga et al., 2004)
R616	1 PENTA-METHYL-TRICONTANOYL + 1 COA = 1 PENTA-METHYL-TRICONTANOYL-COA	0.0	1.0	No EC	Rv2048c	polyketide synthase, pks12, msl7	synthesis of mannosyl beta-1-phosphodolichol (MPD)	(Matsunaga et al., 2004)
R617	1 PENTA-METHYL-TRICONTANOYL-COA + 1 ATP = 1 PHOSPHO-PENTA-METHYL-TRICONTANOYL-COA + 1 ADP	0.0	1.0				synthesis of mannosyl beta-1-phosphodolichol (MPD)	(Matsunaga et al., 2004)
R618	1 MALCOA + 1 ACP = 1 MALACP + 1 COA	0.0	1.0	2.3.1.39	(Rv2243 OR Rv0649) AND Rv2244	malonyl-CoA-ACP transacylase fabD or fabD2 and acyl carrier protein AcpM	lipid biosynthesis, Synthesis of mycolic acids, common reactions	(Takayama et al., 2005)
R619	1 SMMALONYLCOA + 1 ACP = 1 RMMALONYLACP + 1 COA	0.0	1.0	2.3.1.39	(Rv2243 OR Rv0649) AND Rv2244	malonyl-CoA-ACP transacylase fabD or fabD2 and acyl carrier protein AcpM	lipid biosynthesis, Synthesis of mycolic acids, common reactions	(Takayama et al., 2005)
R620	1 EICOSANOYL-COA + 1 MALACP = 1 BETA-KETO-C22-ACYL-ACP + 1 CO2 + 1 COA	0.0	1.0	2.3.1.41	Rv0533c	beta-ketoacyl-ACP synthase III, fabH	lipid biosynthesis, Synthesis of mycolic acids, FASIIA module	(Takayama et al., 2005)
R621	1 BETA-KETO-C22-ACYL-ACP + 1 NADPH = 1 D-3-HYDROXY-C22-ACYL-ACP + 1 NADP	0.0	1.0	1.1.1.100	Rv1483 OR Rv1350 OR Rv2002 OR Rv0242c OR Rv2766c	MabA (Rv1483) known to carry out this beta-ketoacyl-ACP reductase but numerous homologues exist including FabG2, FabG3, FabG4 and FabG5.	lipid biosynthesis, Synthesis of mycolic acids, FASIIA module	(Takayama et al., 2005)
R622	1 D-3-HYDROXY-C22-ACYL-ACP = 1 TRANS-DELTA-2-ENOYL-C22-ACYL-ACP	0.0	1.0	4.2.1.61	Rv0098 OR Rv0130	beta-hydroxyacylACP dehydrase - Rv0098 and Rv0130 are candidate genes, no activity demonstrated	lipid biosynthesis, Synthesis of mycolic acids, FASIIA module	(Takayama et al., 2005)
R623	1 TRANS-DELTA-2-ENOYL-C22-ACYL-ACP = 1 CIS-DELTA-3-ENOYL-C22-ACYL-ACP	0.0	1.0	4.2.1.17	Rv1142c OR Rv1141c	2-transenoyl-ACP isomerase. EchA10 and EchA11 have highest homology to S. pheumoniae FabM but many other possible candidates.	lipid biosynthesis, Synthesis of mycolic acids, FASIIA module	(Takayama et al., 2005)
R624	1 CIS-DELTA-3-ENOYL-C22-ACYL-ACP + 5 MALACP + 10 NADPH = 1 CIS-DELTA-13-ENOYL-C32-ACYL-ACP + 5 CO2 + 10 NADP + 5 ACP	0.0	1.0	2.3.1.41	(Rv2245 OR Rv2246) AND (Rv1483 OR Rv1350 OR Rv2002 OR Rv0242c OR Rv2766c) AND (Rv0098 OR Rv0130) AND Rv1484	fas II Module (kasA/B, mabA/fabG1, fabA/fab2, inhA)	lipid biosynthesis, Synthesis of mycolic acids, FASIIA module	(Takayama et al., 2005)
R625	1 CIS-DELTA-13-ENOYL-C32-ACYL-ACP + 1 MALACP + 1 NADPH = 1 CIS-DELTA-2-3,15-ENOYL-C34-ACYL-ACP + 1 NADP + 1 CO2 + 1 ACP	0.0	1.0	2.3.1.41	(Rv2245 OR Rv2246) AND (Rv1483 OR Rv1350 OR Rv2002 OR Rv0242c OR Rv2766c) AND (Rv0098 OR Rv0130) AND (Rv1142c OR Rv1141c)	fas IIB Module: kasA/B, mabA/fabG1, fabA/fab2, fabM	lipid biosynthesis, Synthesis of mycolic acids, FASIIA module	(Takayama et al., 2005)
R626	1 CIS-DELTA-2-3,15-ENOYL-C34-ACYL-ACP + 8 MALACP + 16 NADPH = 1 CIS-DELTA-2-19,31-ENOYL-C50-ACYL-ACP + 8 CO2 + 16 NADP + 8 ACP	0.0	1.0	2.1.1.-	(Rv2245 OR Rv2246) AND (Rv1483 OR Rv1350 OR Rv2002 OR Rv0242c OR Rv2766c) AND (Rv0098 OR Rv0130) AND Rv1484	fas II Module (kasA/B, mabA/fabG1, fabA/fab2, inhA)	lipid biosynthesis, Synthesis of mycolic acids, SYNTHESIS OF ALPHA MYCOLATE	(Takayama et al., 2005)
R627	1 CIS-DELTA-2-19,31-ENOYL-C50-ACYL-ACP + 2 SAM + 2 NADP = 1 CYCLOPROPYL-MEROACYL-ACP + 2 SAH + 2 NADPH	0.0	1.0	/2.1.1.-	Rv0643c AND Rv0503c	methoxy mycolic acid synthase 2/cyclopropane synthase, mmaA2/PcaA	lipid biosynthesis, Synthesis of mycolic acids, SYNTHESIS OF ALPHA MYCOLATE	(Takayama et al., 2005)
R628	1 CIS-DELTA-3-ENOYL-C22-ACYL-ACP + 8 MALACP + 16 NADPH = 1 CIS-DELTA-19-ENOYL-C38-ACYL-ACP + 8 CO2 + 16 NADP + 8 ACP	0.0	1.0	2.3.1.41	(Rv2245 OR Rv2246) AND (Rv1483 OR Rv1350 OR Rv2002 OR Rv0242c OR Rv2766c) AND (Rv0098 OR Rv0130) AND Rv1484	fas II Module (kasA/B, mabA/fabG1, fabA/fab2, inhA)	lipid biosynthesis, Synthesis of mycolic acids, SYNTHESIS OF METHOXY MYCOLATE	(Takayama et al., 2005)
R629	1 CIS-DELTA-19-ENOYL-C38-ACYL-ACP + 1 MALACP + 1 NADPH = 1 CIS-DELTA-2-3,21-ENOYL-C40-ACYL-ACP + 1 CO2 + 1 NADP + 1 ACP	0.0	1.0	2.3.1.41	(Rv2245 OR Rv2246) AND (Rv1483 OR Rv1350 OR Rv2002 OR Rv0242c OR Rv2766c) AND (Rv0098 OR Rv0130) AND (Rv1142c OR Rv1141c)	fas IIB Module: kasA/B, mabA/fabG1, fabA/fab2, fabM	lipid biosynthesis, Synthesis of mycolic acids, SYNTHESIS OF METHOXY MYCOLATE	(Takayama et al., 2005)
R630	1 CIS-DELTA-2-3,21-ENOYL-C40-ACYL-ACP + 8 MALACP + 16 NADPH = 1 CIS-DELTA-2-19,37-ENOYL-C56-ACYL-ACP + 8 CO2 + 16 NADP + 8 ACP	0.0	1.0	2.3.1.41	(Rv2245 OR Rv2246) AND (Rv1483 OR Rv1350 OR Rv2002 OR Rv0242c OR Rv2766c) AND (Rv0098 OR Rv0130) AND Rv1484	fas II Module (kasA/B, mabA/fabG1, fabA/fab2, inhA)	lipid biosynthesis, Synthesis of mycolic acids, SYNTHESIS OF METHOXY MYCOLATE	(Takayama et al., 2005)
R631	1 CIS-DELTA-2-19,37-ENOYL-C56-ACYL-ACP + 1 SAM = 1 CIS-DELTA-37-ENOYL-METHY-HYDROXY-C56-ACYL-ACP + 1 SAH	0.0	1.0	2.1.1.-	Rv0642c	methoxymycolic acid synthase 4, mmaA4	lipid biosynthesis, Synthesis of mycolic acids, SYNTHESIS OF METHOXY MYCOLATE	(Takayama et al., 2005)
R632	1 CIS-DELTA-37-ENOYL-METHY-HYDROXY-C56-ACYL-ACP + 2 SAM + 2 NADP = 1 CIS-METHOXY-MEROACYL-ACP + 2 SAH + 2 NADPH	0.0	1.0	2.1.1.-	Rv0643c AND Rv0644c	methoxymycolic acid synthase A3/methoxymycolic acid synthase A2, mmaA3/mmaA2	lipid biosynthesis, Synthesis of mycolic acids, SYNTHESIS OF METHOXY MYCOLATE	(Takayama et al., 2005)
R633	1 CIS-DELTA-37-ENOYL-METHY-HYDROXY-C56-ACYL-ACP + 1 SAM + 2 NADP = 1 CIS-KETO-MEROACYL-ACP + 1 SAH + 2 NADPH	0.0	1.0	2.1.1.-	Rv0644c	methxymycolic acid synthase A1, mmaA1	lipid biosynthesis, Synthesis of mycolic acids, SYNTHESIS OF KETO MYCOLATE	(Takayama et al., 2005)
R634	1 CIS-DELTA-37-ENOYL-METHY-HYDROXY-C56-ACYL-ACP + 1 SAM + 1 NADP = 1 CIS-DELTA-37-ENOYL-DIMETHY-HYDROXY-C56-ACYL-ACP + 1 SAH + 1 NADPH	0.0	1.0	2.1.1.-	Rv0645c	cyclopropane mycolic synthase synthase A2, cmaA2 plus redox system	lipid biosynthesis, Synthesis of mycolic acids, SYNTHESIS OF METHOXY MYCOLATE	(Takayama et al., 2005)
R635	1 CIS-DELTA-37-ENOYL-DIMETHY-HYDROXY-C56-ACYL-ACP + 2 SAM + 2 NADP = 1 TRANS-METHOXY-MEROACYL-ACP + 2 SAH + 2 NADPH	0.0	1.0	2.1.1.-	Rv0643c AND Rv0503c	methxymycolic acid synthase A3/cyclopropane mycolic synthase synthase A2, mmaA3/cmaA2	lipid biosynthesis, Synthesis of mycolic acids, SYNTHESIS OF METHOXY MYCOLATE	(Takayama et al., 2005)
R636	1 CIS-DELTA-37-ENOYL-DIMETHY-HYDROXY-C56-ACYL-ACP + 1 SAM + 2 NADP = 1 TRANS-KETO-MEROACYL-ACP + 1 SAH + 2 NADPH	0.0	1.0	2.1.1.79	Rv0503c	cyclopropane fatty acyl-phospholipid synthase 2, cmaA2	lipid biosynthesis, Synthesis of mycolic acids, SYNTHESIS OF KETO MYCOLATE	(Takayama et al., 2005)
R637	0.80 CYCLOPROPYL-MEROACYL-ACP + 0.05 CIS-METHOXY-MEROACYL-ACP + 0.05 TRANS-METHOXY-MEROACYL-ACP + 0.05 CIS-KETO-MEROACYL-ACP + 0.05 TRANS-KETO-MEROACYL-ACP + 1 ATP = 1 MEROACYL-AMP + 1 ACP + 1 PI	0.0	1.0	6.2.1.-	Rv3801c	acyl-AMP ligase, fadD32	lipid biosynthesis, Synthesis of mycolic acids, MYCOLIC ACID (alpha, keto and methoxy) CONDENSATION	(Portevin et al., 2005; Takayama et al., 2005)
R638	1 MEROACYL-AMP + 1 HEXACOSANOYL-COA-CO2 = 1 C78-3-OXY-MYCOLATE-ENZ + 1 CO2 + 1 AMP + 1 COA	0.0	1.0	No EC	Rv3800c	Claisen-type condensation by polyketide synthase, pks13	lipid biosynthesis, Synthesis of mycolic acids, MYCOLIC ACID CONDENSATION	(Takayama et al., 2005)
R639	1 C78-3-OXY-MYCOLATE-ENZ + 1 NADPH = 1 C78MYCOLATE-ENZ	0.0	1.0	No EC		unidentified reductase	lipid biosynthesis, Synthesis of mycolic acids, MYCOLIC ACID CONDENSATION	(Takayama et al., 2005)
R640	1 C78MYCOLATE-ENZ + 1 PPM = 1 C78MYCOLATE-PP	0.0	1.0	No EC	Rv3802c	mycoyltransferase I. activity not demonstrated	lipid biosynthesis, Synthesis of mycolic acids, MYCOLIC ACID CONDENSATION	(Takayama et al., 2005)
R641	1 C78MYCOLATE-PP + 1 TRE6P = 1 TREHALOSEMONOMYCOLATE-P + 1 PPM	0.0	1.0	No EC	Rv1288 OR Rv0519c OR Rv0774c	mycoyltransferase II. activity not demonstrated	lipid biosynthesis, Synthesis of mycolic acids, MYCOLIC ACID CONDENSATION	(Takayama et al., 2005)
R642	1 TREHALOSEMONOMYCOLATE-P = 1 TREHALOSEMONOMYCOLATE(CY) + 1 PI	0.0	1.0	3.-.-.- OR 3.1.3.12	Rv3400 OR Rv2006	trehalosemonomycolatephosphate phosphatase. Possible candisdates are otsB1 and Rv3400.	lipid biosynthesis, Synthesis of mycolic acids, MYCOLIC ACID CONDENSATION	(Takayama et al., 2005)
R643	1 COA = 1 MAS	0.0	1.0	No EC		holo-MAS synthesis - artificial reaction	lipid biosynthesis, synthesis of branched fatty acids, synthesis of mycocerosic acid
R644	0.25 EICOSANOYL-ACP + 0.25 DOCOSANOYL-ACP + 0.25 TETRACOSANOYL-ACP + 0.25 OCTACOSANOYL-ACP + 1 MAS = 1 ACYL-MAS + 1 ACP	0.0	1.0	6.2.1.-	Rv2941	acyl-CoA-mas transacylase	lipid biosynthesis, synthesis of branched fatty acids, synthesis of mycocerosic acid
R645	1 ACYL-MAS + 4 SMMALONYLCOA + 8 NADPH = 1 MYCOCEROSOYL-MAS + 8 NADP + 4 CO2 + 4 COA	0.0	1.0	No EC	Rv2940c	Mycocerosic acid synthase, mas	lipid biosynthesis, synthesis of branched fatty acids, synthesis of mycocerosic acid	(Kolatlukady, 1997)
R646	1 HEXADECANOYL-COA + 1 MAS = 1 HEXADECANOYL-MAS + 1 COA	0.0	1.0	No EC	Rv2940c		lipid biosynthesis, synthesis of branched fatty acids, synthesis of pthioceranic acid
R647	1 HEXADECANOYL-MAS + 6 SMMALONYLCOA + 12 NADPH = 1 PTHIOCERANOYL-COA + 12 NADP + 6 CO2 + 5 COA + 1 MAS	0.0	1.0	No EC	RV3825c	polyketide synthase, pks2	lipid biosynthesis, synthesis of branched fatty acids, synthesis of pthioceranic acid	(Sirakova et al., 2001)
R648	1 HEXADECANOYL-MAS + 8 SMMALONYLCOA + 15 NADPH = 1 HYDROXYPHTHIOCERANOYL-COA + 15 NADP + 8 CO2 + 7 COA + 1 MAS	0.0	1.0	No EC	RV3825c	polyketide synthase, pks2	lipid biosynthesis, synthesis of hydroxypthioceranic acid (HPA)	(Sirakova et al., 2001)
R649	1 SMMALONYLCOA + 1 HEXADECANOYL-ACP + 2 NADPH = 2 NADP + 1 COA + 1 CO2 + 1 TUBERCULOSTEROYL-ACP	0.0	1.0	No EC	Rv2940c	Mycocerosic acid synthase, mas	lipid biosynthesis, synthesis of hydroxypthioceranic acid (HPA)	(Kolatlukady, 1997)
R650	1 CHOR = 1 HBA + 1 PYR	0.0	1.0	4.-.-.-	Rv2949c	chorismate pyruvate-lyase	Synthesis of Phthiocerol and Phenolphthiocerol, p-hydroxybenzoic acid (HBA) synthesis	(Stadthagen et al., 2005; Onwuema et al., 2005)
R651	1 DOCOSANOYL-COA + 1 ATP + 3 MALCOA + 2 SMMALONYLCOA + 5 NADPH = 1 PHTHIODIOLONE-A + 5 CO2 + 5 NADP + 1 AMP + 1 PPI	0.0	1.0	No EC	Rv2931 AND Rv2932 AND Rv2933 AND Rv2934 AND Rv2935	pthiocerol synthase ppsA - ppsE	Synthesis of Phthiocerol and Phenolphthiocerol, PHTHIODIOLONE-A synthesis	(Onwueme et al., 2006)
R652	1 PHTHIODIOLONE-A + 1 NADPH = 1 PTT + 1 NADP	0.0	1.0	1.-.-.-	Rv2951c	phthiodiolone reductase	Synthesis of Phthiocerol and Phenolphthiocerol, PTT synthesis	(Onwueme et al., 2006)
R653	1 PTT + 1 SAM = 1 PTC + 1 SAH	0.0	1.0	2.1.1.-	Rv2952	methyltransferase	Synthesis of Phthiocerol and Phenolphthiocerol, phthiocerol (PTC) synthesis	(Perez, 2004b)
R654	1 PTC + 2 MYCOCEROSOYL-MAS = 1 DIM-CYTO + 2 MAS	0.0	1.0	No EC	Rv2939	polyketide-associated protein, papA5	Synthesis of Phthiocerol and Phenolphthiocerol, phthiocerol dimycocerosate (DIM) synthesis
R655	1 HBA + 8 MALCOA + 16 NADPH + 1 ATP = 1 PHPAA-COA + 7 COA + 9 CO2 + 1 AMP + 1 PPI	0.0	1.0		Rv2947c AND Rv2946c	polyketide synthase, pks15/1, frameshift in H37Rv	Synthesis of Phthiocerol and Phenolphthiocerol, phenolpthiocerol (PPTC) synthesis	(Constant et al 2002)
R656	1 PHPAA-COA + 3 MALCOA + 2 SMMALONYLCOA = 1 PHENOLPHTHIODIOLONE-A + 5 CO2 + 5 COA	0.0	1.0		Rv2931 AND Rv2932 AND Rv2933 AND Rv2934 AND Rv2935 AND Rv2930 AND Rv2941 AND Rv1661	phenolpthiocerol synthase ppsA - ppsE, fadD26, fadD28, pks7	Synthesis of Phthiocerol and Phenolphthiocerol, phenolpthiocerol (PPTC) synthesis	(Constant et al 2002; Rousseau et al 2003)
R657	1 PHENOLPHTHIODIOLONE-A + 1 NADPH = 1 PPTT + 1 NADP	0.0	1.0	1.-.-.-	Rv2951c	phenolphthiodiolone reductase	Synthesis of Phthiocerol and Phenolphthiocerol, phenolpthiocerol (PPTC) synthesis	(Constant et al 2002; Rousseau et al 2003)
R658	1 PPTT + 1 SAM = 1 PPTC + 1 SAH	0.0	1.0	2.1.1.-	Rv2952	methylase	Synthesis of Phthiocerol and Phenolphthiocerol, phenolpthiocerol (PPTC) synthesis	(Perez 2004b)
R659	1 PPTC + 2 MYCOCEROSOYL-MAS = 1 PHDIM-CYTO + 2 MAS	0.0	1.0	No EC	Rv2939	polyketide-associated protein, papA5	Synthesis of Phthiocerol and Phenolphthiocerol, phenolphthiocerol dimycocerosate (PDIM) synthesis
R660	1 PHDIM-CYTO = 1 PHDIM	0.0	1.0		Rv2942 AND RV2936 AND Rv2937 AND Rv2938	RND permease, mmpL7 AND drrABC transporter	Synthesis of Phthiocerol and Phenolphthiocerol, phenolphthiocerol dimycocerosate (PDIM) synthesis	(Jain et al., 2005; Camacho et al., 2001)
R661	1 PHDIM + 1 DTDPRHAM = 1 PHDIMRHAM1 + 1 DTDP	0.0	1.0	2.4.1.-	Rv2962c	glycosyl transferase	Phenolic Glycolipid synthesis
R662	1 PHDIMRHAM1 + 1 DTDPRHAM = 1 PHDIMRHAM2 + 1 DTDP	0.0	1.0	2.4.1.-	Rv2958c	glycosyl transferase	Phenolic Glycolipid synthesis
R663	1 PHDIMRHAM2 + 1 SAM = 1 MYCOSIDE_B + 1 SAH	0.0	1.0	2.1.1.-	Rv2959c	methyltransferase	Phenolic Glycolipid synthesis	(Perez 2004b)
R668	1 TRE + 1 PAPS = 1 TRE-S + 1 PAP	0.0	1.0		Rv3529c OR Rv1373 OR Rv2267c	sulfotransferase	sulfolipid-1 (SL-1) synthesis, trehalose sulfate (TRE-S) synthesis	(Mougous et al., 2002)
R669	1 TRE-S + 0.333 HEXADECANOYL-COA + 0.333 OCTADECANOYL-COA + 0.333 EICOSANOYL-COA = 1 ACYL-TRE-S-COA	0.0	1.0				sulfolipid-1 (SL-1) synthesis, acyl trehalose sulfate-COA (ACYL-TRE-S)
R670	1 ACYL-TRE-S-COA + 1 HYDROXYPHTHIOCERANOYL-COA = 1 SL1278-CYTO + 2 COA	0.0	1.0			acyl transferase, possibly fadD23 or papA1	sulfolipid-1 (SL-1) synthesis, SL1278-CYTO synthesis	(Converse et al., 2003)
R671	1 SL1278-CYTO = 1 SL1278-WALL	0.0	1.0	No EC	Rv3823c	mmpL8	sulfolipid-1 (SL-1) synthesis, SL1278-WALL synthesis	(Converse et al., 2003)
R672	1 OCTADECANOYL-COA + 3 RMMALONYLACP + 6 NADPH = 1 MYCOLIPANOIC-ACP + 3 CO2 + 6 NADP + 1 COA + 2 ACP	0.0	1.0		Rv1180 AND Rv1181	mas-like gene, msl3	synthesis of mycolipanoic, mycolipenic (phthienoic), mycolipodienoic acid and polyacyl trehalose	(Dubey et al., 2002; Rousseau et al., 2003)
R673	1 OCTADECANOYL-COA + 3 RMMALONYLACP + 5 NADPH = 1 MYCOLIPENOYL-ACP + 3 CO2 + 5 NADP + 1 COA + 2 ACP	0.0	1.0		Rv1180 AND Rv1182	mas-like gene, msl4	synthesis of mycolipanoic, mycolipenic (phthienoic), mycolipodienoic acid and polyacyl trehalose	(Dubey et al., 2002; Rousseau et al., 2003)
R674	1 OCTADECANOYL-COA + 3 RMMALONYLACP + 4 NADPH = 1 MYCOLIPDIENOYL-ACP + 3 CO2 + 4 NADP + 1 COA + 2 ACP	0.0	1.0		Rv1180 AND Rv1183	mas-like gene, msl5	synthesis of mycolipanoic, mycolipenic (phthienoic), mycolipodienoic acid and polyacyl trehalose	(Dubey et al., 2002; Rousseau et al., 2003)
R678	1 G3P + 1 PYR = 1 DX5P + 1 CO2	0.0	1.0	2.2.1.7	Rv3379c OR Rv2682c	1-deoxy-D-xylulose-5-phosphate synthase	Polyprenoids biosynthesis	(Crick et al., 2001)
R679	1 DX5P + 1 NADPH = 1 MDE4P + 1 NADP	0.0	1.0	1.1.1.267	Rv2870c	1-deoxy-D-xylulose-5-phosphate reductoisomerase	Polyprenoids biosynthesis	(Takahashi et al., 1998)
R680	1 MDE4P + 1 CTP = 1 CDPMDE + 1 PPI	0.0	1.0	2.7.7.60	Rv3582c	2-C-methyl-D-erythritol 4-phosphate cytidylyltransferase	Polyprenoids biosynthesis
R681	1 CDPMDE + 1 ATP = 1 2PCDPMDE + 1 ADP	0.0	1.0	2.7.1.148	Rv1011	4-(cytidine 5'-diphospho)-2-C-methyl-D-erythritol kinase	Polyprenoids biosynthesis
R682	1 2PCDPMDE = 1 MDECPP + 1 CMP	0.0	1.0	4.6.1.12	Rv3581c	2-C-methyl-D-erythritol 2,4-cyclodiphosphate synthase	Polyprenoids biosynthesis	(Kemp et al., 2002)
R683	1 MDECPP + 1 NADH = 1 HMB4PP + 1 NAD	0.0	1.0	1.17.4.3	Rv2868c	4-hydroxy-3-methylbut-2-en-1-yl diphosphate synthase	Polyprenoids biosynthesis
R684	1 HMB4PP + 1 NADH = 1 IPP + 1 NAD	0.0	1.0	No EC	Rv3382c OR Rv1110	Probable LYTB-Related protein lytB1 & lytB2	Polyprenoids biosynthesis
R685	1 IPP = 1 DMPP	-1.0	1.0	5.3.3.2	Rv1745c	isopentenyl-diphosphate D-isomerase	Polyprenoids biosynthesis
R686	1 IPP + 1 DMPP = 1 GPP + 1 PPI	0.0	1.0	2.5.1.1	Rv3398c OR Rv3383c OR Rv2173	dimethylallyltranstransferase	Polyprenoids biosynthesis
R687	1 IPP + 1 GPP = 1 FPP + 1 PPI	0.0	1.0	2.5.1.10	Rv1086	FPP synthase	Polyprenoids biosynthesis	(Crick et al., 2001)
R688	1 IPP + 1 FPP = 1 GGPP + 1 PPI	0.0	1.0	2.5.1.29	Rv3398c	farnesyltranstransferase	Polyprenoids biosynthesis
R689	1 IPP + 1 GGPP = 1 PPPP + 1 PPI	0.0	1.0		Rv3398c	dimethylallyltranstransferase	Polyprenoids biosynthesis
R690	1 IPP + 1 PPPP = 1 HPPP + 1 PPI	0.0	1.0	2.5.1.33		trans-pentaprenyltranstransferase	Polyprenoids biosynthesis
R691	1 IPP + 1 HPPP = 1 HEPPP + 1 PPI	0.0	1.0	2.5.1.30	Rv0562	trans-hexaprenyltranstransferase	Polyprenoids biosynthesis
R692	1 IPP + 1 HEPPP = 1 OPP + 1 PPI	0.0	1.0	2.5.1.30		trans-hexaprenyltranstransferase	Polyprenoids biosynthesis
R693	1 IPP + 1 OPP = 1 NPP + 1 PPI	0.0	1.0	2.5.1.11		trans-octaprenyltranstransferase	Polyprenoids biosynthesis
R694	1 FPP + 7 IPP = 1 DPP	0.0	1.0	2.5.1.31	Rv2361c	Decaprenyl diphosphate synthase	Polyprenoids biosynthesis	(Kaur et al., 2004)
R695	1 PRPP + 1 DPP = 1 PPI + 1 DPPPR	0.0	1.0	No EC	Rv3806c	phosphoribose:decaprenyl ribosyltransferase	synthesis of arabinogalactan (incomplete)	(Huang et al., 2005; Mikusova et al., 2005)
R696	1 DPPPR = 1 PI + 1 DPPR	0.0	1.0	No EC		decaprenylphosphoryl-5-phosphoribose phosphatase	synthesis of arabinogalactan (incomplete)	(Huang et al., 2005; Mikusova et al., 2005)
R697	1 DPPR = 1 ARAFDPP	0.0	1.0	1.-.-.-	Rv3790 AND Rv3791	decaprenylphosphoryl-beta-D-ribose epimerase	synthesis of arabinogalactan (incomplete)	(Huang et al., 2005; Mikusova et al., 2005)
R698	1 ALA = 1 DALA	-1.0	1.0	5.1.1.1	Rv3423c	alanine racemase	synthesis of arabinogalactan (incomplete), 4.4 PEPTIDOGLYCAN PRECURSORS BIOSYNTHESIS (Ingraham et al., 1983), p.112, D-alanyl-D-alanine synthesis	(Caceres et al., 1997)
R699	2 DALA + 1 ATP = 1 ALAALA + 1 PI + 1 ADP	0.0	1.0	6.3.2.4	Rv2981c	D-alanine-D-alanine ligase	synthesis of arabinogalactan (incomplete), 4.4 PEPTIDOGLYCAN PRECURSORS BIOSYNTHESIS (Ingraham et al., 1983), p.112, D-alanyl-D-alanine synthesis	(Feng et al., 2003)
R700	1 DPP + 1 UDPNAG = 1 NAGDPP + 1 UMP	0.0	1.0	No EC		Unidentified transferase	synthesis of arabinogalactan (incomplete)	(Crick et al., 2001)
R701	1 NAGDPP + 1 DTDPRHAM = 1 RHAMNAGDPP + 1 DTDP	0.0	1.0	2.-.-.-	Rv3265c OR Rv1525	Rhamnosyl transferase wbbL, wbbL2	synthesis of arabinogalactan (incomplete)	(Crick et al., 2001)
R702	1 RHAMNAGDPP + 30 UDPGALF = 1 GALACTANDPP + 30 UDP	-1.0	1.0	2.-.-.-	Rv3808c	bifunctional UDP-galactofuranosyl transferase glfT	synthesis of arabinogalactan (incomplete)	(Crick et al., 2001)
R705	1 GALACTANDPP + 1 ARAFDPP = 1 ARA[1]GALACTANDPP + 1 DPP	-1.0	1.0	2.4.2.34	Rv3792	arabinosyl transferases aftA	synthesis of arabinogalactan (incomplete), ArabinofuranoseDPP Synthesis	(Berg et al., 2005; Alderwick et al., 2006)
R706	1 ARA[1]GALACTANDPP + 70 ARAFDPP = 1 ARABINOGALACTANDPP + 70 DPP	-1.0	1.0	2.4.2.34	Rv3794 AND Rv3795	arabinosyl transferases embA and embB	synthesis of arabinogalactan (incomplete), ArabinofuranoseDPP Synthesis	(Berg et al., 2005; Alderwick et al., 2006)
R707	1 G1P + 1 DTTP = 1 DTDPGLC + 1 PPI	0.0	1.0	2.7.7.24	Rv0334	alpha-D-glucose-1-phosphate thymidylyl-transferase rmlA	synthesis of arabinogalactan (incomplete), dTDP-Rhamnose Synthesis
R708	1 DTDPGLC = 1 DTDP4DH6DGLC	-1.0	1.0	4.2.1.46	Rv3464 OR Rv3634c OR Rv3468c OR Rv3784	dTDP-glucose-4,6-dehydratase rmlB/rmlB2/rmlB3/epiB	synthesis of arabinogalactan (incomplete), dTDP-Rhamnose Synthesis
R709	1 DTDP4DH6DGLC = 1 DTDP4DH6DMAN	0.0	1.0	5.1.3.13	Rv3465	dTDP-4-dehydrorhamnose 3,5-epimerase rmlC	synthesis of arabinogalactan (incomplete), dTDP-Rhamnose Synthesis
R710	1 DTDP4DH6DMAN + 1 NADPH = 1 DTDPRHAM + 1 NADP	0.0	1.0	1.1.1.133	Rv3260c	WhiB-like regulatory protein rmlD	synthesis of arabinogalactan (incomplete), dTDP-Rhamnose Synthesis
R711	1 UDPGAL = 1 UDPGALF	0.0	1.0	5.4.99.9	Rv3809c	UDP-galactopyranose mutase glf	synthesis of arabinogalactan (incomplete), UDP-Galactofuranose Synthesis	(Nassau et al., 1996)
R712	1 GLN + 1 F6P = 1 GLU + 1 GA6P	-1.0	1.0	2.6.1.16	Rv3436c	glutamine-fructose-6-phosphate transaminase	Peptidoglycan Synthesis, NAG and NAM biosynthesis
R713	1 GLU = 1 DGLU	0.0	1.0	5.1.1.3	Rv1338	glutamate racemase, murI	Peptidoglycan Synthesis, NAG and NAM biosynthesis
R714	1 GA6P = 1 F6P + 1 NH3	-1.0	1.0	3.5.99.6		glucosamine-6-phosphate deaminase	Peptidoglycan Synthesis, NAG and NAM biosynthesis
R715	1 GA1P = 1 GA6P	-1.0	1.0	5.4.2.2	Rv3068c	phosphoglucomutase	Peptidoglycan Synthesis, NAG and NAM biosynthesis
R716	1 ACCOA + 1 GA1P = 1 COA + 1 NAGA1P	-1.0	1.0	2.3.1.157		glucosamine-1-phosphate N-acetyltransferase	Peptidoglycan Synthesis, NAG and NAM biosynthesis
R717	1 NAGA1P + 1 UTP = 1 UDPNAG + 1 PPI	0.0	1.0	2.7.7.23	Rv1018c	UDP-N-acetylglucosamine-pyrophosphorylase	Peptidoglycan Synthesis, NAG and NAM biosynthesis
R718	1 UDPNAG + 1 PEP = 1 UDPNAGPEE	-1.0	1.0	2.5.1.7	Rv1315	UDP-N-acetylglucosamine enolpyruvoyl transferase : murA	Peptidoglycan Synthesis, NAG and NAM biosynthesis
R719	1 UDPNAGPEE + 1 NADPH = 1 UDPNAM + 1 NADP	0.0	1.0	1.1.1.158	Rv0482	UDP-N-acetylenolpyruvoylglucosamine reductase	Peptidoglycan Synthesis, NAG and NAM biosynthesis
R722	1 UDPNAM + 1 NADPH = 1 UDPNGM + 1 NADP	0.0	1.0		Rv3818	UDP-N-acetylmuramic acid hydroxylase, namH	Peptidoglycan Synthesis, NAG and NAM biosynthesis	(Raymond et al., 2005)
R723	0.7 UDPNGM + 0.3 UDPNAM + 1 ATP + 1 ALA = 1 UDP[NAM:NGM]ALA + 1 ADP + 1 PI	-1.0	1.0	6.3.2.8	Rv2152c	UDP-N-acetylmuramate-alanine ligase	Peptidoglycan Synthesis, NAG and NAM biosynthesis	(Mahapatra et al., 2005)
R724	1 UDP[NAM:NGM]ALA + 1 ATP + 1 DGLU = 1 UDP[NAM:NGM]ALAGLU + 1 ADP + 1 PI	0.0	1.0	6.3.2.9	Rv2155c	UDP-N-acetylmuramoylalanine D-glutamate ligase, murD	Peptidoglycan Synthesis, NAG and NAM biosynthesis
R725	1 UDP[NAM:NGM]ALAGLU + 1 ATP + 1 MDAPIM = 1 UDP[NAM:NGM]AGMDAPIM + 1 ADP + 1 PI	0.0	1.0	6.3.2.13	Rv2158c	UDP-N-acetylmuramoylalanyl-D-glutamate-2,6-diaminopimelate ligase	Peptidoglycan Synthesis, NAG and NAM biosynthesis
R726	1 UDP[NAM:NGM]AGMDAPIM + 1 ALAALA + 1 ATP = 1 UDP[NAM:NGM]AGMDAPIMAA + 1 ADP + 1 PI	0.0	1.0	6.3.2.15	Rv2157c	UDP-N-acetylmuramoylalanyl-D-glutamate-2,6-diaminopimelate-D-alanyl-D-alanyl ligase	Peptidoglycan Synthesis, NAG and NAM biosynthesis
R727	1 UDP[NAM:NGM]AGMDAPIMAA + 1 DPP = 1 LIPID1 + 1 UMP	-1.0	1.0	2.7.8.13	Rv2156c	Probable phospho-N-acetylmuramoyl-pentappeptidetransferase MurX (Lipid 1 formation)	Peptidoglycan Synthesis, NAG and NAM biosynthesis
R728	1 LIPID1 + 1 UDPNAG = 1 LIPID2 + 1 UDP	0.0	1.0	2.4.1.-	Rv2153c	UDP-N-acetylglucosamine-N-acetylmuramyl(pentapeptide) phosphoryl-undecaprenyl-N-acetylglucoasmine transferase (Lipid 2 formation)	Peptidoglycan Synthesis, NAG and NAM biosynthesis
R729	1 LIPID2 + 1 NH3 + 1 ATP = 1 LIPID2-AMIDATED + 1 ADP + 1 PI	0.0	1.0				Peptidoglycan Synthesis, NAG and NAM biosynthesis	(Mahapatra et al., 2005; Kotani et al., 1970)
R730	1 LIPID2-AMIDATED = 1 PEPTIDOGLYCAN + 1 DPP	0.0	1.0				Peptidoglycan Synthesis, NAG and NAM biosynthesis
R731	30 PEPTIDOGLYCAN + 1 ARABINOGALACTANDPP = 1 ARABINOGALACTAN_PEPTIDOGLYCAN + 1 DPP	0.0	1.0			unidentified enzymes(s)	Arabinogalactan_Petidoglycan Complex biosynthesis
PROT	0.389 ILE + 0.832 VAL + 0.173 MET + 1.324 ALA + 0.208 HIS + 0.192 LYS + 0.899 LEU + 0.696 ARG + 0.537 ASP + 0.541 SER + 0.429 GLU + 0.283 GLN + 0.556 THR + 0.132 TRP + 0.187 TYR + 0.094 CYS + 0.213 ASN + 40.74 ATP + 0.958 GLY + 0.56 PRO + 0.26 PHE = 1 PROTEIN	0.0	1.0				Macromolecule biosynthesis
RNA	0.641 UTP + 0.708 CTP + 1.98 ATP + 1.13 GTP = 1 RNA + 1.25 ADP + 1.25 PI + 3.21 PPI	0.0	1.0				Macromolecule biosynthesis
DNA	0.557 DTTP + 1.061 DGTP + 1.061 DCTP + 4.44 ATP + 0.557 DATP = 1 DNA + 4.44 ADP + 4.44 PI + 3.24 PPI	0.0	1.0				Macromolecule biosynthesis
SM_MOL	0.188 NAD + 0.168 NADP + 0.163 COA + 0.012 ACP + 0.012 LIPO + 0.012 MBT-HOLO + 0.146 MK + 0.274 FMN + 0.159 FAD + 0.163 MAS + 0.01 HEME-FE2 + 0.01 HEME-FE3 + 0.001 FE2 + 0.001 FE3 + 0.001 FERO + 0.001 FERI + 0.01 SPRMD + 0.01 MTR1P = 1 SMALLMOLECULES	0.0	1.0			NOTE: It has been estimated that 7 to 64 µg of Fe/g of mycobacterial cell mass is required to support growth	Macromolecule biosynthesis	(De Voss et al., 1999)
PE	1.23 PS = 1 PE + 1.23 CO2	0.0	1.0	4.1.1.65	Rv0437c	phosphatidylserine decarboxylase	Phospholipid synthesis, Synthesis of Phosphatidylethanolamine
TAG	0.220 HEXADECANOYL-COA + 0.110 9-HEXADECENOYL-COA + 0.110 OCTADECANOYL-COA + 0.110 9-OCTADECENOYL-COA + 0.110 EICOSANOYL-COA + 0.110 TETRACOSANOYL-COA + 0.110 HEXACOSANOYL-COA + 0.110 NONADECANOYL-COA + 0.110 PENTADECANOYL-COA + 1.16 DAG = 1.10 PI + 1 TAGbio + 1.10 COA	0.0	1.0				triglyceride synthesis
PIMS	0.082 AC2PIM1 + 0.082 AC2PIM2 + 0.082 AC3PIM5 + 0.082 AC4PIM6 + 0.082 AC4PIM7 = 1 PIMS	0.0	1.0			artificial reaction	Phosphatidylinositol mannoside (PIM) synthesis
LAM	0.064 LM + 4.5 ARAFDPP = 4.5 DPP + 1 LAM	0.0	1.0	2.4.2.34	Rv3793	arabinosyl transferases embC	Macromolecule biosynthesis	(Berg et al., 2005; Alderwick et al., 2006)
MAPC	0.008 ARABINOGALACTAN_PEPTIDOGLYCAN + 0.238 TREHALOSEMONOMYCOLATE = 1 MAPC + 0.238 TRE	0.0	1.0		Rv3804c AND Rv1886c AND Rv0129c	mycoyltransferase Antigen-85 complex (FbpA, FbpB, FbpC)	MAPC biosynthesis	(Crick et al., 2001)
P-L-GLX	3.4 GLU + 3.4 GLN = 1 P-L-GLX	0.0	1.0	6.3.1.2	Rv2220	secreted glutamine synthetase glnA1 + unknown enzymes (possibly amino acid ligases - see	poly-L-glutamate/glutamine synthesis (cell wall)	(Harth & Horwitz, 1999; Harth et al., 2000)
CL	0.647 CDPDG + 0.647 PG = 0.647 CMP + 1 CL	0.0	1.0	2.7.8.-	Rv1822	cardiolipin synthase	Phospholipid synthesis, synthesis of cardiolipin
LM	3.60 PPM + 0.200 AC3PIM2 = 3.60 DPP + 1 LM	0.0	1.0	2.4.1.-		alpha-mannosyltransferase	Lipoarabinomannan (LAM) & Lipomannan (LM) synthesis
TDM	0.522 TREHALOSEMONOMYCOLATE(CY) = 1 TREHALOSEDIMYCOLATE + 0.522 TRE	0.0	1.0	2.3.1.-	Rv3804c AND Rv1886c AND Rv0129c	mycoyltransferase Antigen-85 complex (FbpA, FbpB, FbpC)	lipid biosynthesis, Synthesis of mycolic acids, MYCOLIC ACID CONDENSATION	(Takayama et al., 2005; Belisle et al., 1997; Puech et al, 2000)
TMM	0.480 TREHALOSEMONOMYCOLATE(CY) + 0.480 ATP = 1 TREHALOSEMONOMYCOLATE + 0.480 ADP + 0.480 PI	0.0	1.0		(Rv1273c AND Rv1272c) OR (Rv1348 AND Rv1349) OR Rv0194 OR Rv1819c OR Rv1747 OR (Rv1687c AND Rv1686c)	ABC transporters	lipid biosynthesis, Synthesis of mycolic acids, MYCOLIC ACID CONDENSATION	(Takayama et al., 2005)
DAT	1.38 MYCOLIPENOYL-ACP + 0.690 TRE6P = 1 DIACYLTREHALOSE + 1.38 ACP	0.0	1.0	hypothetical		unidentified acyl transferase	synthesis of mycolipanoic, mycolipenic (phthienoic), mycolipodienoic acid and polyacyl trehalose
PAT	0.334 MYCOLIPANOIC-ACP + 0.668 MYCOLIPENOYL-ACP + 0.668 MYCOLIPDIENOYL-ACP + 0.334 TRE6P = 1 POLYACYLTREHALOSE + 1.67 ACP	0.0	1.0	hypothetical		unidentified acyl transferase	synthesis of mycolipanoic, mycolipenic (phthienoic), mycolipodienoic acid and polyacyl trehalose
MPD	1.01 PHOSPHO-PENTA-METHYL-TRICONTANOYL-COA + 1.01 GDPMAN = 1 MPD + 1.01 GDP + 1.01 COA	0.0	1.0				synthesis of mannosyl beta-1-phosphodolichol (MPD)	(Matsunaga et al., 2004)
DIM	0.436 DIM-CYTO = 1 DIM	0.0	1.0		Rv2942 AND RV2936 AND Rv2937 AND Rv2938	RND permease, mmpL7 AND drrABC transporter	Synthesis of Phthiocerol and Phenolphthiocerol, phenolphthiocerol dimycocerosate (PDIM) synthesis	(Jain et al., 2005; Camacho et al., 2001)
PGL	0.259 MYCOSIDE_B + 0.259 GDPFUC + 0.259 DTDP + 0.778 SAM = 1 PGL-TB + 0.778 SAH	0.0	1.0	2.4.1.-	Rv2957	glycosyltransferase	Phenolic Glycolipid synthesis	(Perez 2004a)
SL-1	0.325 SL1278-WALL + 0.325 HYDROXYPHTHIOCERANOYL-COA + 0.325 PTHIOCERANOYL-COA = 1 SL-1 + 0.650 COA	0.0	1.0			extracellular acyl transferase	sulfolipid-1 (SL-1) synthesis, SL-1 synthesis	(Converse et al., 2003)
GLUCAN	5.5 GLC = 1 GLUCAN	0.0	1.0	No EC
BIOMASSe	0.214 PROTEIN + 0.036 RNA + 0.022 DNA + 0.050 SMALLMOLECULES + 0.006 PE + 0.016 TAGbio + 0.040 PIMS + 0.186 LAM + 0.208 MAPC + 0.035 P-L-GLX + 47 ATP = 1 BIOMASS_c + 47 ADP + 47 PI	0.0	1.0
BIOMASS	1 BIOMASS_c = 1 BIOMASSxt	0.0	1.0
R800	1 NH3xt = 1 NH3	-1.0	1.0			ammonia transport via diffusion	Transport reactions, Free diffusion
R801	1 NO3xt + 1 H = 1 NO3	-1.0	1.0		Rv1737c	nitrate transporter, narK2	Transport reactions, Free diffusion	(Sohaskey, 2005)
R802	1 NO2xt + 1 H = 1 NO2	-1.0	1.0		Rv1737c	nitrate transporter, narK2	Transport reactions, Proton-linked active transport	(Sohaskey, 2005)
R803	1 NO2xt = 1 NO2	-1.0	1.0			passive diffucion of nitrite out of the cell	Transport reactions, Proton-linked active transport	(Sohaskey, 2005)
R804	1 O2xt = 1 O2	-1.0	1.0			oxygen transport via diffusion	Transport reactions, Free diffusion
R805	1 CO2xt = 1 CO2	-1.0	1.0			CO2 transport via diffusion	Transport reactions, Free diffusion
R806	1 FORxt = 1 FOR	-1.0	1.0			formate transport via diffusion	Transport reactions, Free diffusion
R807	1 GLYCOLATExt = 1 GLYCOLATE	-1.0	1.0			glycolate transport via diffusion	Transport reactions, Free diffusion
R808	1 ACxt = 1 AC	-1.0	1.0			acetate transport via diffusion	Transport reactions, Facilitated diffusion
R809	1 ACALxt = 1 ACAL	-1.0	1.0			acetaldehyde transport via facilitated diffusion	Transport reactions, Facilitated diffusion
R810	1 ANxt = 1 AN	-1.0	1.0			anthranilate transport via facilitated diffusion	Transport reactions, Facilitated diffusion
R811	1 CITRxt = 1 CITR	-1.0	1.0			citrulline transport via facilitated diffusion	Transport reactions, Facilitated diffusion
R812	1 GLxt = 1 GL	0.0	1			glycerol transport via channel/putative glycerol uptake facilitator protein	Transport reactions, Facilitated diffusion
R814	1 GNxt = 1 GN	-1.0	1.0			guanine transport via facilitated diffusion	Transport reactions, Facilitated diffusion
R815	1 HYXNxt = 1 HYXN	-1.0	1.0			hypoxanthine transport via facilitated diffusion	Transport reactions, Facilitated diffusion
R816	1 NACxt = 1 NAC	-1.0	1.0			nicotinic acid transport via facilitated diffusion	Transport reactions, Facilitated diffusion
R817	1 T3xt = 1 T3	-1.0	1.0			glyceraldehyde transport via facilitated diffusion	Transport reactions, Facilitated diffusion
R818	1 UREAxt = 1 UREA	-1.0	1.0			urea transport via facilitated diffusion	Transport reactions, Facilitated diffusion
R819	1 XANxt = 1 XAN	-1.0	1.0			xanthine transport via facilitated diffusion	Transport reactions, Facilitated diffusion
R820	1 ALAxt + 1 ATP = 1 ALA + 1 ADP	0.0	1.0			L-alanine transport via ABC system	Transport reactions, Osmotic shock-sensitive active transport (ABC system)
R821	1 ARGxt + 1 ATP = 1 ARG + 1 ADP + 1 PI	0.0	1.0			L-arginine transport via ABC system	Transport reactions, Osmotic shock-sensitive active transport (ABC system)
R822	1 ASNxt + 1 ATP = 1 ASN + 1 ADP + 1 PI	0.0	1.0			L-asparagine transport via ABC system/putative L-asparagine permease	Transport reactions, Osmotic shock-sensitive active transport (ABC system)
R823	1 ASPxt + 1 ATP = 1 ASP + 1 ADP + 1 PI	0.0	1.0		Rv2127	L-aspartate transport via ABC system	Transport reactions, Osmotic shock-sensitive active transport (ABC system)
R824	1 SUCxt + 1 ATP = 1 SUC + 1 ADP + 1 PI	0.0	1.0			Sucrose transport via ABC system/putative cellobiose transport permease	Transport reactions, Osmotic shock-sensitive active transport (ABC system)
R825	1 CELBxt + 1 ATP = 1 CELB + 1 ADP + 1 PI	0.0	1.0			cellobiose transport via ABC system/putative cellobiose transport permease	Transport reactions, Osmotic shock-sensitive active transport (ABC system)
R826	1 CYSxt + 1 ATP = 1 CYS + 1 ADP + 1 PI	0.0	1.0		Rv2834c	L-cysteine transport via ABC system	Transport reactions, Osmotic shock-sensitive active transport (ABC system)
R827	1 DAPIMxt + 1 ATP = 1 DAPIM + 1 ADP + 1 PI	0.0	1.0			2,6-diaminopimelic acid transport via ABC system	Transport reactions, Osmotic shock-sensitive active transport (ABC system)
R828	1 DGLUxt + 1 ATP = 1 DGLU + 1 ADP + 1 PI	0.0	1.0			D-glutamate transport via ABC system	Transport reactions, Osmotic shock-sensitive active transport (ABC system)
R829	1 GLNxt + 1 ATP = 1 GLN + 1 ADP + 1 PI	0.0	1.0		Rv0411c AND Rv2565	L-glutamine binding (glnH) and transport via ABC system (glnQ)	Transport reactions, Osmotic shock-sensitive active transport (ABC system)
R830	1 GLUxt + 1 ATP = 1 GLU + 1 ADP + 1 PI	0.0	1.0			glutamate transport via ABC system	Transport reactions, Osmotic shock-sensitive active transport (ABC system)
R831	1 HISxt + 1 ATP = 1 HIS + 1 ADP + 1 PI	0.0	1.0		Rv0411c	L-histidine transport via ABC system	Transport reactions, Osmotic shock-sensitive active transport (ABC system)
R832	1 ILExt + 1 ATP = 1 ILE + 1 ADP + 1 PI	0.0	1.0			L-isoleucine transport via ABC system	Transport reactions, Osmotic shock-sensitive active transport (ABC system)
R833	1 LEUxt + 1 ATP = 1 LEU + 1 ADP + 1 PI	0.0	1.0			L-leucine transport via ABC system	Transport reactions, Osmotic shock-sensitive active transport (ABC system)
R834	1 LYSxt + 1 ATP = 1 LYS + 1 ADP + 1 PI	0.0	1.0			L-lysine transport via ABC system	Transport reactions, Osmotic shock-sensitive active transport (ABC system)
R835	1 METxt + 1 ATP = 1 MET + 1 ADP + 1 PI	0.0	1.0			L-methionine transport via ABC system	Transport reactions, Osmotic shock-sensitive active transport (ABC system)
R836	1 MLTxt + 1 ATP = 1 MLT + 1 ADP + 1 PI	0.0	1.0			maltose transport via ABC system	Transport reactions, Osmotic shock-sensitive active transport (ABC system)
R837	1 ORNxt + 1 ATP = 1 ORN + 1 ADP + 1 PI	0.0	1.0		Rv2833c AND Rv2835c AND Rv2834c AND Rv2832c	ornithine transport via ABC system	Transport reactions, Osmotic shock-sensitive active transport (ABC system)
R838	1 PIxt + 1 ATP = 2 PI + 1 ADP	0.0	1.0		(Rv0934 AND Rv0936 AND Rv0935 AND Rv0933) OR (Rv0932c AND Rv0930 AND Rv0929 AND Rv0933) OR (Rv0928 AND Rv0930 AND Rv0928 AND Rv0933)	phosphate transport via ABC system, pstS1, pstA-2, pstC1, pstB	Transport reactions, Osmotic shock-sensitive active transport (ABC system)	(Braibant et al., 1996)
R839	1 PROxt + 1 ATP = 1 PRO + 1 ADP + 1 PI	0.0	1.0		Rv0934 AND Rv0935 AND Rv0936 AND Rv0933	L-proline transport via ABC system	Transport reactions, Osmotic shock-sensitive active transport (ABC system)
R840	1 RIBxt + 1 ATP = 1 RIB + 1 ADP + 1 PI	0.0	1.0			D-ribose transport via ABC system	Transport reactions, Osmotic shock-sensitive active transport (ABC system)
R841	1 SLFxt + 1 ATP = 1 SLF + 1 ADP + 1 PI	0.0	1.0		Rv2397c AND Rv2398c AND Rv2399c AND Rv2400c	sulfate transport via ABC system cysTWA and sulfate-binding lipoprotein, subI	Transport reactions, Osmotic shock-sensitive active transport (ABC system)	(Wooff et al., 2002)
R842	1 THRxt + 1 ATP = 1 THR + 1 ADP + 1 PI	0.0	1.0			L-threonine transport via ABC system	Transport reactions, Osmotic shock-sensitive active transport (ABC system)
R843	1 VALxt + 1 ATP = 1 VAL + 1 ADP + 1 PI	0.0	1.0			L-valine transport via ABC system	Transport reactions, Osmotic shock-sensitive active transport (ABC system)
R844	1 ACxt + 1 H = 1 AC	0.0	1.0			acetate transport via proton symport	Transport reactions, Proton-linked active transport
R845	1 ADxt + 1 H = 1 AD	0.0	1.0			adenine transport via proton symport	Transport reactions, Proton-linked active transport
R846	1 ADNxt + 1 H = 1 ADN	0.0	1.0			adenosine transport via proton symport	Transport reactions, Proton-linked active transport
R847	1 AKGxt + 1 H = 1 AKG	0.0	1.0			2-oxoglutarate transport via proton symport	Transport reactions, Proton-linked active transport
R848	1 ASPxt + 1 H = 1 ASP	0.0	1.0			L-aspartate transport in via proton symport	Transport reactions, Proton-linked active transport
R849	1 ASPxt + 2 H = 1 ASP	0.0	1.0			L-aspartate transport via proton symport (2 H)	Transport reactions, Proton-linked active transport
R850	1 ASPxt + 3 H = 1 ASP	0.0	1.0			L-asparate transport via proton symport (3 H)	Transport reactions, Proton-linked active transport
R851	1 CITxt + 3 H = 1 CIT	0.0	1.0			citrate transport via protone symport	Transport reactions, Proton-linked active transport
R852	1 DAxt + 1 H = 1 DA	0.0	1.0			deoxyadenosine transport via proton symport	Transport reactions, Proton-linked active transport
R853	1 DALAxt + 1 H = 1 DALA	0.0	1.0			D-alanine transport via proton symport	Transport reactions, Proton-linked active transport
R854	1 DCxt + 1 H = 1 DC	0.0	1.0			deoxycytidine transport via proton symport	Transport reactions, Proton-linked active transport
R855	1 DINxt + 1 H = 1 DIN	0.0	1.0			deoxyinosine transport via proton symport	Transport reactions, Proton-linked active transport
R856	1 DTxt + 1 H = 1 DT	0.0	1.0			thymidine transport via proton symport	Transport reactions, Proton-linked active transport
R857	1 DUxt + 1 H = 1 DU	0.0	1.0			deoxyuridine transport via proton symport	Transport reactions, Proton-linked active transport
R858	1 ETHxt + 1 H = 1 ETH	0.0	1.0			ethanol transport via proton symport	Transport reactions, Proton-linked active transport
R859	1 FUMxt + 2 H = 1 FUM	0.0	1.0			fumarate transport via proton symport (2 H)	Transport reactions, Proton-linked active transport
R860	1 FUMxt + 3 H = 1 FUM	0.0	1.0			fumarate transport via proton symport (3 H)	Transport reactions, Proton-linked active transport
R861	1 GABAxt + 1 H = 1 GABA	0.0	1.0			4-aminobutyrate transport via proton symport	Transport reactions, Proton-linked active transport
R862	1 GLACxt + 1 H = 1 GLAC	0.0	1.0			D-galactose transport in via proton symport	Transport reactions, Proton-linked active transport
R863	1 GLCxt + 1 H = 1 GLC	0.0	1			D-glucose uptake via proton symport	Transport reactions, Proton-linked active transport
R864	1 GLUxt + 1 H = 1 GLU	0.0	1.0			L-glutamate efflux via proton symport	Transport reactions, Proton-linked active transport
R865	1 GLUCxt + 1 H = 1 GLUC	0.0	1.0			D-gluconate transport via proton symport/putative gluconate permease	Transport reactions, Proton-linked active transport
R866	1 GLYxt + 1 H = 1 GLY	0.0	1.0			glycine transport via proton symport	Transport reactions, Proton-linked active transport
R867	1 GSNxt + 1 H = 1 GSN	0.0	1.0			guanosine transport via proton symport	Transport reactions, Proton-linked active transport
R868	1 HISxt + 1 H = 1 HIS	0.0	1.0			L-histidine transport via proton symport	Transport reactions, Proton-linked active transport
R869	1 HIS = 1 HISxt + 1 H	0.0	1.0			L-histidine transport via proton symport	Transport reactions, Proton-linked active transport
R870	1 ILExt + 1 H = 1 ILE	0.0	1.0			L-isoleucine transport via proton symport	Transport reactions, Proton-linked active transport
R871	1 ILE = 1 ILExt + 1 H	0.0	1.0			L-isoleucine transport via proton symport	Transport reactions, Proton-linked active transport
R872	1 INSxt + 1 H = 1 INS	0.0	1.0			inosine transport via proton symport	Transport reactions, Proton-linked active transport
R873	1 LACxt + 1 H = 1 LAC	0.0	1.0			D-lactate transport via proton symport	Transport reactions, Proton-linked active transport
R874	1 LEUxt + 1 H = 1 LEU	0.0	1.0			L-leucine transport via proton symport	Transport reactions, Proton-linked active transport
R875	1 LEU = 1 H + 1 LEUxt	0.0	1.0			L-leucine transport via proton symport	Transport reactions, Proton-linked active transport
R876	1 LLACxt + 1 H = 1 LLAC	0.0	1.0			L-lactate transport via proton symport/putative L-lactate permease	Transport reactions, Proton-linked active transport
R877	1 LYSxt + 1 H = 1 LYS	0.0	1.0			L-lysine reversible transport via proton symport	Transport reactions, Proton-linked active transport
R878	1 LYS = 1 LYSxt + 1 H	0.0	1.0			L-lysine reversible transport via proton symport	Transport reactions, Proton-linked active transport
R879	1 MALxt + 2 H = 1 MAL	0.0	1.0			malate transport via proton symport (2 H)	Transport reactions, Proton-linked active transport
R880	1 MALxt + 3 H = 1 MAL	0.0	1.0			malate transport via proton symport (3 H)	Transport reactions, Proton-linked active transport
R881	1 PHExt + 1 H = 1 PHE	0.0	1.0			L-phenylalanine transport via proton symport	Transport reactions, Proton-linked active transport
R882	1 PIxt + 1 H = 1 PI	0.0	1.0			phosphate reversible transport via symport/ phosphate transport protein	Transport reactions, Proton-linked active transport
R883	1 PROxt + 1 H = 1 PRO	0.0	1.0		Rv2281	L-proline transport via proton symport	Transport reactions, Proton-linked active transport
R884	1 PRO = 1 PROxt + 1 H	0.0	1.0			L-proline transport via proton symport	Transport reactions, Proton-linked active transport
R885	1 PYRxt + 1 H = 1 PYR	0.0	1.0			pyruvate transport via proton symport	Transport reactions, Proton-linked active transport
R886	1 SERxt + 1 H = 1 SER	0.0	1.0			L-serine transport via proton symport	Transport reactions, Proton-linked active transport
R887	1 SER = 1 SERxt + 1 H	0.0	1.0			L-serine transport via proton symport	Transport reactions, Proton-linked active transport
R888	1 SUCCxt + 2 H = 1 SUCC	0.0	1.0			succinate transport via proton symport (2 H)	Transport reactions, Proton-linked active transport
R889	1 SUCCxt + 3 H = 1 SUCC	0.0	1.0			succinate transport via proton symport (3 H)	Transport reactions, Proton-linked active transport
R890	1 SUCC = 1 SUCCxt + 1 H	0.0	1.0			succinate efflux via proton symport	Transport reactions, Proton-linked active transport
R891	1 THRxt + 1 H = 1 THR	0.0	1.0			L-threonine transport via proton symport	Transport reactions, Proton-linked active transport
R892	1 THR = 1 THRxt + 1 H	0.0	1.0			L-threonine transport via proton symport	Transport reactions, Proton-linked active transport
R893	1 TRPxt + 1 H = 1 TRP	0.0	1.0			L-tryptophan transport via proton symport	Transport reactions, Proton-linked active transport
R894	1 TYRxt + 1 H = 1 TYR	0.0	1.0			L-tyrosine transport via proton symport	Transport reactions, Proton-linked active transport
R895	1 URAxt + 1 H = 1 URA	0.0	1.0			uracil transport via proton symport	Transport reactions, Proton-linked active transport
R896	1 URIxt + 1 H = 1 URI	0.0	1.0			uridine transport via proton symport	Transport reactions, Proton-linked active transport
R897	1 VALxt + 1 H = 1 VAL	0.0	1.0			L-valine transport via proton symport	Transport reactions, Proton-linked active transport
R898	1 VAL = 1 VALxt + 1 H	0.0	1.0			L-valine transport via proton symport	Transport reactions, Proton-linked active transport
R899	1 FRUxt + 1 PEP = 1 PYR + 1 F6P	0.0	1.0			fructose transport via PEP:PTS	Transport reactions, Other transport, PTS:PEP transport system
R900	1 FRUxt + 1 PEP = 1 F1P + 1 PYR	0.0	1.0	2.7.1.69		fructose transport via PEP:PTS	Transport reactions, Other transport, PTS:PEP transport system
R901	1 MANxt + 1 PEP = 1 MAN6P + 1 PYR	0.0	1.0	2.7.1.69		D-mannose transport via PEP:PTS	Transport reactions, Other transport, PTS:PEP transport system
R902	1 TRExt + 1 PEP = 1 TRE6P + 1 PYR	0.0	1.0	2.7.1.69		trehalose transport via PEP:PTS	Transport reactions, Other transport, PTS:PEP transport system
R903	1 CADA + 1 LYSxt + 1 H = 1 LYS + 1 CADAxt	0.0	1.0			lysine/cadaverine antiporter	Transport reactions, Other transport, Antiporters
R904	1 SUCC + 1 CITxt = 1 SUCCxt + 1 CIT	0.0	1.0			citrate transport via succinate antiport	Transport reactions, Other transport, Antiporters
R905	1 SUCC + 1 FUMxt = 1 SUCCxt + 1 FUM	0.0	1.0			succinate/fumarate antiporter	Transport reactions, Other transport, Antiporters
R906	1 GL3Pxt + 1 PI = 1 PIxt + 1 GL3P	0.0	1.0			glycerol-3-phosphate/phosphate antiporter	Transport reactions, Other transport, Antiporters
R907	1 PROPANOATExt = 1 PROPANOATE	0.0	1.0			fatty acid transport protein (FATP)	Transport reactions, Fatty Acid transport
R908	1 HEXANOATExt = 1 HEXANOATE	0.0	1.0			fatty acid transport protein (FATP)	Transport reactions, Fatty Acid transport
R909	1 HEXACOSANOATExt = 1 HEXACOSANOATE	0.0	1.0			fatty acid transport protein (FATP)	Transport reactions, Fatty Acid transport
R910	1 TETRACOSANOATExt = 1 TETRACOSANOATE	0.0	1.0			fatty acid transport protein (FATP)	Transport reactions, Fatty Acid transport
R911	1 TETRADECANOATExt = 1 TETRADECANOATE	0.0	1.0			fatty acid transport protein (FATP)	Transport reactions, Fatty Acid transport
R912	1 EICOSANOATExt = 1 EICOSANOATE	0.0	1.0			fatty acid transport protein (FATP)	Transport reactions, Fatty Acid transport
R913	1 PENTADECANOATExt = 1 PENTADECANOATE	0.0	1.0			fatty acid transport protein (FATP)	Transport reactions, Fatty Acid transport
R914	1 HEPTADECANOATExt = 1 HEPTADECANOATE	0.0	1.0			fatty acid transport protein (FATP)	Transport reactions, Fatty Acid transport
R915	1 NONADECANOATExt = 1 NONADECANOATE	0.0	1.0			fatty acid transport protein (FATP)	Transport reactions, Fatty Acid transport
R916	1 HEXADECANOATExt = 1 HEXADECANOATE	0.0	1.0			fatty acid transport protein (FATP)	Transport reactions, Fatty Acid transport	(Hirsch et al., 1998)
R917	1 9-HEXADECENOATExt = 1 9-HEXADECENOATE	0.0	1.0			fatty acid transport protein (FATP)	Transport reactions, Fatty Acid transport
R918	1 9-OCTADECENOATExt = 1 9-OCTADECENOATE	0.0	1			fatty acid transport protein (FATP)	Transport reactions, Fatty Acid transport
R919	1 PENTADECANOATExt = 1 PENTADECANOATE	0.0	1.0			fatty acid transport protein (FATP)	Transport reactions, Fatty Acid transport
R920	1 DODECANOATExt = 1 DODECANOATE	0.0	1.0			fatty acid transport protein (FATP)	Transport reactions, Fatty Acid transport
R921	1 TAGxt = 1 TAGcat	0.0	1.0			TAG transporter	Transport reactions, Fatty Acid transport
R922	1 PHOSPHATIDYLCHOLINExt = 1 PHOSPHATIDYLCHOLINE	0.0	1.0			host lipid transport	Transport reactions, Fatty Acid transport
R923	0.001 MBTSEC + 0.001 MBTWALL + 1 ATP + 1 FE3xt = 1 FE3 + 1 ADP + 1 PI	0.0	1.0			mycobactin-mediated iron uptake	Transport reactions, cofactor transport, Iron
R924	1 CITxt + 1 FE3xt = 1 CIT + 1 FE3	0.0	1.0			iron uptake via citrate	Transport reactions, cofactor transport, Iron
R925	1 BIOTINxt = 1 BIOTIN	0.0	1.0			biotin transport	Transport reactions, cofactor transport, Biotin
R926	1 CO-IIxt = 1 CO-II	0.0	1.0	No EC		Cobalt transport	Transport reactions, cofactor transport, Cobalt
R927	1 MO2xt = 1 MO2	0.0	1.0	No EC		Molybdenum transport	Transport reactions, cofactor transport, Molybdenum
R928	1 BSA = 0.05 ILExt + 0.05 VALxt + 0.05 METxt + 0.05 ALAxt + 0.05 HISxt + 0.05 LYSxt + 0.05 LEUxt + 0.05 ARGxt + 0.05 ASPxt + 0.05 SERxt + 0.05 GLUxt + 0.05 GLNxt + 0.05 THRxt + 0.05 TRPxt + 0.05 TYRxt + 0.05 CYSxt + 0.05 ASNxt + 0.05 GLYxt + 0.05 PROxt + 0.05 PHExt	-1.0	1.0			secreted protease	Transport reactions, secreted permease
R929	1 ELECTROPHILE-Xxt = 1 ELECTROPHILE-X	-1.0	1.0
R930	1 H2Xxt = 1 H2X	-1.0	1.0
R931	1 N-ACETYL-S-CONJUGATExt = 1 N-ACETYL-S-CONJUGATE	-1.0	1.0
