# Supplementary material for: Flux Balance Analysis with Objective Function Defined by Proteomics Data—Metabolism of Mycobacterium tuberculosis Exposed to Mefloquine
Source: PLoS One. 2015 Jul 28;10(7):e0134014. doi: 10.1371/journal.pone.0134014 (PMC4517854; doi:10.1371/journal.pone.0134014)
Supplement: S1 File — (ZIP) [file pone.0134014.s002.zip › code/in_silico_models/gsmn_sbml.xml]

<?xml version="1.0" encoding="UTF-8"?>
<sbml xmlns="http://www.sbml.org/sbml/level2/version3" level="2" version="3">
  <model id="gsmn_tb" name="GSMN-TB">
    <listOfSpecies>
      <species id="13PDG" name="1,3-diphosphateglycerate" compartment="cytoplasm"/>
      <species id="1-AMINO-PROPAN-2-OL" name="1-amino-propan-2-ol" compartment="cytoplasm"/>
      <species id="2A3KB" name="2-amino-3-oxobutanoate" compartment="cytoplasm"/>
      <species id="2MBECOA" name="2-methylbut-2-enoyl-CoA (tiglyl-CoA, 2-methylcrotonoyl-CoA)" compartment="cytoplasm"/>
      <species id="2MBUTCOA" name="S-2-methyl-butyryl-CoA" compartment="cytoplasm"/>
      <species id="2MBUTLIPO" name="enzyme-N6-(S-[2-methylpropanoyl]dihydrolipoyl)lysine" compartment="cytoplasm"/>
      <species id="2METHYLCISACONITATE" name="2-methyl-cis-aconitate" compartment="cytoplasm"/>
      <species id="2METHYLCITRATE" name="2-methylcitrate" compartment="cytoplasm"/>
      <species id="2PCDPMDE" name="2-phospho-4-(cytidine-5'-diphospho)-2-C-methyl-D-erythritol" compartment="cytoplasm"/>
      <species id="2PG" name="2-phosphoglycerate" compartment="cytoplasm"/>
      <species id="2-PHOSPHO-L-LACTATE" name="2-phospho-L-lactate" compartment="cytoplasm"/>
      <species id="3DDAH7P" name="3-deoxy-D-arabino-heptulosonate-7-phosphate" compartment="cytoplasm"/>
      <species id="3MBECOA" name="3-methylbut-2-enoyl-CoA (3-methylcrotonyl-CoA)" compartment="cytoplasm"/>
      <species id="3MBUTCOA" name="S-3-methyl-butyryl-CoA" compartment="cytoplasm"/>
      <species id="3MBUTLIPO" name="enzyme-N6-(S-[3-methylbutanoyl]dihydrolipoyl)lysine" compartment="cytoplasm"/>
      <species id="3PG" name="3-phosphoglycerate" compartment="cytoplasm"/>
      <species id="3PSER" name="3-phospho-serine" compartment="cytoplasm"/>
      <species id="3PSME" name="5-enolpyruvyl-shikimate-3-phosphate" compartment="cytoplasm"/>
      <species id="4HPP" name="p-hydroxyphenylpyruvate" compartment="cytoplasm"/>
      <species id="4PPNCYS" name="R-4'-phosphopantothenoyl-L-cysteine" compartment="cytoplasm"/>
      <species id="4PPNTE" name="pantetheine-4'-phosphate" compartment="cytoplasm"/>
      <species id="4PPNTO" name="D-4'-phosphopantothenate" compartment="cytoplasm"/>
      <species id="5-AMINO-LEVULINATE" name="5-amino-levulinate" compartment="cytoplasm"/>
      <species id="5MTA" name="5'-methylthioadenosine" compartment="cytoplasm"/>
      <species id="5PARAPP" name="5'-phosphoarabinose-pyrophosphate" compartment="cytoplasm"/>
      <species id="7-8-DIAMINONONANOATE" name="7,8-Diaminononanoate" compartment="cytoplasm"/>
      <species id="8-AMINO7-OXONONANOATE" name="8-amino-7-oxononanoate" compartment="cytoplasm"/>
      <species id="9-HEXADECENOATE" name="9-hexadecenoate" compartment="cytoplasm"/>
      <species id="9-HEXADECENOYL-ACP" name="9-hexadecenoyl-ACP" compartment="cytoplasm"/>
      <species id="9-HEXADECENOYL-COA" name="9-hexadecenoyl-CoA" compartment="cytoplasm"/>
      <species id="9-OCTADECENOATE" name="9-octadecenoate" compartment="cytoplasm"/>
      <species id="9-OCTADECENOYL-ACP" name="9-octadecenoyl-ACP" compartment="cytoplasm"/>
      <species id="9-OCTADECENOYL-COA" name="9-octadecenoyl-CoA" compartment="cytoplasm"/>
      <species id="A160GL3P" name="A160GL3P" compartment="cytoplasm"/>
      <species id="A6RP" name="5-amino-6-(5'-phosphoribosylamino)uracil" compartment="cytoplasm"/>
      <species id="A6RP5P" name="5-amino-6-(5'-phosphoribitylamino)uracil" compartment="cytoplasm"/>
      <species id="A6RP5P2" name="5-amino-6-(5'-phosphoribosylamino)uracil" compartment="cytoplasm"/>
      <species id="AACCOA" name="acetoacetyl-CoA" compartment="cytoplasm"/>
      <species id="ABUT" name="2-aceto-2-hydroxy-butyrate" compartment="cytoplasm"/>
      <species id="AC" name="acetate" compartment="cytoplasm"/>
      <species id="AC1PIM1" name="intermediate in phosphatidylinositol mannoside synthesis" compartment="cytoplasm"/>
      <species id="AC1PIM2" name="intermediate in phosphatidylinositol mannoside synthesis" compartment="cytoplasm"/>
      <species id="AC1PIM3" name="intermediate in phosphatidylinositol mannoside synthesis" compartment="cytoplasm"/>
      <species id="AC2PIM1" name="intermediate in phosphatidylinositol mannoside synthesis" compartment="cytoplasm"/>
      <species id="AC2PIM2" name="intermediate in phosphatidylinositol mannoside synthesis" compartment="cytoplasm"/>
      <species id="AC2PIM3" name="intermediate in phosphatidylinositol mannoside synthesis" compartment="cytoplasm"/>
      <species id="AC3PIM1" name="intermediate in phosphatidylinositol mannoside synthesis" compartment="cytoplasm"/>
      <species id="AC3PIM2" name="intermediate in phosphatidylinositol mannoside synthesis" compartment="cytoplasm"/>
      <species id="AC3PIM3" name="intermediate in phosphatidylinositol mannoside synthesis" compartment="cytoplasm"/>
      <species id="AC3PIM4" name="intermediate in phosphatidylinositol mannoside synthesis" compartment="cytoplasm"/>
      <species id="AC3PIM5" name="intermediate in phosphatidylinositol mannoside synthesis" compartment="cytoplasm"/>
      <species id="AC4PIM1" name="intermediate in phosphatidylinositol mannoside synthesis" compartment="cytoplasm"/>
      <species id="AC4PIM2" name="intermediate in phosphatidylinositol mannoside synthesis" compartment="cytoplasm"/>
      <species id="AC4PIM3" name="intermediate in phosphatidylinositol mannoside synthesis" compartment="cytoplasm"/>
      <species id="AC4PIM5" name="intermediate in phosphatidylinositol mannoside synthesis" compartment="cytoplasm"/>
      <species id="AC4PIM6" name="intermediate in phosphatidylinositol mannoside synthesis" compartment="cytoplasm"/>
      <species id="AC4PIM7" name="intermediate in phosphatidylinositol mannoside synthesis" compartment="cytoplasm"/>
      <species id="ACACP" name="acetyl-ACP" compartment="cytoplasm"/>
      <species id="ACAL" name="acetaldehyde" compartment="cytoplasm"/>
      <species id="ACCOA" name="acetyl-CoA" compartment="cytoplasm"/>
      <species id="ACETYLP" name="acetylphosphate" compartment="cytoplasm"/>
      <species id="ACLAC" name="2-acetolactate" compartment="cytoplasm"/>
      <species id="ACP" name="acyl-carrier-protein" compartment="cytoplasm"/>
      <species id="ACRCOA" name="acrylyl-CoA" compartment="cytoplasm"/>
      <species id="ACTAC" name="acetoacetate" compartment="cytoplasm"/>
      <species id="ACYL-MAS" name="ACYL-MAS" compartment="cytoplasm"/>
      <species id="ACYL-TRE-S-COA" name="ACYL-TRE-S-COA" compartment="cytoplasm"/>
      <species id="AD" name="adenine" compartment="cytoplasm"/>
      <species id="ADCHOR" name="4-amino-4-deoxychorismate" compartment="cytoplasm"/>
      <species id="ADENOSYLCOBINAMIDE" name="adenosylcobinamide" compartment="cytoplasm"/>
      <species id="ADENOSYLCOBINAMIDE-GDP" name="adenosylcobinamide-GDP" compartment="cytoplasm"/>
      <species id="ADENOSYLCOBINIMIDE-P" name="adenosylcobinamide-P" compartment="cytoplasm"/>
      <species id="ADENOSYL-COBRATE" name="adenosyl-cobyrate" compartment="cytoplasm"/>
      <species id="ADENOSYL-COBRINICACID-A-C-DIAMIDE" name="adenosyl-cobyrinic acid a,c-diamide" compartment="cytoplasm"/>
      <species id="ADLIPO" name="enzyme-N6-(S-acetyldihydrolipoyl)lysine" compartment="cytoplasm"/>
      <species id="ADN" name="adenosine" compartment="cytoplasm"/>
      <species id="ADP" name="adenosine-diphosphate" compartment="cytoplasm"/>
      <species id="AGL3P" name="1-acyl-sn-glycerol-3P" compartment="cytoplasm"/>
      <species id="AHHMD" name="2-amino-4-hydroxy-6-hydroxymethyl-7,8-dihydropteridine-diphosphate" compartment="cytoplasm"/>
      <species id="AHHMP" name="6-hydroxymethyl-dihydropterin" compartment="cytoplasm"/>
      <species id="AHMMP" name="hydroxymethylpyrimidine" compartment="cytoplasm"/>
      <species id="AHTD" name="7,8-dihydroneopterin-3'-triphosphate" compartment="cytoplasm"/>
      <species id="AICAR" name="amino-4-imidazolecarboxamide-ribotide" compartment="cytoplasm"/>
      <species id="AIR" name="5-aminoimidazole-ribonucleotide" compartment="cytoplasm"/>
      <species id="AKG" name="α-ketoglutarate" compartment="cytoplasm"/>
      <species id="AKP" name="2-dehydropantoate" compartment="cytoplasm"/>
      <species id="ALA" name="D-alanine" compartment="cytoplasm"/>
      <species id="ALAALA" name="D-alanyl-D-alanine" compartment="cytoplasm"/>
      <species id="AMINOACETONE" name="aminoacetone" compartment="cytoplasm"/>
      <species id="AMP" name="adenosine-monophosphate" compartment="cytoplasm"/>
      <species id="AMPMP" name="hydroxymethylpyrimidine-phosphate" compartment="cytoplasm"/>
      <species id="AN" name="anthranilate" compartment="cytoplasm"/>
      <species id="APS" name="adenylyl-sulfate" compartment="cytoplasm"/>
      <species id="ARABINOGALACTAN-PEPTIDOGLYCAN" name="arabinogalactan-peptidoglycan" compartment="cytoplasm"/>
      <species id="ARABINOGALACTANDPP" name="arabinogalactan-decaprenylphosphate" compartment="cytoplasm"/>
      <species id="ARAbr1brGALACTANDPP" name="ARA[1]GALACTANDPP" compartment="cytoplasm"/>
      <species id="ARAFDPP" name="arabinofuranose-decaprenylphosphate" compartment="cytoplasm"/>
      <species id="ARG" name="L-arginine" compartment="cytoplasm"/>
      <species id="ARGSUCC" name="L-arginino-succinate" compartment="cytoplasm"/>
      <species id="ASER" name="O-acetyl-L-serine" compartment="cytoplasm"/>
      <species id="ASN" name="L-asparagine" compartment="cytoplasm"/>
      <species id="ASP" name="L-aspartate" compartment="cytoplasm"/>
      <species id="ASP4P" name="L-aspartyl-4-phosphate" compartment="cytoplasm"/>
      <species id="ASPSA" name="L-aspartate-semialdehyde" compartment="cytoplasm"/>
      <species id="ASUC" name="adenylo-succinate" compartment="cytoplasm"/>
      <species id="ATP" name="adenosine-triphosphate" compartment="cytoplasm"/>
      <species id="bALA" name="β-alanine" compartment="cytoplasm"/>
      <species id="bDG1P" name="β-D-Glucose-1-phosphate" compartment="cytoplasm"/>
      <species id="bDG6P" name="β-D-glucose-6-phosphate" compartment="cytoplasm"/>
      <species id="bDGLC" name="β-D-glucose" compartment="cytoplasm"/>
      <species id="BETA-KETO-C22-ACYL-ACP" name="intermediate in mycolic acid synthesis" compartment="cytoplasm"/>
      <species id="BIOMASS" name="biomass" compartment="cytoplasm"/>
      <species id="BIOTIN" name="biotin" compartment="cytoplasm"/>
      <species id="BIOTIN-BCCP" name="biotin-BCCP" compartment="cytoplasm"/>
      <species id="BIOTIN-CO2" name="BCCP-biotin-CO2" compartment="cytoplasm"/>
      <species id="brn-1brPOLYP" name="(polyphosphate)(n-1)" compartment="cytoplasm"/>
      <species id="brnbrPOLYP" name="(polyphosphate)(n)" compartment="cytoplasm"/>
      <species id="BUTANOYL-COA" name="butanoyl-CoA" compartment="cytoplasm"/>
      <species id="C78-3-OXY-MYCOLATE-ENZ" name="3-oxo-C78-α-mycolate-ENZ" compartment="cytoplasm"/>
      <species id="C78MYCOLATE-ENZ" name="intermediate in mycolic acid synthesis" compartment="cytoplasm"/>
      <species id="C78MYCOLATE-PP" name="intermediate in mycolic acid synthesis" compartment="cytoplasm"/>
      <species id="CAASP" name="carbamoyl-L-aspartate" compartment="cytoplasm"/>
      <species id="CADA" name="cadaverine" compartment="cytoplasm"/>
      <species id="CAIR" name="4-carboxyaminoimidazole-ribonucleotide" compartment="cytoplasm"/>
      <species id="cAMP" name="cyclic-AMP" compartment="cytoplasm"/>
      <species id="CAP" name="carbamoyl-phosphate" compartment="cytoplasm"/>
      <species id="CATECHOL" name="catechol" compartment="cytoplasm"/>
      <species id="CBHCAP" name="3-carboxy-2-hydroxy-4-methylpentanoate" compartment="cytoplasm"/>
      <species id="CDP" name="cytidine-diphosphate" compartment="cytoplasm"/>
      <species id="CDPDAG-TBA" name="CDP-diacylglycerol-TBA" compartment="cytoplasm"/>
      <species id="CDPDG" name="CDP-diacylglycerol" compartment="cytoplasm"/>
      <species id="CDPMDE" name="4-(cytidine-5'-diphospho)-2-C-methyl-D-erythritol" compartment="cytoplasm"/>
      <species id="CELB" name="cellobiose" compartment="cytoplasm"/>
      <species id="cGMP" name="cyclic-GMP" compartment="cytoplasm"/>
      <species id="CHOR" name="chorismate" compartment="cytoplasm"/>
      <species id="CIS-DELTA-13-ENOYL-C32-ACYL-ACP" name="intermediate in mycolic acid synthesis" compartment="cytoplasm"/>
      <species id="CIS-DELTA-19-ENOYL-C38-ACYL-ACP" name="intermediate in mycolic acid synthesis" compartment="cytoplasm"/>
      <species id="CIS-DELTA-2-19,31-ENOYL-C50-ACYL-ACP" name="intermediate in mycolic acid synthesis" compartment="cytoplasm"/>
      <species id="CIS-DELTA-2-19,37-ENOYL-C56-ACYL-ACP" name="intermediate in mycolic acid synthesis" compartment="cytoplasm"/>
      <species id="CIS-DELTA-2-3,15-ENOYL-C34-ACYL-ACP" name="intermediate in mycolic acid synthesis" compartment="cytoplasm"/>
      <species id="CIS-DELTA-2-3,21-ENOYL-C40-ACYL-ACP" name="intermediate in mycolic acid synthesis" compartment="cytoplasm"/>
      <species id="CIS-DELTA-37-ENOYL-DIMETHY-HYDROXY-C56-ACYL-ACP" name="intermediate in mycolic acid synthesis" compartment="cytoplasm"/>
      <species id="CIS-DELTA-37-ENOYL-METHY-HYDROXY-C56-ACYL-ACP" name="intermediate in mycolic acid synthesis" compartment="cytoplasm"/>
      <species id="CIS-DELTA-3-DODECANOYL-COA" name="intermediate in mycolic acid synthesis" compartment="cytoplasm"/>
      <species id="CIS-DELTA-3-ENOYL-C22-ACYL-ACP" name="intermediate in mycolic acid synthesis" compartment="cytoplasm"/>
      <species id="CIS-DELTA-5-TETRADECANOYL-COA" name="intermediate in mycolic acid synthesis" compartment="cytoplasm"/>
      <species id="CIS-KETO-MEROACYL-ACP" name="intermediate in mycolic acid synthesis" compartment="cytoplasm"/>
      <species id="CIS-METHOXY-MEROACYL-ACP" name="intermediate in mycolic acid synthesis" compartment="cytoplasm"/>
      <species id="CIT" name="citrate" compartment="cytoplasm"/>
      <species id="CITR" name="citrulline" compartment="cytoplasm"/>
      <species id="CITxt" name="external-citrate" compartment="external"/>
      <species id="CL" name="cardiolipin" compartment="cytoplasm"/>
      <species id="CMP" name="cytidine-monophosphate" compartment="cytoplasm"/>
      <species id="CO2" name="carbon-dioxide" compartment="cytoplasm"/>
      <species id="CO2xt" name="external-carbon-dioxide" compartment="external"/>
      <species id="COA" name="coenzyme-A" compartment="cytoplasm"/>
      <species id="COB-I" name="coenzyme B12, cob(I)alamin " compartment="cytoplasm"/>
      <species id="COB-II" name="coenzyme B12, cob(II)alamin " compartment="cytoplasm"/>
      <species id="COB-III" name="coenzyme B12, cob(III)alamin " compartment="cytoplasm"/>
      <species id="COB-II-RINICACID-A-C-DIAMIDE" name="cob(II)yrinic acid a,c-diamide" compartment="cytoplasm"/>
      <species id="COB-I-RINICACID-A-C-DIAMIDE" name="cob(I)yrinic acid a,c-diamide" compartment="cytoplasm"/>
      <species id="CO-II" name="Co2+ (cobalt ion)" compartment="cytoplasm"/>
      <species id="CO-IIxt" name="external-Co2+(cobalt-ion)" compartment="external"/>
      <species id="COPROPORPHYRINOGEN-III" name="coproporphyrinogen-III" compartment="cytoplasm"/>
      <species id="CPAD5P" name="1-(o-carboxyphenylamino)-1'-deoxyribulose-5'-phosphate" compartment="cytoplasm"/>
      <species id="CROTONOYLCOA" name="crotonoyl-CoA" compartment="cytoplasm"/>
      <species id="CTP" name="cytidine-5'-triphosphate" compartment="cytoplasm"/>
      <species id="CYCLOPROPYL-MEROACYL-ACP" name="intermediate in mycolic acid synthesis" compartment="cytoplasm"/>
      <species id="CYS" name="L-cysteine" compartment="cytoplasm"/>
      <species id="CYS-NG-INS" name="desacetylmycothiol-(1-D-myo-inosityl-2-(L-cysteinyl)amido-2-deoxy-α-D-glucopyranoside)" compartment="cytoplasm"/>
      <species id="D-3-HYDROXY-C22-ACYL-ACP" name="intermediate in mycolic acid synthesis" compartment="cytoplasm"/>
      <species id="D6PGC" name="6-phospho-D-gluconate" compartment="cytoplasm"/>
      <species id="D6PGL" name="D-glucono-δ-lactone-6-phosphate" compartment="cytoplasm"/>
      <species id="D6RP5P" name="2,5-diamino-6-(ribosylamino)-4-(3H)-pyrimidinone-5'-phosphate" compartment="cytoplasm"/>
      <species id="D8RL" name="6,7-dimethyl-8-(1-D-ribityl)lumazine" compartment="cytoplasm"/>
      <species id="DA" name="deoxyadenosine" compartment="cytoplasm"/>
      <species id="DADP" name="deoxyadenosine-diphosphate" compartment="cytoplasm"/>
      <species id="DAG" name="1,2-diacylglycerol" compartment="cytoplasm"/>
      <species id="DALA" name="D-alanine" compartment="cytoplasm"/>
      <species id="DAPIM" name="L,L-diaminopimelate" compartment="cytoplasm"/>
      <species id="DATP" name="deoxyadenosine-triphosphate" compartment="cytoplasm"/>
      <species id="DB4P" name="2,5-diamino-6-(ribosylamino)-4-(3H)-pyrimidinone-5'-phosphate" compartment="cytoplasm"/>
      <species id="DCDP" name="deoxycytidine-diphosphate" compartment="cytoplasm"/>
      <species id="DCMP" name="deoxycytidine-monophosphate" compartment="cytoplasm"/>
      <species id="DCTP" name="deoxycytidine-triphosphate" compartment="cytoplasm"/>
      <species id="DECANOATE" name="decanoate" compartment="cytoplasm"/>
      <species id="DECANOYL-COA" name="decanoyl-CoA" compartment="cytoplasm"/>
      <species id="DETHIOBIOTIN" name="dethiobiotin" compartment="cytoplasm"/>
      <species id="DGDP" name="deoxyguanosine-diphosphate" compartment="cytoplasm"/>
      <species id="DGLN" name="D-glutamine" compartment="cytoplasm"/>
      <species id="DGLU" name="D-glutamate" compartment="cytoplasm"/>
      <species id="DGLYCERATE" name="D-glycerate" compartment="cytoplasm"/>
      <species id="DGMP" name="deoxyguanosine-monophosphate" compartment="cytoplasm"/>
      <species id="DGTP" name="deoxyguanosine-triphosphate" compartment="cytoplasm"/>
      <species id="DHAP" name="dihydroxyacetone-phosphate" compartment="cytoplasm"/>
      <species id="DHF" name="7,8-dihydrofolate" compartment="cytoplasm"/>
      <species id="DHLIPOYLPROTEIN" name="enzyme-N6-(dihydrolipoyl)lysine" compartment="cytoplasm"/>
      <species id="DHMVA" name="2,3-dihydroxy-3-methylvalerate" compartment="cytoplasm"/>
      <species id="DHN" name="1,4-dihydroxy-2-naphthoate" compartment="cytoplasm"/>
      <species id="DHP" name="dihydro-neo-pterin" compartment="cytoplasm"/>
      <species id="DHPT" name="7,8-dihydropteroate" compartment="cytoplasm"/>
      <species id="DHSK" name="3-dehydro-shikimate" compartment="cytoplasm"/>
      <species id="DIACYLTREHALOSE" name="diacyltrehalose." compartment="cytoplasm"/>
      <species id="DIHYDRODIPICOLINATE" name="L-2,3-dihydrodipicolinate" compartment="cytoplasm"/>
      <species id="DIHYDROXYMETHYLPENTANOATE" name="Dihydroxy-methylpentanoate" compartment="cytoplasm"/>
      <species id="DIM" name="dimycocerosate" compartment="cytoplasm"/>
      <species id="DIM-CYTO" name="cytoplasmic-dimycocerosate" compartment="cytoplasm"/>
      <species id="DIMGP" name="D-erythro-imidazole-glycerol-phosphate" compartment="cytoplasm"/>
      <species id="DIN" name="deoxyinosine" compartment="cytoplasm"/>
      <species id="DLIPO" name="dihydrolipoyl" compartment="cytoplasm"/>
      <species id="DMK" name="3-demethylubiquinone-8" compartment="cytoplasm"/>
      <species id="DMPP" name="dimethylallyl-pyrophosphate" compartment="cytoplasm"/>
      <species id="DNA" name="deoxyribonucleic acid " compartment="cytoplasm"/>
      <species id="DOCOSANOATE" name="docosanoate" compartment="cytoplasm"/>
      <species id="DOCOSANOYL-ACP" name="docosanoyl-ACP" compartment="cytoplasm"/>
      <species id="DOCOSANOYL-COA" name="docosanoyl-CoA " compartment="cytoplasm"/>
      <species id="DODECANOATE" name="dodecanoate" compartment="cytoplasm"/>
      <species id="DODECANOYL-COA" name="dodecanoyl-CoA" compartment="cytoplasm"/>
      <species id="DOROA" name="dihydroorotate" compartment="cytoplasm"/>
      <species id="DPCOA" name="dephospho-CoA" compartment="cytoplasm"/>
      <species id="DPP" name="dimethylallyl-pyrophosphate" compartment="cytoplasm"/>
      <species id="DPPARA" name="decaprenylphosphate-arabinose" compartment="cytoplasm"/>
      <species id="DPPPR" name="decaprenylphosphoryl-5-phosphoribose" compartment="cytoplasm"/>
      <species id="DPPR" name="decaprenylphosphoribose" compartment="cytoplasm"/>
      <species id="DQT" name="3-dehydroquinate" compartment="cytoplasm"/>
      <species id="DR1P" name="deoxyribose-1-phosphate" compartment="cytoplasm"/>
      <species id="DR5P" name="deoxyribose-5-phosphate" compartment="cytoplasm"/>
      <species id="DT" name="thymidine" compartment="cytoplasm"/>
      <species id="DTDP" name="deoxythymidine-5'-diphosphate" compartment="cytoplasm"/>
      <species id="DTDP4DH6DGLC" name="dTDP-4-dehydro-6-deoxy-D-glucose" compartment="cytoplasm"/>
      <species id="DTDP4DH6DMAN" name="dTDP-4-dehydro-6-deoxy-L-mannose" compartment="cytoplasm"/>
      <species id="DTDPGLC" name="dTDP-glucose " compartment="cytoplasm"/>
      <species id="DTDPRHAM" name="dTDP-α-L-rhamnose" compartment="cytoplasm"/>
      <species id="DTMP" name="deoxythymidine 5'-phosphate" compartment="cytoplasm"/>
      <species id="DTTP" name="deoxythymidine 5'-triphosphate" compartment="cytoplasm"/>
      <species id="DUDP" name="deoxyuridine-diphosphate " compartment="cytoplasm"/>
      <species id="DUMP" name="deoxyuridine-phosphate" compartment="cytoplasm"/>
      <species id="DUTP" name="deoxyuridine-triphosphate " compartment="cytoplasm"/>
      <species id="DX5P" name="1-deoxy-D-xylulose 5-phosphate" compartment="cytoplasm"/>
      <species id="E4P" name="D-erythrose-4-phosphate" compartment="cytoplasm"/>
      <species id="EICOSANOATE" name="eicosanoate" compartment="cytoplasm"/>
      <species id="EICOSANOYL-ACP" name="eicosanoyl-ACP" compartment="cytoplasm"/>
      <species id="EICOSANOYL-COA" name="eicosanoyl-CoA" compartment="cytoplasm"/>
      <species id="ETH" name="ethanol" compartment="cytoplasm"/>
      <species id="F1P" name="fructose-1-phosphate" compartment="cytoplasm"/>
      <species id="F420" name="coenzyme F420 " compartment="cytoplasm"/>
      <species id="F420-0" name="intermediate in coenzyme F420 synthesis" compartment="cytoplasm"/>
      <species id="F6P" name="D-fructose-6-phosphate" compartment="cytoplasm"/>
      <species id="FAD" name="flavin adenine dinucleotide" compartment="cytoplasm"/>
      <species id="FADH2" name="flavin adenine dinucleotide reduced" compartment="cytoplasm"/>
      <species id="FDP" name="fructose-1,6-bisphosphate" compartment="cytoplasm"/>
      <species id="FE2" name="ferrous iron" compartment="cytoplasm"/>
      <species id="FE3" name="ferric iron " compartment="cytoplasm"/>
      <species id="FE3xt" name="external-ferric-iron " compartment="external"/>
      <species id="FERI" name="oxidized ferredoxin" compartment="cytoplasm"/>
      <species id="FERO" name="reduced ferredoxin" compartment="cytoplasm"/>
      <species id="FGAM" name="5-phosphoribosyl-N-formylglycineamidine" compartment="cytoplasm"/>
      <species id="FGAR" name="5'-phosphoribosyl-N-formylglycineamide" compartment="cytoplasm"/>
      <species id="FMN" name="flavin-mononucleotide " compartment="cytoplasm"/>
      <species id="FO" name="intermediate in coenzyme F420 synthesis" compartment="cytoplasm"/>
      <species id="FOR" name="formate" compartment="cytoplasm"/>
      <species id="FPP" name="trans, trans-farnesyl diphosphate" compartment="cytoplasm"/>
      <species id="FRU" name="fructose" compartment="cytoplasm"/>
      <species id="FTHF" name="N10-formyl-THF" compartment="cytoplasm"/>
      <species id="FUACAC" name="4-fumaryl-acetoacetate" compartment="cytoplasm"/>
      <species id="FUC1P" name="β-L-fucose-1-phosphate" compartment="cytoplasm"/>
      <species id="FUM" name="fumarate" compartment="cytoplasm"/>
      <species id="G1P" name="α-D-glucose-1-phosphate" compartment="cytoplasm"/>
      <species id="G3P" name="D-glyceraldehyde-3-phosphate" compartment="cytoplasm"/>
      <species id="G6P" name="β-D-glucose-6-phosphate" compartment="cytoplasm"/>
      <species id="GA1P" name="D-glucosamine-1-phosphate" compartment="cytoplasm"/>
      <species id="GA6P" name="D-glucosamine-6-phosphate" compartment="cytoplasm"/>
      <species id="GABA" name="4-aminobutyrate-(GABA)" compartment="cytoplasm"/>
      <species id="GAL1P" name="α-D-galactose-1-phosphate" compartment="cytoplasm"/>
      <species id="GALACTANDPP" name="galactan-decaprenylphosphate" compartment="cytoplasm"/>
      <species id="GAR" name="5-phospho-ribosyl-glycineamide" compartment="cytoplasm"/>
      <species id="GDP" name="guanosine-diphosphate" compartment="cytoplasm"/>
      <species id="GDPDHDOGAL" name="GDP-4-dehydro-6-L-deoxygalactose" compartment="cytoplasm"/>
      <species id="GDPDHDOMAN" name="GDP-4-dehydro-6-deoxy-D-mannose" compartment="cytoplasm"/>
      <species id="GDPFUC" name="GDP-L-fucose" compartment="cytoplasm"/>
      <species id="GDPMAN" name="guanosine-diphosphate-mannose" compartment="cytoplasm"/>
      <species id="GGPP" name="geranylgeranyl-diphosphate" compartment="cytoplasm"/>
      <species id="GL" name="Glycerol" compartment="cytoplasm"/>
      <species id="GL3P" name="glycerol-3-phosphate" compartment="cytoplasm"/>
      <species id="GLAC" name="D-galactose" compartment="cytoplasm"/>
      <species id="GLAL" name="glycolaldehyde" compartment="cytoplasm"/>
      <species id="GLC" name="β-D-glucose" compartment="cytoplasm"/>
      <species id="GLCxt" name="external-β-D-glucose" compartment="external"/>
      <species id="GLN" name="glutamine" compartment="cytoplasm"/>
      <species id="GLU" name="glutamate" compartment="cytoplasm"/>
      <species id="GLU1SEMIALD" name="glutamate-1-semialdehyde" compartment="cytoplasm"/>
      <species id="GLUGSAL" name="L-glutamate-γ-semialdehyde" compartment="cytoplasm"/>
      <species id="GLUP" name="L-glutamate-5-phosphate" compartment="cytoplasm"/>
      <species id="GLX" name="glyoxylate" compartment="cytoplasm"/>
      <species id="GLY" name="glycine" compartment="cytoplasm"/>
      <species id="GLYCOLATE" name="glycolate" compartment="cytoplasm"/>
      <species id="GMP" name="guanosine-monophosphate" compartment="cytoplasm"/>
      <species id="GN" name="guanine" compartment="cytoplasm"/>
      <species id="GPP" name="geranyl-PP" compartment="cytoplasm"/>
      <species id="GSN" name="guanosine" compartment="cytoplasm"/>
      <species id="GTP" name="guanosine-triphosphate" compartment="cytoplasm"/>
      <species id="GUAIACOL" name="guaiacol" compartment="cytoplasm"/>
      <species id="H" name="proton" compartment="cytoplasm"/>
      <species id="H2O2" name="hydrogen-peroxide" compartment="cytoplasm"/>
      <species id="H2S" name="hydrogen-sulfide" compartment="cytoplasm"/>
      <species id="H2SO3" name="sulfurous-acid" compartment="cytoplasm"/>
      <species id="HBA" name="salicylate-(o-hydroxybenzoic-acid)" compartment="cytoplasm"/>
      <species id="HCO3" name="bicarbonate" compartment="cytoplasm"/>
      <species id="HCYS" name="L-homocysteine" compartment="cytoplasm"/>
      <species id="HEME-FE2" name="heme in ferrous form" compartment="cytoplasm"/>
      <species id="HEME-FE3" name="heme in ferric form" compartment="cytoplasm"/>
      <species id="HEMT" name="4-methyl-5-(β-hydroxyethyl)thiazole" compartment="cytoplasm"/>
      <species id="HEPPP" name="hexaprenyl-diphosphate" compartment="cytoplasm"/>
      <species id="HEPTADECANOATE" name="heptadecanoate" compartment="cytoplasm"/>
      <species id="HEPTADECANOYL-ACP" name="heptadecanoyl-ACP" compartment="cytoplasm"/>
      <species id="HEPTADECANOYL-COA" name="heptadecanoyl-CoA" compartment="cytoplasm"/>
      <species id="HEPTANOYL-COA" name="heptanoyl-CoA" compartment="cytoplasm"/>
      <species id="HEXACOSANOATE" name="hexacosanoate" compartment="cytoplasm"/>
      <species id="HEXACOSANOYL-ACP" name="hexacosanoyl-ACP" compartment="cytoplasm"/>
      <species id="HEXACOSANOYL-COA" name="hexacosanoyl-CoA" compartment="cytoplasm"/>
      <species id="HEXACOSANOYL-COA-CO2" name="hexacosanoyl-CoA-CO2" compartment="cytoplasm"/>
      <species id="HEXADECANOATE" name="hexadecanoate" compartment="cytoplasm"/>
      <species id="HEXADECANOYL-ACP" name="hexadecanoyl-ACP" compartment="cytoplasm"/>
      <species id="HEXADECANOYL-COA" name="hexadecanoyl-COA" compartment="cytoplasm"/>
      <species id="HEXADECANOYL-MAS" name="hexadecanoyl-MAS" compartment="cytoplasm"/>
      <species id="HEXANOATE" name="hexanoate" compartment="cytoplasm"/>
      <species id="HEXANOYL-ACP" name="hexanoyl-ACP" compartment="cytoplasm"/>
      <species id="HEXANOYL-COA" name="hexanoyl-CoA" compartment="cytoplasm"/>
      <species id="HIBUT" name="3-hydroxy-isobutyrate" compartment="cytoplasm"/>
      <species id="HIBUTCOA" name="3-hydroxy-isobutyryl-CoA" compartment="cytoplasm"/>
      <species id="HIS" name="L-histidine" compartment="cytoplasm"/>
      <species id="HISOL" name="histidinol" compartment="cytoplasm"/>
      <species id="HISOLP" name="L-histidinol-phosphate" compartment="cytoplasm"/>
      <species id="HMB4PP" name="1-hydroxy-2-methyl-2-(E)-butenyl-4-diphosphate" compartment="cytoplasm"/>
      <species id="HMBUTCOA" name="3-hydroxybutyryl-CoA" compartment="cytoplasm"/>
      <species id="HMGLUTCOA" name="3-hydroxy-3-methyl-glutaryl-CoA" compartment="cytoplasm"/>
      <species id="HOMOGEN" name="homogentisate" compartment="cytoplasm"/>
      <species id="HPPP" name="hexaprenyl-phosphate" compartment="cytoplasm"/>
      <species id="HSER" name="homoserine" compartment="cytoplasm"/>
      <species id="HYDROGENOBYRINATE" name="hydrogenobyrinate" compartment="cytoplasm"/>
      <species id="HYDROGENOBYRINATE-A-C-DIAMIDE" name="hydrogenobyrinate-a,c-diamide" compartment="cytoplasm"/>
      <species id="HYDROXYAKG" name="D-4-hydroxy-2-keto-glutarate" compartment="cytoplasm"/>
      <species id="HYDROXYMETHYLBILANE" name="hydroxymethylbilane" compartment="cytoplasm"/>
      <species id="HYDROXYPHTHIOCERANOYL-COA" name="hydroxyphthioceranoyl-CoA" compartment="cytoplasm"/>
      <species id="HYXN" name="hypoxanthine" compartment="cytoplasm"/>
      <species id="IBUTCOA" name="isobutyryl-CoA " compartment="cytoplasm"/>
      <species id="IBUTLIPO" name="isobutyryl-lipoamide " compartment="cytoplasm"/>
      <species id="ICHOR" name="isochorismate" compartment="cytoplasm"/>
      <species id="ICIT" name="isocitrate" compartment="cytoplasm"/>
      <species id="IDP" name="inosine-diphosphate" compartment="cytoplasm"/>
      <species id="IGP" name="indole-3-glycerol-phosphate" compartment="cytoplasm"/>
      <species id="ILE" name="L-isoleucine" compartment="cytoplasm"/>
      <species id="IMACP" name="imidazole-acetol-phosphate" compartment="cytoplasm"/>
      <species id="IMP" name="inosine-5'-phosphate" compartment="cytoplasm"/>
      <species id="INS" name="inosine" compartment="cytoplasm"/>
      <species id="IP" name="inositol-phosphate" compartment="cytoplasm"/>
      <species id="IPP" name="Δ3-isopentenyl-PP" compartment="cytoplasm"/>
      <species id="IPPMAL" name="2-isopropylmalate" compartment="cytoplasm"/>
      <species id="ISUCC" name="iminoaspartate-(α-iminosuccinate)" compartment="cytoplasm"/>
      <species id="ITP" name="inosine-triphosphate" compartment="cytoplasm"/>
      <species id="LAC" name="D-lactate" compartment="cytoplasm"/>
      <species id="LACTAL" name="lactaldehyde" compartment="cytoplasm"/>
      <species id="LAM" name="lipoarabinomannan" compartment="cytoplasm"/>
      <species id="LEU" name="L-leucine" compartment="cytoplasm"/>
      <species id="LIPID1" name="LIPID1 intermediate in peptidoglycan synthesis" compartment="cytoplasm"/>
      <species id="LIPID2" name="LIPID2 intermediate in peptidoglycan synthesis" compartment="cytoplasm"/>
      <species id="LIPID2-AMIDATED" name="LIPID2-AMIDATED" compartment="cytoplasm"/>
      <species id="LIPO" name="lipoamide" compartment="cytoplasm"/>
      <species id="LIPOYLPROTEIN" name="H-protein-(lipoyl)lysine" compartment="cytoplasm"/>
      <species id="LLAC" name="lactate" compartment="cytoplasm"/>
      <species id="LLCT" name="cystathionine" compartment="cytoplasm"/>
      <species id="LM" name="lipomannan" compartment="cytoplasm"/>
      <species id="LPPG" name="2-phospho-lactate" compartment="cytoplasm"/>
      <species id="LYS" name="L-lysine" compartment="cytoplasm"/>
      <species id="MAACCOA" name="MAACCOA" compartment="cytoplasm"/>
      <species id="MACAC" name="4-maleyl-acetoacetate" compartment="cytoplasm"/>
      <species id="MACRCOA" name="methylacrylyl-CoA" compartment="cytoplasm"/>
      <species id="MAG" name="monoacylglycerol" compartment="cytoplasm"/>
      <species id="MAHMPPP" name="4-amino-5-hydroxymethyl-2-methylpyrimidine-pyrophosphate" compartment="cytoplasm"/>
      <species id="MAL" name="malate" compartment="cytoplasm"/>
      <species id="MALACP" name="malonyl-ACP" compartment="cytoplasm"/>
      <species id="MALCOA" name="malonyl-CoA" compartment="cytoplasm"/>
      <species id="MAN" name="mannose" compartment="cytoplasm"/>
      <species id="MAN1P" name="α-D-mannose-1-phosphate" compartment="cytoplasm"/>
      <species id="MAN6P" name="mannose-6-phosphate" compartment="cytoplasm"/>
      <species id="MAPC" name="mycolic-acid–arabinogalactan-peptidoglycan-complex" compartment="cytoplasm"/>
      <species id="MAS" name="mycocerosic acids polyketide synthase" compartment="cytoplasm"/>
      <species id="MBT" name="mycobactin" compartment="cytoplasm"/>
      <species id="MBTA-HOLO" name="mycobactinA-HOLO" compartment="cytoplasm"/>
      <species id="MBTA-SAL" name="mycobactinA-SAL" compartment="cytoplasm"/>
      <species id="MBTB-HOLO" name="mycobactinB-HOLO" compartment="cytoplasm"/>
      <species id="MBTB-SER" name="mycobactinB-SER" compartment="cytoplasm"/>
      <species id="MBTCD-HBA" name="mycobactinCD-HBA" compartment="cytoplasm"/>
      <species id="MBTCD-HOLO" name="mycobactinCD-HOLO" compartment="cytoplasm"/>
      <species id="MBTE-HOLO" name="mycobactinE-HOLO" compartment="cytoplasm"/>
      <species id="MBTE-LYS" name="mycobactinE-LYS" compartment="cytoplasm"/>
      <species id="MBTF-HOLO" name="mycobactinF-HOLO" compartment="cytoplasm"/>
      <species id="MBTF-LYS" name="mycobactinF-LYS" compartment="cytoplasm"/>
      <species id="MBTSEC" name="mycobactinSEC" compartment="cytoplasm"/>
      <species id="MBTWALL" name="mycobactinWALL" compartment="cytoplasm"/>
      <species id="MDAPIM" name="meso-diaminopimelate" compartment="cytoplasm"/>
      <species id="MDE4P" name="2-C-methyl-D-erythritol-4-phosphate" compartment="cytoplasm"/>
      <species id="MDECPP" name="2-C-methyl-D-erythritol-2,4-cyclodiphosphate" compartment="cytoplasm"/>
      <species id="MEROACYL-AMP" name="meroacyl-AMP" compartment="cytoplasm"/>
      <species id="MET" name="methionine" compartment="cytoplasm"/>
      <species id="METHF" name="5,10-methenyl-THF" compartment="cytoplasm"/>
      <species id="METHYMALONATE" name="methylmalonate" compartment="cytoplasm"/>
      <species id="METTHF" name="5,10-methylene-THF" compartment="cytoplasm"/>
      <species id="MGLUTCOA" name="3-methylglutaconyl-CoA" compartment="cytoplasm"/>
      <species id="MI" name="myo-inositol" compartment="cytoplasm"/>
      <species id="MK" name="ubiquinone-8" compartment="cytoplasm"/>
      <species id="MKH2" name="ubiquinol-8" compartment="cytoplasm"/>
      <species id="MLT" name="maltose" compartment="cytoplasm"/>
      <species id="MO2" name="molybdenum-ion" compartment="cytoplasm"/>
      <species id="MO2xt" name="external-molybdenum-ion" compartment="external"/>
      <species id="MOAD-COOH" name="intermediate in molybdopterin synthesis" compartment="cytoplasm"/>
      <species id="MOAD-COSH" name="intermediate in molybdopterin synthesis" compartment="cytoplasm"/>
      <species id="MOLYBDENUM" name="molybdenum" compartment="cytoplasm"/>
      <species id="MOLYBDOPTERIN" name="molybdopterin" compartment="cytoplasm"/>
      <species id="MOLYBDOPTERIN-GDP" name="molybdopterin-guanine-dinucleotide" compartment="cytoplasm"/>
      <species id="MOP" name="4-methyl-2-oxopentanoate" compartment="cytoplasm"/>
      <species id="MPD" name="mannosyl-ß-1-phosphodolichol" compartment="cytoplasm"/>
      <species id="MPET" name="4-methyl-5-(β-hydroxyethyl)thiazole-phosphate" compartment="cytoplasm"/>
      <species id="MTHF" name="5-methyl-THF" compartment="cytoplasm"/>
      <species id="MTR1P" name="5-methylthioribose-1-phosphate" compartment="cytoplasm"/>
      <species id="MYCOCEROSOYL-MAS" name="mycocerosyl-mas enzyme" compartment="cytoplasm"/>
      <species id="MYCOLIPANOIC-ACP" name="mycolipanoic-ACP" compartment="cytoplasm"/>
      <species id="MYCOLIPDIENOYL-ACP" name="mycolipdienoyl-ACP" compartment="cytoplasm"/>
      <species id="MYCOLIPENOYL-ACP" name="mycolipenoyl-ACP" compartment="cytoplasm"/>
      <species id="MYCOSIDE-B" name="mycoside-B" compartment="cytoplasm"/>
      <species id="MYCOTHIOL" name="mycothiol" compartment="cytoplasm"/>
      <species id="MYCOTHIONE" name="mycothione" compartment="cytoplasm"/>
      <species id="NAAD" name="deamido-NAD" compartment="cytoplasm"/>
      <species id="NAC" name="nicotinate" compartment="cytoplasm"/>
      <species id="NACD" name="nicotinate-ribonucleoside" compartment="cytoplasm"/>
      <species id="NACN" name="nicotinate-nucleotide" compartment="cytoplasm"/>
      <species id="NAD" name="nicotinamide-adenine-dinucleotide" compartment="cytoplasm"/>
      <species id="NADH" name="nicotinamide-adenine-dinucleotide-reduced" compartment="cytoplasm"/>
      <species id="NADP" name="nicotinamide-adenine-dinucleotide-phosphate" compartment="cytoplasm"/>
      <species id="NADPH" name="Nicotinamide-adenine-dinucleotide-phosphate-reduced" compartment="cytoplasm"/>
      <species id="NAGA1P" name="N-acetyl-glucosamine-1-phosphate" compartment="cytoplasm"/>
      <species id="NAGDPP" name="N-acetyl-glucosamine-DPP" compartment="cytoplasm"/>
      <species id="NAG-INS" name="1-D-myo-inosityl-2-acetamido-2-deoxy-α-D-glucopyranoside" compartment="cytoplasm"/>
      <species id="NAGLU" name="N-acetyl-L-glutamate" compartment="cytoplasm"/>
      <species id="NAGLUP" name="N-acetylglutamyl-phosphate" compartment="cytoplasm"/>
      <species id="NAGLUS" name="N-acetyl-L-glutamate-5-semialdehyde" compartment="cytoplasm"/>
      <species id="NAM" name="nicotinamide" compartment="cytoplasm"/>
      <species id="NAMD" name="nicotinamide-riboside" compartment="cytoplasm"/>
      <species id="NAMN" name="nicotinamide-mononucleotide" compartment="cytoplasm"/>
      <species id="NAORN" name="N-acetyl-L-ornithine" compartment="cytoplasm"/>
      <species id="NG-INS" name="glucosaminyl-inositol" compartment="cytoplasm"/>
      <species id="NH3" name="ammonia" compartment="cytoplasm"/>
      <species id="NH3xt" name="external-ammonia" compartment="external"/>
      <species id="NO2" name="nitrite" compartment="cytoplasm"/>
      <species id="NO2xt" name="external-nitrite" compartment="external"/>
      <species id="NO3" name="nitrate" compartment="cytoplasm"/>
      <species id="NONADECANOATE" name="nonadecanoate" compartment="cytoplasm"/>
      <species id="NONADECANOYL-ACP" name="nonadecanoyl-ACP" compartment="cytoplasm"/>
      <species id="NONADECANOYL-COA" name="nonadecanoyl-COA" compartment="cytoplasm"/>
      <species id="NONANOYL-COA" name="nonanoyl-COA" compartment="cytoplasm"/>
      <species id="NPP" name="nerylpyrophosphate" compartment="cytoplasm"/>
      <species id="NPRAN" name="N-(5'-phosphoribosyl)-anthranilate" compartment="cytoplasm"/>
      <species id="O2" name="oxygen" compartment="cytoplasm"/>
      <species id="O2xt" name="external-oxygen" compartment="external"/>
      <species id="OA" name="oxaloacetate" compartment="cytoplasm"/>
      <species id="OAHSER" name="O-acetyl-L-homoserine" compartment="cytoplasm"/>
      <species id="OBUT" name="2-oxobutanoate" compartment="cytoplasm"/>
      <species id="OCTACOSANOYL-ACP" name="octacosanoyl-ACP" compartment="cytoplasm"/>
      <species id="OCTACOSANOYL-COA" name="octacosanoyl-COA" compartment="cytoplasm"/>
      <species id="OCTADECANOATE" name="octadecanoate" compartment="cytoplasm"/>
      <species id="OCTADECANOYL-ACP" name="octadecanoyl-ACP" compartment="cytoplasm"/>
      <species id="OCTADECANOYL-COA" name="octadecanoyl-CoA" compartment="cytoplasm"/>
      <species id="OCTANOYL-COA" name="octanoyl-CoA" compartment="cytoplasm"/>
      <species id="OICAP" name="(2S)-2-isopropyl-3-oxosuccinate" compartment="cytoplasm"/>
      <species id="OMP" name="orotidine-5'-phosphate" compartment="cytoplasm"/>
      <species id="OMVAL" name="2-keto-3-methyl-valerate" compartment="cytoplasm"/>
      <species id="OPP" name="octaprenyl-diphosphate" compartment="cytoplasm"/>
      <species id="ORN" name="ornithine" compartment="cytoplasm"/>
      <species id="OROA" name="orotate" compartment="cytoplasm"/>
      <species id="OSB" name="O-succinylbenzoate" compartment="cytoplasm"/>
      <species id="OSBCOA" name="O-succinylbenzoyl-CoA" compartment="cytoplasm"/>
      <species id="OSLHSER" name="O-succinyl-L-homoserine" compartment="cytoplasm"/>
      <species id="OTHIO" name="thioredoxin-disulfide" compartment="cytoplasm"/>
      <species id="OXOMETHYLPENTANOATE" name="2-oxo-3-methylpentanoate" compartment="cytoplasm"/>
      <species id="P5C" name="pyrroline-5-carboxylate" compartment="cytoplasm"/>
      <species id="PA" name="L-phosphatidate" compartment="cytoplasm"/>
      <species id="PABA" name="para-aminobenzoic-acid" compartment="cytoplasm"/>
      <species id="PANT" name="L-pantoate" compartment="cytoplasm"/>
      <species id="PAP" name="adenosine-3',5'-bisphosphate" compartment="cytoplasm"/>
      <species id="PAPS" name="3'-phosphoadenylyl-sulfate" compartment="cytoplasm"/>
      <species id="PA-TBA" name="PA-tuberculostearic-acid" compartment="cytoplasm"/>
      <species id="PE" name="L-1-phosphatidyl-ethanolamine" compartment="cytoplasm"/>
      <species id="PENTADECANOATE" name="pentadecanoate" compartment="cytoplasm"/>
      <species id="PENTADECANOYL-ACP" name="pentadecanoyl-ACP" compartment="cytoplasm"/>
      <species id="PENTADECANOYL-COA" name="pentadecanoyl-CoA" compartment="cytoplasm"/>
      <species id="PENTA-METHYL-TRICONTANOYL" name="PENTA-METHYL-TRICONTANOYL" compartment="cytoplasm"/>
      <species id="PENTA-METHYL-TRICONTANOYL-COA" name="PENTA-METHYL-TRICONTANOYL-COA" compartment="cytoplasm"/>
      <species id="PENTANOYL-COA" name="pentanoyl-CoA" compartment="cytoplasm"/>
      <species id="PEP" name="phosphoenolpyruvate" compartment="cytoplasm"/>
      <species id="PEPTIDOGLYCAN" name="peptidoglycan" compartment="cytoplasm"/>
      <species id="PG" name="L-1-phosphatidyl-glycero" compartment="cytoplasm"/>
      <species id="PGL-TB" name="phenolglycolipid-antigen-(PLG-Tb-1)" compartment="cytoplasm"/>
      <species id="PGP" name="L-1-phosphatidylglycerol-phosphate" compartment="cytoplasm"/>
      <species id="PHDIM" name="phthiocerol dimycocerosate" compartment="cytoplasm"/>
      <species id="PHDIM-CYTO" name="cytoplasmic-phthiocerol-dimycocerosate" compartment="cytoplasm"/>
      <species id="PHDIMRHAM1" name="PHDIMRHAM1" compartment="cytoplasm"/>
      <species id="PHDIMRHAM2" name="PHDIMRHAM2" compartment="cytoplasm"/>
      <species id="PHE" name="phenylalanine" compartment="cytoplasm"/>
      <species id="PHEN" name="prephenate" compartment="cytoplasm"/>
      <species id="PHENOLPHTHIODIOLONE-A" name="phenolphthiodiolone A" compartment="cytoplasm"/>
      <species id="PHOSPHATIDYLCHOLINE" name="phosphatidylcholine" compartment="cytoplasm"/>
      <species id="PHOSPHO-PENTA-METHYL-TRICONTANOYL-COA" name="PHOSPHO-PENTA-METHYL-TRICONTANOYL-COA" compartment="cytoplasm"/>
      <species id="PHP" name="3-phospho-hydroxypyruvate" compartment="cytoplasm"/>
      <species id="PHPAA-COA" name="PHPAA-COA" compartment="cytoplasm"/>
      <species id="PHPYR" name="phenylpyruvate" compartment="cytoplasm"/>
      <species id="PHSER" name="O-phospho-L-homoserine" compartment="cytoplasm"/>
      <species id="PHTHIODIOLONE-A" name="phthiodiolone-A" compartment="cytoplasm"/>
      <species id="PI" name="phosphate" compartment="cytoplasm"/>
      <species id="PIMELOYL-COA" name="pimeloyl-CoA" compartment="cytoplasm"/>
      <species id="PIMS" name="phosphatidyl-myo-inositol-mannosides" compartment="cytoplasm"/>
      <species id="PI-TBA" name="PI-tuberculostearic-acid" compartment="cytoplasm"/>
      <species id="PIxt" name="external-phosphate" compartment="external"/>
      <species id="P-L-GLX" name="poly-L-glutamate/glutamine (PL-glx) cell wall structure" compartment="cytoplasm"/>
      <species id="PNTO" name="pantothenate" compartment="cytoplasm"/>
      <species id="POLYACYLTREHALOSE" name="polyacyltrehalose" compartment="cytoplasm"/>
      <species id="PORPHOBILILOGIN" name="porphobilinogen" compartment="cytoplasm"/>
      <species id="ppGpp" name="ppGpp" compartment="cytoplasm"/>
      <species id="PPI" name="pyrophosphate" compartment="cytoplasm"/>
      <species id="PPM" name="polyprenolmannose" compartment="cytoplasm"/>
      <species id="PPPI" name="Inorganic-triphosphate" compartment="cytoplasm"/>
      <species id="PPPP" name="PPPP" compartment="cytoplasm"/>
      <species id="PPTC" name="phenolphthiocerol" compartment="cytoplasm"/>
      <species id="PPTT" name="PPTT" compartment="cytoplasm"/>
      <species id="PRAM" name="5-phosphoribosylamine" compartment="cytoplasm"/>
      <species id="PRBAMP" name="phosphoribosylformiminoAICAR-phosphate" compartment="cytoplasm"/>
      <species id="PRBATP" name="5-phosphoribosyl-1-pyrophosphate" compartment="cytoplasm"/>
      <species id="PRECORIN-2" name="precorrin-2" compartment="cytoplasm"/>
      <species id="PRECORIN-3A" name="precorrin-3A" compartment="cytoplasm"/>
      <species id="PRECORIN-3B" name="precorrin-3B" compartment="cytoplasm"/>
      <species id="PRECORIN-4B" name="precorrin-4B" compartment="cytoplasm"/>
      <species id="PRECORIN-5" name="precorrin-5" compartment="cytoplasm"/>
      <species id="PRECORIN-6X" name="precorrin-6x" compartment="cytoplasm"/>
      <species id="PRECORIN-6Y" name="precorrin-6y" compartment="cytoplasm"/>
      <species id="PRECORIN-8X" name="precorrin-8x" compartment="cytoplasm"/>
      <species id="PRECURSOR-Z" name="precursor-Z" compartment="cytoplasm"/>
      <species id="PRFICA" name="phosphoribosyl-formamido-carboxamide" compartment="cytoplasm"/>
      <species id="PRFP" name="phosphoribosylformiminoAICAR-phosphate" compartment="cytoplasm"/>
      <species id="PRLP" name="phosphoribulosylformimino-AICAR-P" compartment="cytoplasm"/>
      <species id="PRO" name="proline" compartment="cytoplasm"/>
      <species id="PROPANOATE" name="propanoate" compartment="cytoplasm"/>
      <species id="PROPIONYLACP" name="propionyl-ACP" compartment="cytoplasm"/>
      <species id="PROPIONYLCOA" name="propionyl-CoA" compartment="cytoplasm"/>
      <species id="PROPIONYLP" name="propionyl-P" compartment="cytoplasm"/>
      <species id="PROTEIN" name="average-mycobacterial-protein" compartment="cytoplasm"/>
      <species id="PROTOHEME-FE2" name="protoheme" compartment="cytoplasm"/>
      <species id="PROTOPORPHYRIN-IX" name="protoporphyrin-IX" compartment="cytoplasm"/>
      <species id="PROTOPORPHYRINOGEN" name="protoporphyrinogen-IX" compartment="cytoplasm"/>
      <species id="PRPP" name="5-phosphoribosyl-1-pyrophosphate" compartment="cytoplasm"/>
      <species id="PS" name="phosphatidylserine" compartment="cytoplasm"/>
      <species id="PTC" name="phthiocerol" compartment="cytoplasm"/>
      <species id="PTHIOCERANOYL-COA" name="phthioceranoyl-COA" compartment="cytoplasm"/>
      <species id="PTRSC" name="putrescine" compartment="cytoplasm"/>
      <species id="PTT" name="PTT" compartment="cytoplasm"/>
      <species id="PURI5P" name="pseudouridine-5'-phosphate" compartment="cytoplasm"/>
      <species id="PYR" name="pyruvate" compartment="cytoplasm"/>
      <species id="QA" name="quinolinate" compartment="cytoplasm"/>
      <species id="R1P" name="ribose-1-phosphate" compartment="cytoplasm"/>
      <species id="R5P" name="D-ribose-5-phosphate" compartment="cytoplasm"/>
      <species id="RHAMNAGDPP" name="Rha-GlcNAc-DPP" compartment="cytoplasm"/>
      <species id="RHYDROXYBUTANOYL" name="(R)-3-Hydroxybutanoyl" compartment="cytoplasm"/>
      <species id="RIB" name="Ribose" compartment="cytoplasm"/>
      <species id="RIBFLAV" name="riboflavin" compartment="cytoplasm"/>
      <species id="RL5P" name="D-ribulose-5-phosphate" compartment="cytoplasm"/>
      <species id="RMMALONYLACP" name="(R)-methylmalonyl-ACP" compartment="cytoplasm"/>
      <species id="RMMALONYLCOA" name="(R)-methylmalonyl-CoA" compartment="cytoplasm"/>
      <species id="RNA" name="ribonucleic-acid" compartment="cytoplasm"/>
      <species id="RTHIO" name="reduced-thioredoxin" compartment="cytoplasm"/>
      <species id="S7P" name="D-sedoheptulose-7-phosphate" compartment="cytoplasm"/>
      <species id="SAH" name="S-adenosyl-L-homocysteine" compartment="cytoplasm"/>
      <species id="SAICAR" name="5'-phosphoribosyl-4-(N-succinocarboxamide)-5-aminoimidazole" compartment="cytoplasm"/>
      <species id="SAL" name="salicylate" compartment="cytoplasm"/>
      <species id="SAM" name="S-adenosyl-L-methionine" compartment="cytoplasm"/>
      <species id="SAM-2-OXOBUTANOATE" name="S-adenosyl-4-methylthio-2-oxobutanoate" compartment="cytoplasm"/>
      <species id="SAOPIM" name="N-succinyl-2-amino-6-ketopimelate" compartment="cytoplasm"/>
      <species id="SAP" name="H-protein-S-(aminomethyldihydrolipoyl)lysine" compartment="cytoplasm"/>
      <species id="SDAPIM" name="N-succinyl-L,L-2,6-diaminopimelate" compartment="cytoplasm"/>
      <species id="SER" name="serine" compartment="cytoplasm"/>
      <species id="SHCHC" name="2-succinyl-6-hydroxy-2,4-cyclohexadiene-1-carboxylate" compartment="cytoplasm"/>
      <species id="SL-1" name="sulfolipid-1" compartment="cytoplasm"/>
      <species id="SL1278-CYTO" name="cyptoplasmic-SL1278-(SL-1-precursor)" compartment="cytoplasm"/>
      <species id="SL1278-WALL" name="wallbound-SL1278-(SL-1-precursor)" compartment="cytoplasm"/>
      <species id="SLF" name="sulfate" compartment="cytoplasm"/>
      <species id="SLFxt" name="external-sulfate" compartment="external"/>
      <species id="SMALLMOLECULES" name="small-molecules" compartment="cytoplasm"/>
      <species id="SME" name="shikimate" compartment="cytoplasm"/>
      <species id="SME3P" name="shikimate-3-phosphate" compartment="cytoplasm"/>
      <species id="SMMALONYLCOA" name="(S)-methyl-malonyl-CoA" compartment="cytoplasm"/>
      <species id="SPRMD" name="spermidine" compartment="cytoplasm"/>
      <species id="SUC" name="sucrose" compartment="cytoplasm"/>
      <species id="SUCC" name="succinate" compartment="cytoplasm"/>
      <species id="SUCCOA" name="succinyl-CoA" compartment="cytoplasm"/>
      <species id="SUCCSAL" name="succinate-semialdehyde-(succinic-semialdehyde)" compartment="cytoplasm"/>
      <species id="SUGARS" name="sugars" compartment="cytoplasm"/>
      <species id="T3" name="D-glyceraldehyde-3-phosphate" compartment="cytoplasm"/>
      <species id="TAG" name="triacylglycerol" compartment="cytoplasm"/>
      <species id="TETRACOSANOATE" name="tetracosanoate" compartment="cytoplasm"/>
      <species id="TETRACOSANOYL-ACP" name="tetracosanoyl-ACP" compartment="cytoplasm"/>
      <species id="TETRACOSANOYL-COA" name="tetracosanoyl-CoA" compartment="cytoplasm"/>
      <species id="TETRADECANOATE" name="tetradecanoate" compartment="cytoplasm"/>
      <species id="TETRADECANOYL-ACP" name="tetradecanoyl-ACP" compartment="cytoplasm"/>
      <species id="TETRADECANOYL-COA" name="tetradecanoyl-CoA" compartment="cytoplasm"/>
      <species id="TETRAHYDRODIPICOLINATE" name="tetrahydrodipicolinate" compartment="cytoplasm"/>
      <species id="THF" name="tetrahydrofolate" compartment="cytoplasm"/>
      <species id="THFG" name="THF-L-glutamate" compartment="cytoplasm"/>
      <species id="THI" name="thiamine" compartment="cytoplasm"/>
      <species id="THIP" name="thiamine-phosphate" compartment="cytoplasm"/>
      <species id="THPTGLU" name="tetrahydropteroyltri-L-glutamate" compartment="cytoplasm"/>
      <species id="THR" name="threonine" compartment="cytoplasm"/>
      <species id="TRANS-DELTA-2-DODECANOYL-COA" name="TRANS-DELTA-2-DODECANOYL-COA" compartment="cytoplasm"/>
      <species id="TRANS-DELTA-2-ENOYL-C22-ACYL-ACP" name="TRANS-DELTA-2-ENOYL-C22-ACYL-ACP" compartment="cytoplasm"/>
      <species id="TRANS-DELTA-2-HYDROXY-DODECANOYL-COA" name="TRANS-DELTA-2-HYDROXY-DODECANOYL-COA" compartment="cytoplasm"/>
      <species id="TRANS-KETO-MEROACYL-ACP" name="TRANS-KETO-MEROACYL-ACP" compartment="cytoplasm"/>
      <species id="TRANS-METHOXY-MEROACYL-ACP" name="TRANS-METHOXY-MEROACYL-ACP" compartment="cytoplasm"/>
      <species id="TRE" name="trehalose" compartment="cytoplasm"/>
      <species id="TRE6P" name="trehalose-6-phosphate" compartment="cytoplasm"/>
      <species id="TREHALOSEDIMYCOLATE" name="trehalosedimycolate-(TDM)" compartment="cytoplasm"/>
      <species id="TREHALOSEMONOMYCOLATE" name="trehalosemonomycolate-(TMM)" compartment="cytoplasm"/>
      <species id="TREHALOSEMONOMYCOLATEbrCYbr" name="cytoplasmic-trehalosemonomycolate-(TMM)" compartment="cytoplasm"/>
      <species id="TREHALOSEMONOMYCOLATE-P" name="cytoplasmic-trehalosemonomycolate-P" compartment="cytoplasm"/>
      <species id="TRE-S" name="sulfated-trehalose" compartment="cytoplasm"/>
      <species id="TRIDECANOYL-COA" name="tridecanoyl-CoA" compartment="cytoplasm"/>
      <species id="TRNA-GLU" name="tRNAGlu" compartment="cytoplasm"/>
      <species id="TRP" name="tryptophan" compartment="cytoplasm"/>
      <species id="TS-COSH-TYR" name="L-tyrosine/ThiS-COSH-complex" compartment="cytoplasm"/>
      <species id="TS-PROTEIN" name="ThiS-protein/C1of-Tyrosine,-4hydroxybenzyl-alcohol-complex" compartment="cytoplasm"/>
      <species id="TUBERCULOSTEROYL-ACP" name="Tuberculostearic acid (TBSA)" compartment="cytoplasm"/>
      <species id="TYR" name="tyrosine" compartment="cytoplasm"/>
      <species id="UDP" name="uridine-diphosphate" compartment="cytoplasm"/>
      <species id="UDPbrNAM:NGMbrAGMDAPIM" name="UDP[NAM:NGM]AGMDAPIM" compartment="cytoplasm"/>
      <species id="UDPbrNAM:NGMbrAGMDAPIMAA" name="UDP[NAM:NGM]AGMDAPIMAA" compartment="cytoplasm"/>
      <species id="UDPbrNAM:NGMbrALA" name="UDP[NAM:NGM]ALA" compartment="cytoplasm"/>
      <species id="UDPbrNAM:NGMbrALAGLU" name="UDP[NAM:NGM]ALAGLU" compartment="cytoplasm"/>
      <species id="UDPG" name="UDP-D-glucose" compartment="cytoplasm"/>
      <species id="UDPGAL" name="UDP-galactose" compartment="cytoplasm"/>
      <species id="UDPGALF" name="UDP-D-galacto-1,4-furanose" compartment="cytoplasm"/>
      <species id="UDPNAG" name="UDP-N-acetyl-D-glucosamine" compartment="cytoplasm"/>
      <species id="UDPNAGPEE" name="UDP-GlcNAc-pyruvate-enol-ether" compartment="cytoplasm"/>
      <species id="UDPNAM" name="UDP-N-acetylmuramate" compartment="cytoplasm"/>
      <species id="UDPNGM" name="UDPNGM" compartment="cytoplasm"/>
      <species id="UMP" name="uridine-monophosphate" compartment="cytoplasm"/>
      <species id="UNDECANOYL-COA" name="undecanoyl-CoA" compartment="cytoplasm"/>
      <species id="URA" name="uracil" compartment="cytoplasm"/>
      <species id="UREA" name="urea" compartment="cytoplasm"/>
      <species id="UROPORPHYRINOGEN-III" name="uroporphyrinogen-III" compartment="cytoplasm"/>
      <species id="UTP" name="uridine-triphosphate" compartment="cytoplasm"/>
      <species id="VAL" name="valine" compartment="cytoplasm"/>
      <species id="X5P" name="D-xylulose-5-phosphate" compartment="cytoplasm"/>
      <species id="XAN" name="xanthine" compartment="cytoplasm"/>
      <species id="XMP" name="xanthosine-5-phosphate" compartment="cytoplasm"/>
      <species id="XTSINE" name="xanthosine" compartment="cytoplasm"/>
      <species id="NO3xt" name="external-nitrate" compartment="external"/>
      <species id="FORxt" name="external-formate" compartment="external"/>
      <species id="GLYCOLATExt" name="external-glycolate" compartment="external"/>
      <species id="ACxt" name="external-acetate" compartment="external"/>
      <species id="ACALxt" name="external-acetaldehyde" compartment="external"/>
      <species id="ANxt" name="external-anthranilate" compartment="external"/>
      <species id="CITRxt" name="external-citrulline" compartment="external"/>
      <species id="GLxt" name="external-glycerol" compartment="external"/>
      <species id="GNxt" name="external-guanine" compartment="external"/>
      <species id="HYXNxt" name="external-hypoxanthine" compartment="external"/>
      <species id="NACxt" name="external-nicotinate" compartment="external"/>
      <species id="T3xt" name="external-D-glyceraldehyde-3-phosphate" compartment="external"/>
      <species id="UREAxt" name="external-urea" compartment="external"/>
      <species id="XANxt" name="external-xanthine" compartment="external"/>
      <species id="ALAxt" name="external-alanine" compartment="external"/>
      <species id="ARGxt" name="external-arginine" compartment="external"/>
      <species id="ASNxt" name="external-asparigine" compartment="external"/>
      <species id="ASPxt" name="external-aspartate" compartment="external"/>
      <species id="SUCxt" name="external-sucrose" compartment="external"/>
      <species id="CELBxt" name="external-cellobiose" compartment="external"/>
      <species id="CYSxt" name="external-L-cysteine" compartment="external"/>
      <species id="DAPIMxt" name="external-L,L-diaminopimelate" compartment="external"/>
      <species id="DGLUxt" name="external-D-glutamate" compartment="external"/>
      <species id="GLNxt" name="external-glutamine" compartment="external"/>
      <species id="GLUxt" name="external-glutamate" compartment="external"/>
      <species id="HISxt" name="external-L-histidine" compartment="external"/>
      <species id="ILExt" name="external-L-isoleucine" compartment="external"/>
      <species id="LEUxt" name="external-L-leucine" compartment="external"/>
      <species id="LYSxt" name="external-L-lysine" compartment="external"/>
      <species id="METxt" name="external-methionine" compartment="external"/>
      <species id="MLTxt" name="external-maltose" compartment="external"/>
      <species id="ORNxt" name="external-ornithine" compartment="external"/>
      <species id="PROxt" name="external-proline" compartment="external"/>
      <species id="RIBxt" name="external-ribose" compartment="external"/>
      <species id="THRxt" name="external-threonine" compartment="external"/>
      <species id="VALxt" name="external-valine" compartment="external"/>
      <species id="ADxt" name="external-adenine" compartment="external"/>
      <species id="ADNxt" name="external-adenosine" compartment="external"/>
      <species id="AKGxt" name="external-alpha-ketoglutarate" compartment="external"/>
      <species id="DAxt" name="external-deoxyadenosine" compartment="external"/>
      <species id="DALAxt" name="external-D-alanine" compartment="external"/>
      <species id="DCxt" name="external-deoxycytidine" compartment="external"/>
      <species id="DINxt" name="external-deoxyinosine" compartment="external"/>
      <species id="DTxt" name="external-thymidine" compartment="external"/>
      <species id="DUxt" name="external-deoxyuridine" compartment="external"/>
      <species id="ETHxt" name="external-ethanol" compartment="external"/>
      <species id="FUMxt" name="external-fumarate" compartment="external"/>
      <species id="GABAxt" name="external-4-aminobutirate" compartment="external"/>
      <species id="GLACxt" name="external-D-galactose" compartment="external"/>
      <species id="GLUCxt" name="external-alpha-D-glucose" compartment="external"/>
      <species id="GSNxt" name="external-guanosine" compartment="external"/>
      <species id="INSxt" name="external-inosine" compartment="external"/>
      <species id="LACxt" name="external-D-lactate" compartment="external"/>
      <species id="LLACxt" name="external-L-lactate" compartment="external"/>
      <species id="MALxt" name="external-malate" compartment="external"/>
      <species id="PHExt" name="external-phenylalanine" compartment="external"/>
      <species id="PYRxt" name="external-pyruvate" compartment="external"/>
      <species id="SERxt" name="external-serine" compartment="external"/>
      <species id="SUCCxt" name="external-succinate" compartment="external"/>
      <species id="TRPxt" name="external-tryptophan" compartment="external"/>
      <species id="TYRxt" name="external-tyrosine" compartment="external"/>
      <species id="URAxt" name="external-uracil" compartment="external"/>
      <species id="URIxt" name="external-uridine" compartment="external"/>
      <species id="FRUxt" name="external-fructose" compartment="external"/>
      <species id="MANxt" name="external-mannose" compartment="external"/>
      <species id="TRExt" name="external-trehalose" compartment="external"/>
      <species id="CADAxt" name="external-cadaverine" compartment="external"/>
      <species id="GL3Pxt" name="external-glycerol-3-phosphate" compartment="external"/>
      <species id="PROPANOATExt" name="external-propanoate" compartment="external"/>
      <species id="HEXANOATExt" name="external-hexanoate" compartment="external"/>
      <species id="HEXACOSANOATExt" name="external-hexacosanoate" compartment="external"/>
      <species id="TETRACOSANOATExt" name="external-tetracosanoate" compartment="external"/>
      <species id="TETRADECANOATExt" name="external-tetradecanoate" compartment="external"/>
      <species id="EICOSANOATExt" name="external-eicosanoate" compartment="external"/>
      <species id="PENTADECANOATExt" name="external-pentadecanoate" compartment="external"/>
      <species id="HEPTADECANOATExt" name="external-heptadecanoate" compartment="external"/>
      <species id="NONADECANOATExt" name="external-nonadecanoate" compartment="external"/>
      <species id="HEXADECANOATExt" name="external-hexadecanoate" compartment="external"/>
      <species id="9-HEXADECENOATExt" name="external-9-hexadecenoate" compartment="external"/>
      <species id="9-OCTADECENOATExt" name="external-9-octadecenoate" compartment="external"/>
      <species id="DODECANOATExt" name="external-dodecanoate" compartment="external"/>
      <species id="TAGxt" name="external-triacylglycerol" compartment="external"/>
      <species id="PHOSPHATIDYLCHOLINExt" name="external-phosphatidylcholine" compartment="external"/>
      <species id="BIOTINxt" name="external-biotin" compartment="external"/>
      <species id="ELECTROPHILE-Xxt" name="external-electrophile-x" compartment="external"/>
      <species id="H2Xxt" name="external-hydrogen" compartment="external"/>
      <species id="N-ACETYL-5-CONJUGATExt" name="external-N-acetyl-5-conjugate" compartment="external"/>
    </listOfSpecies>
    <listOfReactions>
      <reaction id="R001" name="Glycerol kinase glpK" reversible="FALSE" >
        <notes>
          <p>GENE ASSOCIATION: Rv3696c</p>
        </notes>
        <listOfReactants>
          <speciesReference species="GL" stoichiometry="1" />
          <speciesReference species="ATP" stoichiometry="1" />
        </listOfReactants>
        <listOfProducts>
          <speciesReference species="ADP" stoichiometry="1" />
          <speciesReference species="GL3P" stoichiometry="1" />
        </listOfProducts>
        <kineticLaw>
          <listOfParameters>
            <parameter id="LOWER_BOUND" value="0" />
            <parameter id="UPPER_BOUND" value="1" />
          </listOfParameters>
        </kineticLaw>
      </reaction>
      <reaction id="R002" name="NADP-dependent alcohol dehydrogenase" reversible="TRUE" >
        <notes>
          <p>GENE ASSOCIATION: Rv3045</p>
        </notes>
        <listOfReactants>
          <speciesReference species="GL" stoichiometry="1" />
          <speciesReference species="NADP" stoichiometry="1" />
        </listOfReactants>
        <listOfProducts>
          <speciesReference species="T3" stoichiometry="1" />
          <speciesReference species="NADPH" stoichiometry="1" />
        </listOfProducts>
        <kineticLaw>
          <listOfParameters>
            <parameter id="LOWER_BOUND" value="-1" />
            <parameter id="UPPER_BOUND" value="1" />
          </listOfParameters>
        </kineticLaw>
      </reaction>
      <reaction id="R003" name="alcohol dehydrogenase, adhE1 (NAD-dependent)" reversible="TRUE" >
        <notes>
          <p>GENE ASSOCIATION: Rv0162c or Rv0761c or Rv1530 or Rv1862 or Rv3086 or Rv2259</p>
        </notes>
        <listOfReactants>
          <speciesReference species="GL" stoichiometry="1" />
          <speciesReference species="NAD" stoichiometry="1" />
        </listOfReactants>
        <listOfProducts>
          <speciesReference species="T3" stoichiometry="1" />
          <speciesReference species="NADH" stoichiometry="1" />
        </listOfProducts>
        <kineticLaw>
          <listOfParameters>
            <parameter id="LOWER_BOUND" value="-1" />
            <parameter id="UPPER_BOUND" value="1" />
          </listOfParameters>
        </kineticLaw>
      </reaction>
      <reaction id="R004" name="glycerol-3-phosphate dehydrogenase glpD1, glpD2" reversible="FALSE" >
        <notes>
          <p>GENE ASSOCIATION: Rv3302c OR Rv2249c</p>
        </notes>
        <listOfReactants>
          <speciesReference species="GL3P" stoichiometry="1" />
          <speciesReference species="MK" stoichiometry="1" />
        </listOfReactants>
        <listOfProducts>
          <speciesReference species="DHAP" stoichiometry="1" />
          <speciesReference species="MKH2" stoichiometry="1" />
        </listOfProducts>
        <kineticLaw>
          <listOfParameters>
            <parameter id="LOWER_BOUND" value="0" />
            <parameter id="UPPER_BOUND" value="1" />
          </listOfParameters>
        </kineticLaw>
      </reaction>
      <reaction id="R005" name="glyceraldehyde dehydrogenase aldC" reversible="FALSE" >
        <notes>
          <p>GENE ASSOCIATION: Rv2858c OR Rv0458</p>
        </notes>
        <listOfReactants>
          <speciesReference species="T3" stoichiometry="1" />
          <speciesReference species="NAD" stoichiometry="1" />
        </listOfReactants>
        <listOfProducts>
          <speciesReference species="DGLYCERATE" stoichiometry="1" />
          <speciesReference species="NADH" stoichiometry="1" />
        </listOfProducts>
        <kineticLaw>
          <listOfParameters>
            <parameter id="LOWER_BOUND" value="0" />
            <parameter id="UPPER_BOUND" value="1" />
          </listOfParameters>
        </kineticLaw>
      </reaction>
      <reaction id="R006" name="conserved hypothetical protein belonging to the glycerate kinase family" reversible="FALSE" >
        <notes>
          <p>GENE ASSOCIATION: Rv2205c</p>
        </notes>
        <listOfReactants>
          <speciesReference species="DGLYCERATE" stoichiometry="1" />
          <speciesReference species="ATP" stoichiometry="1" />
        </listOfReactants>
        <listOfProducts>
          <speciesReference species="3PG" stoichiometry="1" />
          <speciesReference species="ADP" stoichiometry="1" />
        </listOfProducts>
        <kineticLaw>
          <listOfParameters>
            <parameter id="LOWER_BOUND" value="0" />
            <parameter id="UPPER_BOUND" value="1" />
          </listOfParameters>
        </kineticLaw>
      </reaction>
      <reaction id="R007" name="ribokinase rbsK" reversible="FALSE" >
        <notes>
          <p>GENE ASSOCIATION: Rv2436</p>
        </notes>
        <listOfReactants>
          <speciesReference species="RIB" stoichiometry="1" />
          <speciesReference species="ATP" stoichiometry="1" />
        </listOfReactants>
        <listOfProducts>
          <speciesReference species="ADP" stoichiometry="1" />
          <speciesReference species="R5P" stoichiometry="1" />
        </listOfProducts>
        <kineticLaw>
          <listOfParameters>
            <parameter id="LOWER_BOUND" value="0" />
            <parameter id="UPPER_BOUND" value="1" />
          </listOfParameters>
        </kineticLaw>
      </reaction>
      <reaction id="R008" name="fructose-bisphosphate aldolase fba" reversible="FALSE" >
        <notes>
          <p>GENE ASSOCIATION: Rv0363c</p>
        </notes>
        <listOfReactants>
          <speciesReference species="F1P" stoichiometry="1" />
        </listOfReactants>
        <listOfProducts>
          <speciesReference species="DHAP" stoichiometry="1" />
          <speciesReference species="T3" stoichiometry="1" />
        </listOfProducts>
        <kineticLaw>
          <listOfParameters>
            <parameter id="LOWER_BOUND" value="0" />
            <parameter id="UPPER_BOUND" value="1" />
          </listOfParameters>
        </kineticLaw>
      </reaction>
      <reaction id="R009" name="Xylose isomerase" reversible="TRUE" >
        <listOfReactants>
          <speciesReference species="FRU" stoichiometry="1" />
        </listOfReactants>
        <listOfProducts>
          <speciesReference species="GLC" stoichiometry="1" />
        </listOfProducts>
        <kineticLaw>
          <listOfParameters>
            <parameter id="LOWER_BOUND" value="-1" />
            <parameter id="UPPER_BOUND" value="1" />
          </listOfParameters>
        </kineticLaw>
      </reaction>
      <reaction id="R010" name="Mannose isomerase" reversible="TRUE" >
        <listOfReactants>
          <speciesReference species="FRU" stoichiometry="1" />
        </listOfReactants>
        <listOfProducts>
          <speciesReference species="MAN" stoichiometry="1" />
        </listOfProducts>
        <kineticLaw>
          <listOfParameters>
            <parameter id="LOWER_BOUND" value="-1" />
            <parameter id="UPPER_BOUND" value="1" />
          </listOfParameters>
        </kineticLaw>
      </reaction>
      <reaction id="R011" name="mannose-6-phosphate isomerase manA (pmi)" reversible="TRUE" >
        <notes>
          <p>GENE ASSOCIATION: Rv3255c</p>
        </notes>
        <listOfReactants>
          <speciesReference species="MAN6P" stoichiometry="1" />
        </listOfReactants>
        <listOfProducts>
          <speciesReference species="F6P" stoichiometry="1" />
        </listOfProducts>
        <kineticLaw>
          <listOfParameters>
            <parameter id="LOWER_BOUND" value="-1" />
            <parameter id="UPPER_BOUND" value="1" />
          </listOfParameters>
        </kineticLaw>
      </reaction>
      <reaction id="R012" name="phosphomannomutase pmmA, pmmB" reversible="TRUE" >
        <notes>
          <p>GENE ASSOCIATION: Rv3257c OR Rv3308</p>
        </notes>
        <listOfReactants>
          <speciesReference species="MAN1P" stoichiometry="1" />
        </listOfReactants>
        <listOfProducts>
          <speciesReference species="MAN6P" stoichiometry="1" />
        </listOfProducts>
        <kineticLaw>
          <listOfParameters>
            <parameter id="LOWER_BOUND" value="-1" />
            <parameter id="UPPER_BOUND" value="1" />
          </listOfParameters>
        </kineticLaw>
      </reaction>
      <reaction id="R013" name="mannose-1-phosphate guanylyltransferase manB" reversible="FALSE" >
        <notes>
          <p>GENE ASSOCIATION: Rv3264c</p>
        </notes>
        <listOfReactants>
          <speciesReference species="MAN1P" stoichiometry="1" />
          <speciesReference species="GTP" stoichiometry="1" />
        </listOfReactants>
        <listOfProducts>
          <speciesReference species="GDPMAN" stoichiometry="1" />
          <speciesReference species="PI" stoichiometry="1" />
        </listOfProducts>
        <kineticLaw>
          <listOfParameters>
            <parameter id="LOWER_BOUND" value="0" />
            <parameter id="UPPER_BOUND" value="1" />
          </listOfParameters>
        </kineticLaw>
      </reaction>
      <reaction id="R014" name="polyprenol mannose synthase, Ppm1" reversible="FALSE" >
        <notes>
          <p>GENE ASSOCIATION: Rv2051c</p>
        </notes>
        <listOfReactants>
          <speciesReference species="GDPMAN" stoichiometry="1" />
          <speciesReference species="DPP" stoichiometry="1" />
        </listOfReactants>
        <listOfProducts>
          <speciesReference species="GDP" stoichiometry="1" />
          <speciesReference species="PPM" stoichiometry="1" />
        </listOfProducts>
        <kineticLaw>
          <listOfParameters>
            <parameter id="LOWER_BOUND" value="0" />
            <parameter id="UPPER_BOUND" value="1" />
          </listOfParameters>
        </kineticLaw>
      </reaction>
      <reaction id="R015" name="Possible GDP-Mannose 4,6-dehydratase gca, gmdA" reversible="FALSE" >
        <notes>
          <p>GENE ASSOCIATION: Rv0112 OR Rv1511</p>
        </notes>
        <listOfReactants>
          <speciesReference species="GDPMAN" stoichiometry="1" />
        </listOfReactants>
        <listOfProducts>
          <speciesReference species="GDPDHDOMAN" stoichiometry="1" />
        </listOfProducts>
        <kineticLaw>
          <listOfParameters>
            <parameter id="LOWER_BOUND" value="0" />
            <parameter id="UPPER_BOUND" value="1" />
          </listOfParameters>
        </kineticLaw>
      </reaction>
      <reaction id="R016" name="GDP-4-dehydro-6-deoxy-D-mannose epimerase / GDP-4-dehydro-6-L-deoxygalactose reductase" reversible="FALSE" >
        <notes>
          <p>GENE ASSOCIATION: Rv1512</p>
        </notes>
        <listOfReactants>
          <speciesReference species="GDPDHDOMAN" stoichiometry="1" />
        </listOfReactants>
        <listOfProducts>
          <speciesReference species="GDPDHDOGAL" stoichiometry="1" />
        </listOfProducts>
        <kineticLaw>
          <listOfParameters>
            <parameter id="LOWER_BOUND" value="0" />
            <parameter id="UPPER_BOUND" value="1" />
          </listOfParameters>
        </kineticLaw>
      </reaction>
      <reaction id="R017" name="GDP-4-dehydro-6-deoxy-D-mannose epimerase / GDP-4-dehydro-6-L-deoxygalactose reductase" reversible="FALSE" >
        <notes>
          <p>GENE ASSOCIATION: Rv1512</p>
        </notes>
        <listOfReactants>
          <speciesReference species="GDPDHDOGAL" stoichiometry="1" />
          <speciesReference species="NADPH" stoichiometry="1" />
        </listOfReactants>
        <listOfProducts>
          <speciesReference species="GDPFUC" stoichiometry="1" />
          <speciesReference species="NADP" stoichiometry="1" />
        </listOfProducts>
        <kineticLaw>
          <listOfParameters>
            <parameter id="LOWER_BOUND" value="0" />
            <parameter id="UPPER_BOUND" value="1" />
          </listOfParameters>
        </kineticLaw>
      </reaction>
      <reaction id="R018" name="galactokinase, galK" reversible="FALSE" >
        <notes>
          <p>GENE ASSOCIATION: Rv0620</p>
        </notes>
        <listOfReactants>
          <speciesReference species="GLAC" stoichiometry="1" />
          <speciesReference species="ATP" stoichiometry="1" />
        </listOfReactants>
        <listOfProducts>
          <speciesReference species="GAL1P" stoichiometry="1" />
          <speciesReference species="ADP" stoichiometry="1" />
        </listOfProducts>
        <kineticLaw>
          <listOfParameters>
            <parameter id="LOWER_BOUND" value="0" />
            <parameter id="UPPER_BOUND" value="1" />
          </listOfParameters>
        </kineticLaw>
      </reaction>
      <reaction id="R019" name="UTP-hexose-1-phosphate uridylyltransferase, galTa, galTb" reversible="FALSE" >
        <notes>
          <p>GENE ASSOCIATION: Rv0619 OR Rv0618</p>
        </notes>
        <listOfReactants>
          <speciesReference species="GAL1P" stoichiometry="1" />
          <speciesReference species="UTP" stoichiometry="1" />
        </listOfReactants>
        <listOfProducts>
          <speciesReference species="UDPGAL" stoichiometry="1" />
          <speciesReference species="PPI" stoichiometry="1" />
        </listOfProducts>
        <kineticLaw>
          <listOfParameters>
            <parameter id="LOWER_BOUND" value="0" />
            <parameter id="UPPER_BOUND" value="1" />
          </listOfParameters>
        </kineticLaw>
      </reaction>
      <reaction id="R020" name="UDP-glucose 4-epimerase galE1, galE2, galE3" reversible="TRUE" >
        <notes>
          <p>GENE ASSOCIATION: Rv3634c OR Rv0501 OR Rv0536</p>
        </notes>
        <listOfReactants>
          <speciesReference species="UDPG" stoichiometry="1" />
        </listOfReactants>
        <listOfProducts>
          <speciesReference species="UDPGAL" stoichiometry="1" />
        </listOfProducts>
        <kineticLaw>
          <listOfParameters>
            <parameter id="LOWER_BOUND" value="-1" />
            <parameter id="UPPER_BOUND" value="1" />
          </listOfParameters>
        </kineticLaw>
      </reaction>
      <reaction id="R021" name="UTP-glucose-1-phosphate uridylyltransferase, galU" reversible="FALSE" >
        <notes>
          <p>GENE ASSOCIATION: Rv0993</p>
        </notes>
        <listOfReactants>
          <speciesReference species="G1P" stoichiometry="1" />
          <speciesReference species="UTP" stoichiometry="1" />
        </listOfReactants>
        <listOfProducts>
          <speciesReference species="UDPG" stoichiometry="1" />
          <speciesReference species="PPI" stoichiometry="1" />
        </listOfProducts>
        <kineticLaw>
          <listOfParameters>
            <parameter id="LOWER_BOUND" value="0" />
            <parameter id="UPPER_BOUND" value="1" />
          </listOfParameters>
        </kineticLaw>
      </reaction>
      <reaction id="R022" name="inositol-1-phosphate synthase, Ino1" reversible="TRUE" >
        <notes>
          <p>GENE ASSOCIATION: Rv0046c OR (Rv2612c AND Rv1822)</p>
        </notes>
        <listOfReactants>
          <speciesReference species="bDG6P" stoichiometry="1" />
        </listOfReactants>
        <listOfProducts>
          <speciesReference species="IP" stoichiometry="1" />
        </listOfProducts>
        <kineticLaw>
          <listOfParameters>
            <parameter id="LOWER_BOUND" value="-1" />
            <parameter id="UPPER_BOUND" value="1" />
          </listOfParameters>
        </kineticLaw>
      </reaction>
      <reaction id="R023" name="myoinositol phosphatase" reversible="FALSE" >
        <notes>
          <p>GENE ASSOCIATION: Rv2701c</p>
        </notes>
        <listOfReactants>
          <speciesReference species="IP" stoichiometry="1" />
        </listOfReactants>
        <listOfProducts>
          <speciesReference species="PI" stoichiometry="1" />
          <speciesReference species="MI" stoichiometry="1" />
        </listOfProducts>
        <kineticLaw>
          <listOfParameters>
            <parameter id="LOWER_BOUND" value="0" />
            <parameter id="UPPER_BOUND" value="1" />
          </listOfParameters>
        </kineticLaw>
      </reaction>
      <reaction id="R024" name="alpha-glucosidase" reversible="FALSE" >
        <notes>
          <p>GENE ASSOCIATION: Rv2471</p>
        </notes>
        <listOfReactants>
          <speciesReference species="MLT" stoichiometry="1" />
        </listOfReactants>
        <listOfProducts>
          <speciesReference species="GLC" stoichiometry="2" />
        </listOfProducts>
        <kineticLaw>
          <listOfParameters>
            <parameter id="LOWER_BOUND" value="0" />
            <parameter id="UPPER_BOUND" value="1" />
          </listOfParameters>
        </kineticLaw>
      </reaction>
      <reaction id="R025" name="alpha-glucosidase" reversible="FALSE" >
        <notes>
          <p>GENE ASSOCIATION: Rv2471</p>
        </notes>
        <listOfReactants>
          <speciesReference species="SUC" stoichiometry="1" />
        </listOfReactants>
        <listOfProducts>
          <speciesReference species="GLC" stoichiometry="1" />
          <speciesReference species="FRU" stoichiometry="1" />
        </listOfProducts>
        <kineticLaw>
          <listOfParameters>
            <parameter id="LOWER_BOUND" value="0" />
            <parameter id="UPPER_BOUND" value="1" />
          </listOfParameters>
        </kineticLaw>
      </reaction>
      <reaction id="R026" name="beta-glucosidase bglS" reversible="FALSE" >
        <notes>
          <p>GENE ASSOCIATION: Rv0186</p>
        </notes>
        <listOfReactants>
          <speciesReference species="CELB" stoichiometry="1" />
        </listOfReactants>
        <listOfProducts>
          <speciesReference species="bDGLC" stoichiometry="2" />
        </listOfProducts>
        <kineticLaw>
          <listOfParameters>
            <parameter id="LOWER_BOUND" value="0" />
            <parameter id="UPPER_BOUND" value="1" />
          </listOfParameters>
        </kineticLaw>
      </reaction>
      <reaction id="R027" name="alpha,alpha-trehalose- phosphate synthase otsA" reversible="FALSE" >
        <notes>
          <p>GENE ASSOCIATION: Rv3490</p>
        </notes>
        <listOfReactants>
          <speciesReference species="G6P" stoichiometry="1" />
          <speciesReference species="UDPG" stoichiometry="1" />
        </listOfReactants>
        <listOfProducts>
          <speciesReference species="TRE6P" stoichiometry="1" />
          <speciesReference species="UDP" stoichiometry="1" />
        </listOfProducts>
        <kineticLaw>
          <listOfParameters>
            <parameter id="LOWER_BOUND" value="0" />
            <parameter id="UPPER_BOUND" value="1" />
          </listOfParameters>
        </kineticLaw>
      </reaction>
      <reaction id="R028" name="Maltose phosphorylase" reversible="FALSE" >
        <notes>
          <p>GENE ASSOCIATION: Rv3401</p>
        </notes>
        <listOfReactants>
          <speciesReference species="MLT" stoichiometry="1" />
          <speciesReference species="PI" stoichiometry="1" />
        </listOfReactants>
        <listOfProducts>
          <speciesReference species="bDG1P" stoichiometry="1" />
          <speciesReference species="bDGLC" stoichiometry="1" />
        </listOfProducts>
        <kineticLaw>
          <listOfParameters>
            <parameter id="LOWER_BOUND" value="0" />
            <parameter id="UPPER_BOUND" value="1" />
          </listOfParameters>
        </kineticLaw>
      </reaction>
      <reaction id="R029" name="possible beta-phosphoglucomutase" reversible="TRUE" >
        <notes>
          <p>GENE ASSOCIATION: Rv3400</p>
        </notes>
        <listOfReactants>
          <speciesReference species="bDG1P" stoichiometry="1" />
        </listOfReactants>
        <listOfProducts>
          <speciesReference species="bDG6P" stoichiometry="1" />
        </listOfProducts>
        <kineticLaw>
          <listOfParameters>
            <parameter id="LOWER_BOUND" value="-1" />
            <parameter id="UPPER_BOUND" value="1" />
          </listOfParameters>
        </kineticLaw>
      </reaction>
      <reaction id="R030" name="trehalose synthase treS (TreS Pathway)" reversible="TRUE" >
        <notes>
          <p>GENE ASSOCIATION: Rv0126</p>
        </notes>
        <listOfReactants>
          <speciesReference species="MLT" stoichiometry="1" />
        </listOfReactants>
        <listOfProducts>
          <speciesReference species="TRE" stoichiometry="1" />
        </listOfProducts>
        <kineticLaw>
          <listOfParameters>
            <parameter id="LOWER_BOUND" value="-1" />
            <parameter id="UPPER_BOUND" value="1" />
          </listOfParameters>
        </kineticLaw>
      </reaction>
      <reaction id="R031" name="trehalose-phosphatase otsB2" reversible="FALSE" >
        <notes>
          <p>GENE ASSOCIATION: Rv3372</p>
        </notes>
        <listOfReactants>
          <speciesReference species="TRE6P" stoichiometry="1" />
        </listOfReactants>
        <listOfProducts>
          <speciesReference species="PI" stoichiometry="1" />
          <speciesReference species="TRE" stoichiometry="1" />
        </listOfProducts>
        <kineticLaw>
          <listOfParameters>
            <parameter id="LOWER_BOUND" value="0" />
            <parameter id="UPPER_BOUND" value="1" />
          </listOfParameters>
        </kineticLaw>
      </reaction>
      <reaction id="R032" name="formate dehydrogenase fdhF" reversible="FALSE" >
        <notes>
          <p>GENE ASSOCIATION: Rv2900c</p>
        </notes>
        <listOfReactants>
          <speciesReference species="FOR" stoichiometry="1" />
          <speciesReference species="NAD" stoichiometry="1" />
        </listOfReactants>
        <listOfProducts>
          <speciesReference species="NADH" stoichiometry="1" />
          <speciesReference species="CO2" stoichiometry="1" />
        </listOfProducts>
        <kineticLaw>
          <listOfParameters>
            <parameter id="LOWER_BOUND" value="0" />
            <parameter id="UPPER_BOUND" value="1" />
          </listOfParameters>
        </kineticLaw>
      </reaction>
      <reaction id="R033" name="glucokinase" reversible="FALSE" >
        <notes>
          <p>GENE ASSOCIATION: Rv0650</p>
        </notes>
        <listOfReactants>
          <speciesReference species="GLC" stoichiometry="1" />
          <speciesReference species="ATP" stoichiometry="1" />
        </listOfReactants>
        <listOfProducts>
          <speciesReference species="G6P" stoichiometry="1" />
          <speciesReference species="ADP" stoichiometry="1" />
        </listOfProducts>
        <kineticLaw>
          <listOfParameters>
            <parameter id="LOWER_BOUND" value="0" />
            <parameter id="UPPER_BOUND" value="1" />
          </listOfParameters>
        </kineticLaw>
      </reaction>
      <reaction id="R034" name="glucokinase" reversible="FALSE" >
        <notes>
          <p>GENE ASSOCIATION: Rv0650</p>
        </notes>
        <listOfReactants>
          <speciesReference species="bDGLC" stoichiometry="1" />
          <speciesReference species="ATP" stoichiometry="1" />
        </listOfReactants>
        <listOfProducts>
          <speciesReference species="bDG6P" stoichiometry="1" />
          <speciesReference species="ADP" stoichiometry="1" />
        </listOfProducts>
        <kineticLaw>
          <listOfParameters>
            <parameter id="LOWER_BOUND" value="0" />
            <parameter id="UPPER_BOUND" value="1" />
          </listOfParameters>
        </kineticLaw>
      </reaction>
      <reaction id="R035" name="polyphosphate glucokinase ppgK" reversible="FALSE" >
        <notes>
          <p>GENE ASSOCIATION: Rv2702</p>
        </notes>
        <listOfReactants>
          <speciesReference species="GLC" stoichiometry="1" />
          <speciesReference species="(n)POLYP" stoichiometry="1" />
        </listOfReactants>
        <listOfProducts>
          <speciesReference species="G6P" stoichiometry="1" />
          <speciesReference species="(n-1)POLYP" stoichiometry="1" />
        </listOfProducts>
        <kineticLaw>
          <listOfParameters>
            <parameter id="LOWER_BOUND" value="0" />
            <parameter id="UPPER_BOUND" value="1" />
          </listOfParameters>
        </kineticLaw>
      </reaction>
      <reaction id="R036" name="polyphosphate glucokinase" reversible="FALSE" >
        <notes>
          <p>GENE ASSOCIATION: Rv2702</p>
        </notes>
        <listOfReactants>
          <speciesReference species="bDGLC" stoichiometry="1" />
          <speciesReference species="(n)POLYP" stoichiometry="1" />
        </listOfReactants>
        <listOfProducts>
          <speciesReference species="bDG6P" stoichiometry="1" />
          <speciesReference species="(n-1)POLYP" stoichiometry="1" />
        </listOfProducts>
        <kineticLaw>
          <listOfParameters>
            <parameter id="LOWER_BOUND" value="0" />
            <parameter id="UPPER_BOUND" value="1" />
          </listOfParameters>
        </kineticLaw>
      </reaction>
      <reaction id="R037" name="glucose-6-phosphate isomerase" reversible="TRUE" >
        <notes>
          <p>GENE ASSOCIATION: Rv0946c</p>
        </notes>
        <listOfReactants>
          <speciesReference species="G6P" stoichiometry="1" />
        </listOfReactants>
        <listOfProducts>
          <speciesReference species="bDG6P" stoichiometry="1" />
        </listOfProducts>
        <kineticLaw>
          <listOfParameters>
            <parameter id="LOWER_BOUND" value="-1" />
            <parameter id="UPPER_BOUND" value="1" />
          </listOfParameters>
        </kineticLaw>
      </reaction>
      <reaction id="R038" name="phosphoglucomutase pgmA" reversible="TRUE" >
        <notes>
          <p>GENE ASSOCIATION: Rv3068c</p>
        </notes>
        <listOfReactants>
          <speciesReference species="G6P" stoichiometry="1" />
        </listOfReactants>
        <listOfProducts>
          <speciesReference species="G1P" stoichiometry="1" />
        </listOfProducts>
        <kineticLaw>
          <listOfParameters>
            <parameter id="LOWER_BOUND" value="-1" />
            <parameter id="UPPER_BOUND" value="1" />
          </listOfParameters>
        </kineticLaw>
      </reaction>
      <reaction id="R039" name="glucose-6-phosphate isomerase" reversible="TRUE" >
        <notes>
          <p>GENE ASSOCIATION: Rv0946c</p>
        </notes>
        <listOfReactants>
          <speciesReference species="bDG6P" stoichiometry="1" />
        </listOfReactants>
        <listOfProducts>
          <speciesReference species="F6P" stoichiometry="1" />
        </listOfProducts>
        <kineticLaw>
          <listOfParameters>
            <parameter id="LOWER_BOUND" value="-1" />
            <parameter id="UPPER_BOUND" value="1" />
          </listOfParameters>
        </kineticLaw>
      </reaction>
      <reaction id="R040" name="glucose-6-phosphate isomerase, pgi" reversible="TRUE" >
        <notes>
          <p>GENE ASSOCIATION: Rv0946c</p>
        </notes>
        <listOfReactants>
          <speciesReference species="G6P" stoichiometry="1" />
        </listOfReactants>
        <listOfProducts>
          <speciesReference species="F6P" stoichiometry="1" />
        </listOfProducts>
        <kineticLaw>
          <listOfParameters>
            <parameter id="LOWER_BOUND" value="-1" />
            <parameter id="UPPER_BOUND" value="1" />
          </listOfParameters>
        </kineticLaw>
      </reaction>
      <reaction id="R041" name="6-phosphofructokinase, pfkA or pfkB" reversible="FALSE" >
        <notes>
          <p>GENE ASSOCIATION: Rv3010c OR Rv2029c</p>
        </notes>
        <listOfReactants>
          <speciesReference species="F6P" stoichiometry="1" />
          <speciesReference species="ATP" stoichiometry="1" />
        </listOfReactants>
        <listOfProducts>
          <speciesReference species="FDP" stoichiometry="1" />
          <speciesReference species="ADP" stoichiometry="1" />
        </listOfProducts>
        <kineticLaw>
          <listOfParameters>
            <parameter id="LOWER_BOUND" value="0" />
            <parameter id="UPPER_BOUND" value="1" />
          </listOfParameters>
        </kineticLaw>
      </reaction>
      <reaction id="R042" name="Phosphofructokinase (phosphohexokinase) pfkB" reversible="FALSE" >
        <notes>
          <p>GENE ASSOCIATION: Rv2029c</p>
        </notes>
        <listOfReactants>
          <speciesReference species="F6P" stoichiometry="1" />
          <speciesReference species="ATP" stoichiometry="1" />
        </listOfReactants>
        <listOfProducts>
          <speciesReference species="FDP" stoichiometry="1" />
          <speciesReference species="ADP" stoichiometry="1" />
        </listOfProducts>
        <kineticLaw>
          <listOfParameters>
            <parameter id="LOWER_BOUND" value="0" />
            <parameter id="UPPER_BOUND" value="1" />
          </listOfParameters>
        </kineticLaw>
      </reaction>
      <reaction id="R043" name="fructose-bisphosphatase" reversible="FALSE" >
        <notes>
          <p>GENE ASSOCIATION: Rv1099c</p>
        </notes>
        <listOfReactants>
          <speciesReference species="FDP" stoichiometry="1" />
        </listOfReactants>
        <listOfProducts>
          <speciesReference species="F6P" stoichiometry="1" />
          <speciesReference species="PI" stoichiometry="1" />
        </listOfProducts>
        <kineticLaw>
          <listOfParameters>
            <parameter id="LOWER_BOUND" value="0" />
            <parameter id="UPPER_BOUND" value="1" />
          </listOfParameters>
        </kineticLaw>
      </reaction>
      <reaction id="R044" name="fructose-bisphosphate aldolase" reversible="TRUE" >
        <notes>
          <p>GENE ASSOCIATION: Rv0363c</p>
        </notes>
        <listOfReactants>
          <speciesReference species="FDP" stoichiometry="1" />
        </listOfReactants>
        <listOfProducts>
          <speciesReference species="DHAP" stoichiometry="1" />
          <speciesReference species="G3P" stoichiometry="1" />
        </listOfProducts>
        <kineticLaw>
          <listOfParameters>
            <parameter id="LOWER_BOUND" value="-1" />
            <parameter id="UPPER_BOUND" value="1" />
          </listOfParameters>
        </kineticLaw>
      </reaction>
      <reaction id="R045" name="triose-phosphate isomerase" reversible="TRUE" >
        <notes>
          <p>GENE ASSOCIATION: Rv1438</p>
        </notes>
        <listOfReactants>
          <speciesReference species="DHAP" stoichiometry="1" />
        </listOfReactants>
        <listOfProducts>
          <speciesReference species="G3P" stoichiometry="1" />
        </listOfProducts>
        <kineticLaw>
          <listOfParameters>
            <parameter id="LOWER_BOUND" value="-1" />
            <parameter id="UPPER_BOUND" value="1" />
          </listOfParameters>
        </kineticLaw>
      </reaction>
      <reaction id="R046" name="glyceraldehyde-3-phosphate dehydrogenase" reversible="TRUE" >
        <notes>
          <p>GENE ASSOCIATION: Rv1436</p>
        </notes>
        <listOfReactants>
          <speciesReference species="G3P" stoichiometry="1" />
          <speciesReference species="NAD" stoichiometry="1" />
          <speciesReference species="PI" stoichiometry="1" />
        </listOfReactants>
        <listOfProducts>
          <speciesReference species="13PDG" stoichiometry="1" />
          <speciesReference species="NADH" stoichiometry="1" />
        </listOfProducts>
        <kineticLaw>
          <listOfParameters>
            <parameter id="LOWER_BOUND" value="-1" />
            <parameter id="UPPER_BOUND" value="1" />
          </listOfParameters>
        </kineticLaw>
      </reaction>
      <reaction id="R048" name="phosphoglycerate kinase" reversible="TRUE" >
        <notes>
          <p>GENE ASSOCIATION: Rv1437</p>
        </notes>
        <listOfReactants>
          <speciesReference species="13PDG" stoichiometry="1" />
          <speciesReference species="ADP" stoichiometry="1" />
        </listOfReactants>
        <listOfProducts>
          <speciesReference species="3PG" stoichiometry="1" />
          <speciesReference species="ATP" stoichiometry="1" />
        </listOfProducts>
        <kineticLaw>
          <listOfParameters>
            <parameter id="LOWER_BOUND" value="-1" />
            <parameter id="UPPER_BOUND" value="1" />
          </listOfParameters>
        </kineticLaw>
      </reaction>
      <reaction id="R049" name="phosphoglycerate mutase gpm2, gpm1" reversible="TRUE" >
        <notes>
          <p>GENE ASSOCIATION: Rv3214 OR Rv0489</p>
        </notes>
        <listOfReactants>
          <speciesReference species="3PG" stoichiometry="1" />
        </listOfReactants>
        <listOfProducts>
          <speciesReference species="2PG" stoichiometry="1" />
        </listOfProducts>
        <kineticLaw>
          <listOfParameters>
            <parameter id="LOWER_BOUND" value="-1" />
            <parameter id="UPPER_BOUND" value="1" />
          </listOfParameters>
        </kineticLaw>
      </reaction>
      <reaction id="R050" name="phosphopyruvate hydratase" reversible="TRUE" >
        <notes>
          <p>GENE ASSOCIATION: Rv1023</p>
        </notes>
        <listOfReactants>
          <speciesReference species="2PG" stoichiometry="1" />
        </listOfReactants>
        <listOfProducts>
          <speciesReference species="PEP" stoichiometry="1" />
        </listOfProducts>
        <kineticLaw>
          <listOfParameters>
            <parameter id="LOWER_BOUND" value="-1" />
            <parameter id="UPPER_BOUND" value="1" />
          </listOfParameters>
        </kineticLaw>
      </reaction>
      <reaction id="R051" name="pyruvate kinase" reversible="FALSE" >
        <notes>
          <p>GENE ASSOCIATION: Rv1617</p>
        </notes>
        <listOfReactants>
          <speciesReference species="PEP" stoichiometry="1" />
          <speciesReference species="ADP" stoichiometry="1" />
        </listOfReactants>
        <listOfProducts>
          <speciesReference species="ATP" stoichiometry="1" />
          <speciesReference species="PYR" stoichiometry="1" />
        </listOfProducts>
        <kineticLaw>
          <listOfParameters>
            <parameter id="LOWER_BOUND" value="0" />
            <parameter id="UPPER_BOUND" value="1" />
          </listOfParameters>
        </kineticLaw>
      </reaction>
      <reaction id="R052" name="pyruvate dehydrogenase (acetyl-transferring), E1 component, aceE" reversible="FALSE" >
        <notes>
          <p>GENE ASSOCIATION: Rv2241</p>
        </notes>
        <listOfReactants>
          <speciesReference species="LIPO" stoichiometry="1" />
          <speciesReference species="PYR" stoichiometry="1" />
          <speciesReference species="THI" stoichiometry="0.001" />
        </listOfReactants>
        <listOfProducts>
          <speciesReference species="ADLIPO" stoichiometry="1" />
          <speciesReference species="CO2" stoichiometry="1" />
        </listOfProducts>
        <kineticLaw>
          <listOfParameters>
            <parameter id="LOWER_BOUND" value="0" />
            <parameter id="UPPER_BOUND" value="1" />
          </listOfParameters>
        </kineticLaw>
      </reaction>
      <reaction id="R053" name="dihydrolipoyllysine-residue acetyltransferase pdhC, E2 component of PDH" reversible="TRUE" >
        <notes>
          <p>GENE ASSOCIATION: Rv2215</p>
        </notes>
        <listOfReactants>
          <speciesReference species="ADLIPO" stoichiometry="1" />
          <speciesReference species="COA" stoichiometry="1" />
        </listOfReactants>
        <listOfProducts>
          <speciesReference species="ACCOA" stoichiometry="1" />
          <speciesReference species="DLIPO" stoichiometry="1" />
        </listOfProducts>
        <kineticLaw>
          <listOfParameters>
            <parameter id="LOWER_BOUND" value="-1" />
            <parameter id="UPPER_BOUND" value="1" />
          </listOfParameters>
        </kineticLaw>
      </reaction>
      <reaction id="R054" name="dihydrolipoyl dehydrogenase lpdC, E3 component of PDH" reversible="TRUE" >
        <notes>
          <p>GENE ASSOCIATION: Rv0462</p>
        </notes>
        <listOfReactants>
          <speciesReference species="NAD" stoichiometry="1" />
          <speciesReference species="DLIPO" stoichiometry="1" />
        </listOfReactants>
        <listOfProducts>
          <speciesReference species="LIPO" stoichiometry="1" />
          <speciesReference species="NADH" stoichiometry="1" />
        </listOfProducts>
        <kineticLaw>
          <listOfParameters>
            <parameter id="LOWER_BOUND" value="-1" />
            <parameter id="UPPER_BOUND" value="1" />
          </listOfParameters>
        </kineticLaw>
      </reaction>
      <reaction id="R055" name="citrate synthasev citA, gltA1, gltA2" reversible="FALSE" >
        <notes>
          <p>GENE ASSOCIATION: Rv0896 OR Rv0889c OR Rv1131</p>
        </notes>
        <listOfReactants>
          <speciesReference species="OA" stoichiometry="1" />
          <speciesReference species="ACCOA" stoichiometry="1" />
        </listOfReactants>
        <listOfProducts>
          <speciesReference species="CIT" stoichiometry="1" />
          <speciesReference species="COA" stoichiometry="1" />
        </listOfProducts>
        <kineticLaw>
          <listOfParameters>
            <parameter id="LOWER_BOUND" value="0" />
            <parameter id="UPPER_BOUND" value="1" />
          </listOfParameters>
        </kineticLaw>
      </reaction>
      <reaction id="R056" name="Aconitase" reversible="TRUE" >
        <notes>
          <p>GENE ASSOCIATION: Rv1475c</p>
        </notes>
        <listOfReactants>
          <speciesReference species="CIT" stoichiometry="1" />
        </listOfReactants>
        <listOfProducts>
          <speciesReference species="CISACONITATE" stoichiometry="1" />
        </listOfProducts>
        <kineticLaw>
          <listOfParameters>
            <parameter id="LOWER_BOUND" value="-1" />
            <parameter id="UPPER_BOUND" value="1" />
          </listOfParameters>
        </kineticLaw>
      </reaction>
      <reaction id="R057" name="Aconitase" reversible="TRUE" >
        <notes>
          <p>GENE ASSOCIATION: Rv1475c</p>
        </notes>
        <listOfReactants>
          <speciesReference species="CISACONITATE" stoichiometry="1" />
        </listOfReactants>
        <listOfProducts>
          <speciesReference species="ICIT" stoichiometry="1" />
        </listOfProducts>
        <kineticLaw>
          <listOfParameters>
            <parameter id="LOWER_BOUND" value="-1" />
            <parameter id="UPPER_BOUND" value="1" />
          </listOfParameters>
        </kineticLaw>
      </reaction>
      <reaction id="R058" name="isocitrate dehydrogenase (NADP), icd1, icd2" reversible="FALSE" >
        <notes>
          <p>GENE ASSOCIATION: Rv3339c OR Rv0066c</p>
        </notes>
        <listOfReactants>
          <speciesReference species="ICIT" stoichiometry="1" />
          <speciesReference species="NADP" stoichiometry="1" />
        </listOfReactants>
        <listOfProducts>
          <speciesReference species="AKG" stoichiometry="1" />
          <speciesReference species="NADPH" stoichiometry="1" />
          <speciesReference species="CO2" stoichiometry="1" />
        </listOfProducts>
        <kineticLaw>
          <listOfParameters>
            <parameter id="LOWER_BOUND" value="0" />
            <parameter id="UPPER_BOUND" value="1" />
          </listOfParameters>
        </kineticLaw>
      </reaction>
      <reaction id="R061" name="Alpha-Ketoglutarate decarboxylase kgd (menD, sucA)" reversible="FALSE" >
        <notes>
          <p>GENE ASSOCIATION: Rv1248c OR Rv0555</p>
        </notes>
        <listOfReactants>
          <speciesReference species="AKG" stoichiometry="1" />
        </listOfReactants>
        <listOfProducts>
          <speciesReference species="SUCCSAL" stoichiometry="1" />
          <speciesReference species="CO2" stoichiometry="1" />
        </listOfProducts>
        <kineticLaw>
          <listOfParameters>
            <parameter id="LOWER_BOUND" value="0" />
            <parameter id="UPPER_BOUND" value="1" />
          </listOfParameters>
        </kineticLaw>
      </reaction>
      <reaction id="R063" name="succinate-CoA ligase" reversible="TRUE" >
        <notes>
          <p>GENE ASSOCIATION: Rv0952 AND Rv0951</p>
        </notes>
        <listOfReactants>
          <speciesReference species="SUCCOA" stoichiometry="1" />
          <speciesReference species="ADP" stoichiometry="1" />
          <speciesReference species="PI" stoichiometry="1" />
        </listOfReactants>
        <listOfProducts>
          <speciesReference species="SUCC" stoichiometry="1" />
          <speciesReference species="COA" stoichiometry="1" />
          <speciesReference species="ATP" stoichiometry="1" />
        </listOfProducts>
        <kineticLaw>
          <listOfParameters>
            <parameter id="LOWER_BOUND" value="-1" />
            <parameter id="UPPER_BOUND" value="1" />
          </listOfParameters>
        </kineticLaw>
      </reaction>
      <reaction id="R064" name="fumarate hydratase" reversible="TRUE" >
        <notes>
          <p>GENE ASSOCIATION: Rv1098c</p>
        </notes>
        <listOfReactants>
          <speciesReference species="FUM" stoichiometry="1" />
        </listOfReactants>
        <listOfProducts>
          <speciesReference species="MAL" stoichiometry="1" />
        </listOfProducts>
        <kineticLaw>
          <listOfParameters>
            <parameter id="LOWER_BOUND" value="-1" />
            <parameter id="UPPER_BOUND" value="1" />
          </listOfParameters>
        </kineticLaw>
      </reaction>
      <reaction id="R065" name="malate dehydrogenase" reversible="TRUE" >
        <notes>
          <p>GENE ASSOCIATION: Rv1240</p>
        </notes>
        <listOfReactants>
          <speciesReference species="MAL" stoichiometry="1" />
          <speciesReference species="NAD" stoichiometry="1" />
        </listOfReactants>
        <listOfProducts>
          <speciesReference species="OA" stoichiometry="1" />
          <speciesReference species="NADH" stoichiometry="1" />
        </listOfProducts>
        <kineticLaw>
          <listOfParameters>
            <parameter id="LOWER_BOUND" value="-1" />
            <parameter id="UPPER_BOUND" value="1" />
          </listOfParameters>
        </kineticLaw>
      </reaction>
      <reaction id="R066" name="citrate lyase" reversible="FALSE" >
        <notes>
          <p>GENE ASSOCIATION: Rv3075c</p>
        </notes>
        <listOfReactants>
          <speciesReference species="CIT" stoichiometry="1" />
        </listOfReactants>
        <listOfProducts>
          <speciesReference species="OA" stoichiometry="1" />
          <speciesReference species="AC" stoichiometry="1" />
        </listOfProducts>
        <kineticLaw>
          <listOfParameters>
            <parameter id="LOWER_BOUND" value="0" />
            <parameter id="UPPER_BOUND" value="1" />
          </listOfParameters>
        </kineticLaw>
      </reaction>
      <reaction id="R067" name="acetyl-CoA synthetase" reversible="FALSE" >
        <notes>
          <p>GENE ASSOCIATION: Rv3667</p>
        </notes>
        <listOfReactants>
          <speciesReference species="AC" stoichiometry="1" />
          <speciesReference species="COA" stoichiometry="1" />
          <speciesReference species="ATP" stoichiometry="1" />
        </listOfReactants>
        <listOfProducts>
          <speciesReference species="ACCOA" stoichiometry="1" />
          <speciesReference species="AMP" stoichiometry="1" />
          <speciesReference species="PPI" stoichiometry="1" />
        </listOfProducts>
        <kineticLaw>
          <listOfParameters>
            <parameter id="LOWER_BOUND" value="0" />
            <parameter id="UPPER_BOUND" value="1" />
          </listOfParameters>
        </kineticLaw>
      </reaction>
      <reaction id="R068" name="aldehyde dehydrogenase (NAD)" reversible="FALSE" >
        <notes>
          <p>GENE ASSOCIATION: Rv0458</p>
        </notes>
        <listOfReactants>
          <speciesReference species="ACAL" stoichiometry="1" />
          <speciesReference species="NAD" stoichiometry="1" />
        </listOfReactants>
        <listOfProducts>
          <speciesReference species="AC" stoichiometry="1" />
          <speciesReference species="NADH" stoichiometry="1" />
        </listOfProducts>
        <kineticLaw>
          <listOfParameters>
            <parameter id="LOWER_BOUND" value="0" />
            <parameter id="UPPER_BOUND" value="1" />
          </listOfParameters>
        </kineticLaw>
      </reaction>
      <reaction id="R069" name="pyruvate phosphate dikinase ppdK" reversible="FALSE" >
        <notes>
          <p>GENE ASSOCIATION: Rv1127c</p>
        </notes>
        <listOfReactants>
          <speciesReference species="PYR" stoichiometry="1" />
          <speciesReference species="ATP" stoichiometry="1" />
          <speciesReference species="PI" stoichiometry="1" />
        </listOfReactants>
        <listOfProducts>
          <speciesReference species="PEP" stoichiometry="1" />
          <speciesReference species="AMP" stoichiometry="1" />
          <speciesReference species="PPI" stoichiometry="1" />
        </listOfProducts>
        <kineticLaw>
          <listOfParameters>
            <parameter id="LOWER_BOUND" value="0" />
            <parameter id="UPPER_BOUND" value="1" />
          </listOfParameters>
        </kineticLaw>
      </reaction>
      <reaction id="R070" name="D-lactate dehydrogenase" reversible="TRUE" >
        <notes>
          <p>GENE ASSOCIATION: Rv0728c</p>
        </notes>
        <listOfReactants>
          <speciesReference species="LAC" stoichiometry="1" />
          <speciesReference species="NAD" stoichiometry="1" />
        </listOfReactants>
        <listOfProducts>
          <speciesReference species="PYR" stoichiometry="1" />
          <speciesReference species="NADH" stoichiometry="1" />
        </listOfProducts>
        <kineticLaw>
          <listOfParameters>
            <parameter id="LOWER_BOUND" value="-1" />
            <parameter id="UPPER_BOUND" value="1" />
          </listOfParameters>
        </kineticLaw>
      </reaction>
      <reaction id="R071" name="L-lactate dehydrogenase, lldD1 or lldD2" reversible="TRUE" >
        <notes>
          <p>GENE ASSOCIATION: Rv1872c OR Rv0694</p>
        </notes>
        <listOfReactants>
          <speciesReference species="LLAC" stoichiometry="1" />
          <speciesReference species="NAD" stoichiometry="1" />
        </listOfReactants>
        <listOfProducts>
          <speciesReference species="PYR" stoichiometry="1" />
          <speciesReference species="NADH" stoichiometry="1" />
        </listOfProducts>
        <kineticLaw>
          <listOfParameters>
            <parameter id="LOWER_BOUND" value="-1" />
            <parameter id="UPPER_BOUND" value="1" />
          </listOfParameters>
        </kineticLaw>
      </reaction>
      <reaction id="R072" name="malate enzyme (malate dehydrogenase (oxaloacetate-decarboxylating))" reversible="FALSE" >
        <notes>
          <p>GENE ASSOCIATION: Rv2332</p>
        </notes>
        <listOfReactants>
          <speciesReference species="MAL" stoichiometry="1" />
          <speciesReference species="NAD" stoichiometry="1" />
        </listOfReactants>
        <listOfProducts>
          <speciesReference species="PYR" stoichiometry="1" />
          <speciesReference species="NADH" stoichiometry="1" />
          <speciesReference species="CO2" stoichiometry="1" />
        </listOfProducts>
        <kineticLaw>
          <listOfParameters>
            <parameter id="LOWER_BOUND" value="0" />
            <parameter id="UPPER_BOUND" value="1" />
          </listOfParameters>
        </kineticLaw>
      </reaction>
      <reaction id="R073" name="alcohol dehydrogenase adhA, adh, adhE1, adhB" reversible="TRUE" >
        <notes>
          <p>GENE ASSOCIATION: Rv1862 OR Rv1530 OR Rv0162c OR Rv0761c</p>
        </notes>
        <listOfReactants>
          <speciesReference species="ACAL" stoichiometry="1" />
          <speciesReference species="NADH" stoichiometry="1" />
        </listOfReactants>
        <listOfProducts>
          <speciesReference species="ETH" stoichiometry="1" />
          <speciesReference species="NAD" stoichiometry="1" />
        </listOfProducts>
        <kineticLaw>
          <listOfParameters>
            <parameter id="LOWER_BOUND" value="-1" />
            <parameter id="UPPER_BOUND" value="1" />
          </listOfParameters>
        </kineticLaw>
      </reaction>
      <reaction id="R074" name="alcohol dehydrogenase (nadp dependent) adhC" reversible="TRUE" >
        <notes>
          <p>GENE ASSOCIATION: Rv3045</p>
        </notes>
        <listOfReactants>
          <speciesReference species="ACAL" stoichiometry="1" />
          <speciesReference species="NADPH" stoichiometry="1" />
        </listOfReactants>
        <listOfProducts>
          <speciesReference species="ETH" stoichiometry="1" />
          <speciesReference species="NADP" stoichiometry="1" />
        </listOfProducts>
        <kineticLaw>
          <listOfParameters>
            <parameter id="LOWER_BOUND" value="-1" />
            <parameter id="UPPER_BOUND" value="1" />
          </listOfParameters>
        </kineticLaw>
      </reaction>
      <reaction id="R075" name="acetate kinase ackA" reversible="FALSE" >
        <notes>
          <p>GENE ASSOCIATION: Rv0409</p>
        </notes>
        <listOfReactants>
          <speciesReference species="AC" stoichiometry="1" />
          <speciesReference species="ATP" stoichiometry="1" />
        </listOfReactants>
        <listOfProducts>
          <speciesReference species="ACETYLP" stoichiometry="1" />
          <speciesReference species="ADP" stoichiometry="1" />
        </listOfProducts>
        <kineticLaw>
          <listOfParameters>
            <parameter id="LOWER_BOUND" value="0" />
            <parameter id="UPPER_BOUND" value="1" />
          </listOfParameters>
        </kineticLaw>
      </reaction>
      <reaction id="R076" name="phosphate acetyltransferase pta" reversible="TRUE" >
        <notes>
          <p>GENE ASSOCIATION: Rv0408</p>
        </notes>
        <listOfReactants>
          <speciesReference species="COA" stoichiometry="1" />
          <speciesReference species="ACETYLP" stoichiometry="1" />
        </listOfReactants>
        <listOfProducts>
          <speciesReference species="ACCOA" stoichiometry="1" />
          <speciesReference species="PI" stoichiometry="1" />
        </listOfProducts>
        <kineticLaw>
          <listOfParameters>
            <parameter id="LOWER_BOUND" value="-1" />
            <parameter id="UPPER_BOUND" value="1" />
          </listOfParameters>
        </kineticLaw>
      </reaction>
      <reaction id="R077" name="acylphosphatase" reversible="FALSE" >
        <notes>
          <p>GENE ASSOCIATION: Rv2922A</p>
        </notes>
        <listOfReactants>
          <speciesReference species="ACETYLP" stoichiometry="1" />
        </listOfReactants>
        <listOfProducts>
          <speciesReference species="AC" stoichiometry="1" />
          <speciesReference species="PI" stoichiometry="1" />
        </listOfProducts>
        <kineticLaw>
          <listOfParameters>
            <parameter id="LOWER_BOUND" value="0" />
            <parameter id="UPPER_BOUND" value="1" />
          </listOfParameters>
        </kineticLaw>
      </reaction>
      <reaction id="R078" name="phosphate acetyltransferase" reversible="TRUE" >
        <notes>
          <p>GENE ASSOCIATION: Rv0408</p>
        </notes>
        <listOfReactants>
          <speciesReference species="PROPIONYLP" stoichiometry="1" />
          <speciesReference species="COA" stoichiometry="1" />
        </listOfReactants>
        <listOfProducts>
          <speciesReference species="PROPIONYLCOA" stoichiometry="1" />
          <speciesReference species="PI" stoichiometry="1" />
        </listOfProducts>
        <kineticLaw>
          <listOfParameters>
            <parameter id="LOWER_BOUND" value="-1" />
            <parameter id="UPPER_BOUND" value="1" />
          </listOfParameters>
        </kineticLaw>
      </reaction>
      <reaction id="R079" name="acetate kinase" reversible="FALSE" >
        <notes>
          <p>GENE ASSOCIATION: Rv0409</p>
        </notes>
        <listOfReactants>
          <speciesReference species="PROPANOATE" stoichiometry="1" />
          <speciesReference species="ATP" stoichiometry="1" />
        </listOfReactants>
        <listOfProducts>
          <speciesReference species="PROPIONYLP" stoichiometry="1" />
          <speciesReference species="ADP" stoichiometry="1" />
        </listOfProducts>
        <kineticLaw>
          <listOfParameters>
            <parameter id="LOWER_BOUND" value="0" />
            <parameter id="UPPER_BOUND" value="1" />
          </listOfParameters>
        </kineticLaw>
      </reaction>
      <reaction id="R080" name="methylmalonyl-CoA decarboxylase" reversible="FALSE" >
        <notes>
          <p>GENE ASSOCIATION: Rv0974c OR Rv3280</p>
        </notes>
        <listOfReactants>
          <speciesReference species="SMMALONYLCOA" stoichiometry="1" />
        </listOfReactants>
        <listOfProducts>
          <speciesReference species="PROPIONYLCOA" stoichiometry="1" />
          <speciesReference species="CO2" stoichiometry="1" />
        </listOfProducts>
        <kineticLaw>
          <listOfParameters>
            <parameter id="LOWER_BOUND" value="0" />
            <parameter id="UPPER_BOUND" value="1" />
          </listOfParameters>
        </kineticLaw>
      </reaction>
      <reaction id="R081" name="acetyl-CoA synthetase" reversible="FALSE" >
        <notes>
          <p>GENE ASSOCIATION: Rv3667</p>
        </notes>
        <listOfReactants>
          <speciesReference species="PROPANOATE" stoichiometry="1" />
          <speciesReference species="COA" stoichiometry="1" />
          <speciesReference species="ATP" stoichiometry="1" />
        </listOfReactants>
        <listOfProducts>
          <speciesReference species="PROPIONYLCOA" stoichiometry="1" />
          <speciesReference species="AMP" stoichiometry="1" />
          <speciesReference species="PPI" stoichiometry="1" />
        </listOfProducts>
        <kineticLaw>
          <listOfParameters>
            <parameter id="LOWER_BOUND" value="0" />
            <parameter id="UPPER_BOUND" value="1" />
          </listOfParameters>
        </kineticLaw>
      </reaction>
      <reaction id="R082" name="methycitrate synthase, prpC" reversible="FALSE" >
        <notes>
          <p>GENE ASSOCIATION: Rv1131</p>
        </notes>
        <listOfReactants>
          <speciesReference species="PROPIONYLCOA" stoichiometry="1" />
          <speciesReference species="OA" stoichiometry="1" />
        </listOfReactants>
        <listOfProducts>
          <speciesReference species="2METHYLCITRATE" stoichiometry="1" />
          <speciesReference species="COA" stoichiometry="1" />
        </listOfProducts>
        <kineticLaw>
          <listOfParameters>
            <parameter id="LOWER_BOUND" value="0" />
            <parameter id="UPPER_BOUND" value="1" />
          </listOfParameters>
        </kineticLaw>
      </reaction>
      <reaction id="R083" name="2-methylcitrate dehydrase, prpD" reversible="FALSE" >
        <notes>
          <p>GENE ASSOCIATION: Rv1130</p>
        </notes>
        <listOfReactants>
          <speciesReference species="2METHYLCITRATE" stoichiometry="1" />
        </listOfReactants>
        <listOfProducts>
          <speciesReference species="2METHYLCISACONITATE" stoichiometry="1" />
        </listOfProducts>
        <kineticLaw>
          <listOfParameters>
            <parameter id="LOWER_BOUND" value="0" />
            <parameter id="UPPER_BOUND" value="1" />
          </listOfParameters>
        </kineticLaw>
      </reaction>
      <reaction id="R084" name="aconitate hydratase, can" reversible="FALSE" >
        <notes>
          <p>GENE ASSOCIATION: Rv1475c</p>
        </notes>
        <listOfReactants>
          <speciesReference species="2METHYLCISACONITATE" stoichiometry="1" />
        </listOfReactants>
        <listOfProducts>
          <speciesReference species="METHYLISOCITRATE" stoichiometry="1" />
        </listOfProducts>
        <kineticLaw>
          <listOfParameters>
            <parameter id="LOWER_BOUND" value="0" />
            <parameter id="UPPER_BOUND" value="1" />
          </listOfParameters>
        </kineticLaw>
      </reaction>
      <reaction id="R085" name="2-methylisocitrate lyase/isocitrarte lyase ICL1 (aceA or icl gene) or ILC2 (aceAa and aceAb genes)" reversible="FALSE" >
        <notes>
          <p>GENE ASSOCIATION: Rv0467 OR (Rv1915 AND Rv1916)</p>
        </notes>
        <listOfReactants>
          <speciesReference species="METHYLISOCITRATE" stoichiometry="1" />
        </listOfReactants>
        <listOfProducts>
          <speciesReference species="SUCC" stoichiometry="1" />
          <speciesReference species="PYR" stoichiometry="1" />
        </listOfProducts>
        <kineticLaw>
          <listOfParameters>
            <parameter id="LOWER_BOUND" value="0" />
            <parameter id="UPPER_BOUND" value="1" />
          </listOfParameters>
        </kineticLaw>
      </reaction>
      <reaction id="R086" name="acyl-CoA dehydrogenase" reversible="FALSE" >
        <notes>
          <p>GENE ASSOCIATION: Rv3140</p>
        </notes>
        <listOfReactants>
          <speciesReference species="PROPIONYLCOA" stoichiometry="1" />
          <speciesReference species="MK" stoichiometry="1" />
        </listOfReactants>
        <listOfProducts>
          <speciesReference species="ACRCOA" stoichiometry="1" />
          <speciesReference species="MKH2" stoichiometry="1" />
        </listOfProducts>
        <kineticLaw>
          <listOfParameters>
            <parameter id="LOWER_BOUND" value="0" />
            <parameter id="UPPER_BOUND" value="1" />
          </listOfParameters>
        </kineticLaw>
      </reaction>
      <reaction id="R087" name="glucose-6-phosphate 1-dehydrogenase zwf, zwf2" reversible="FALSE" >
        <notes>
          <p>GENE ASSOCIATION: Rv1447c OR Rv1121</p>
        </notes>
        <listOfReactants>
          <speciesReference species="G6P" stoichiometry="1" />
          <speciesReference species="NADP" stoichiometry="1" />
          <speciesReference species="F420" stoichiometry="0.001" />
        </listOfReactants>
        <listOfProducts>
          <speciesReference species="D6PGL" stoichiometry="1" />
          <speciesReference species="NADPH" stoichiometry="1" />
        </listOfProducts>
        <kineticLaw>
          <listOfParameters>
            <parameter id="LOWER_BOUND" value="0" />
            <parameter id="UPPER_BOUND" value="1" />
          </listOfParameters>
        </kineticLaw>
      </reaction>
      <reaction id="R088" name="6-phosphogluconolactonase" reversible="FALSE" >
        <notes>
          <p>GENE ASSOCIATION: Rv1445c</p>
        </notes>
        <listOfReactants>
          <speciesReference species="D6PGL" stoichiometry="1" />
        </listOfReactants>
        <listOfProducts>
          <speciesReference species="D6PGC" stoichiometry="1" />
        </listOfProducts>
        <kineticLaw>
          <listOfParameters>
            <parameter id="LOWER_BOUND" value="0" />
            <parameter id="UPPER_BOUND" value="1" />
          </listOfParameters>
        </kineticLaw>
      </reaction>
      <reaction id="R089" name="phosphogluconate dehydrogenase, gnd1 or gnd2" reversible="FALSE" >
        <notes>
          <p>GENE ASSOCIATION: Rv1122 OR Rv1844c</p>
        </notes>
        <listOfReactants>
          <speciesReference species="D6PGC" stoichiometry="1" />
          <speciesReference species="NADP" stoichiometry="1" />
        </listOfReactants>
        <listOfProducts>
          <speciesReference species="RL5P" stoichiometry="1" />
          <speciesReference species="NADPH" stoichiometry="1" />
          <speciesReference species="CO2" stoichiometry="1" />
        </listOfProducts>
        <kineticLaw>
          <listOfParameters>
            <parameter id="LOWER_BOUND" value="0" />
            <parameter id="UPPER_BOUND" value="1" />
          </listOfParameters>
        </kineticLaw>
      </reaction>
      <reaction id="R090" name="ribulose-phosphate 3-epimerase rpe" reversible="TRUE" >
        <notes>
          <p>GENE ASSOCIATION: Rv1408</p>
        </notes>
        <listOfReactants>
          <speciesReference species="RL5P" stoichiometry="1" />
        </listOfReactants>
        <listOfProducts>
          <speciesReference species="X5P" stoichiometry="1" />
        </listOfProducts>
        <kineticLaw>
          <listOfParameters>
            <parameter id="LOWER_BOUND" value="-1" />
            <parameter id="UPPER_BOUND" value="1" />
          </listOfParameters>
        </kineticLaw>
      </reaction>
      <reaction id="R091" name="ribose-5-phosphate isomerase, rpiB" reversible="TRUE" >
        <notes>
          <p>GENE ASSOCIATION: Rv2465c</p>
        </notes>
        <listOfReactants>
          <speciesReference species="RL5P" stoichiometry="1" />
        </listOfReactants>
        <listOfProducts>
          <speciesReference species="R5P" stoichiometry="1" />
        </listOfProducts>
        <kineticLaw>
          <listOfParameters>
            <parameter id="LOWER_BOUND" value="-1" />
            <parameter id="UPPER_BOUND" value="1" />
          </listOfParameters>
        </kineticLaw>
      </reaction>
      <reaction id="R092" name="phosphoglucomutase" reversible="TRUE" >
        <notes>
          <p>GENE ASSOCIATION: Rv3068c</p>
        </notes>
        <listOfReactants>
          <speciesReference species="R1P" stoichiometry="1" />
        </listOfReactants>
        <listOfProducts>
          <speciesReference species="R5P" stoichiometry="1" />
        </listOfProducts>
        <kineticLaw>
          <listOfParameters>
            <parameter id="LOWER_BOUND" value="-1" />
            <parameter id="UPPER_BOUND" value="1" />
          </listOfParameters>
        </kineticLaw>
      </reaction>
      <reaction id="R093" name="transketolase tkt" reversible="FALSE" >
        <notes>
          <p>GENE ASSOCIATION: Rv1449c</p>
        </notes>
        <listOfReactants>
          <speciesReference species="X5P" stoichiometry="1" />
          <speciesReference species="R5P" stoichiometry="1" />
          <speciesReference species="THI" stoichiometry="0.001" />
        </listOfReactants>
        <listOfProducts>
          <speciesReference species="G3P" stoichiometry="1" />
          <speciesReference species="S7P" stoichiometry="1" />
        </listOfProducts>
        <kineticLaw>
          <listOfParameters>
            <parameter id="LOWER_BOUND" value="0" />
            <parameter id="UPPER_BOUND" value="1" />
          </listOfParameters>
        </kineticLaw>
      </reaction>
      <reaction id="R094" name="transketolase tkt" reversible="FALSE" >
        <notes>
          <p>GENE ASSOCIATION: Rv1449c</p>
        </notes>
        <listOfReactants>
          <speciesReference species="G3P" stoichiometry="1" />
          <speciesReference species="S7P" stoichiometry="1" />
          <speciesReference species="THI" stoichiometry="0.001" />
        </listOfReactants>
        <listOfProducts>
          <speciesReference species="X5P" stoichiometry="1" />
          <speciesReference species="R5P" stoichiometry="1" />
        </listOfProducts>
        <kineticLaw>
          <listOfParameters>
            <parameter id="LOWER_BOUND" value="0" />
            <parameter id="UPPER_BOUND" value="1" />
          </listOfParameters>
        </kineticLaw>
      </reaction>
      <reaction id="R095" name="transketolase tkt" reversible="FALSE" >
        <notes>
          <p>GENE ASSOCIATION: Rv1449c</p>
        </notes>
        <listOfReactants>
          <speciesReference species="X5P" stoichiometry="1" />
          <speciesReference species="E4P" stoichiometry="1" />
          <speciesReference species="THI" stoichiometry="0.001" />
        </listOfReactants>
        <listOfProducts>
          <speciesReference species="G3P" stoichiometry="1" />
          <speciesReference species="F6P" stoichiometry="1" />
        </listOfProducts>
        <kineticLaw>
          <listOfParameters>
            <parameter id="LOWER_BOUND" value="0" />
            <parameter id="UPPER_BOUND" value="1" />
          </listOfParameters>
        </kineticLaw>
      </reaction>
      <reaction id="R096" name="transketolase tkt" reversible="FALSE" >
        <notes>
          <p>GENE ASSOCIATION: Rv1449c</p>
        </notes>
        <listOfReactants>
          <speciesReference species="G3P" stoichiometry="1" />
          <speciesReference species="F6P" stoichiometry="1" />
          <speciesReference species="THI" stoichiometry="0.001" />
        </listOfReactants>
        <listOfProducts>
          <speciesReference species="X5P" stoichiometry="1" />
          <speciesReference species="E4P" stoichiometry="1" />
        </listOfProducts>
        <kineticLaw>
          <listOfParameters>
            <parameter id="LOWER_BOUND" value="0" />
            <parameter id="UPPER_BOUND" value="1" />
          </listOfParameters>
        </kineticLaw>
      </reaction>
      <reaction id="R097" name="transaldolase tal" reversible="TRUE" >
        <notes>
          <p>GENE ASSOCIATION: Rv1448c</p>
        </notes>
        <listOfReactants>
          <speciesReference species="G3P" stoichiometry="1" />
          <speciesReference species="S7P" stoichiometry="1" />
        </listOfReactants>
        <listOfProducts>
          <speciesReference species="E4P" stoichiometry="1" />
          <speciesReference species="F6P" stoichiometry="1" />
        </listOfProducts>
        <kineticLaw>
          <listOfParameters>
            <parameter id="LOWER_BOUND" value="-1" />
            <parameter id="UPPER_BOUND" value="1" />
          </listOfParameters>
        </kineticLaw>
      </reaction>
      <reaction id="R098" name="ribokinase rbsK" reversible="FALSE" >
        <notes>
          <p>GENE ASSOCIATION: Rv2436</p>
        </notes>
        <listOfReactants>
          <speciesReference species="RIB" stoichiometry="1" />
          <speciesReference species="ATP" stoichiometry="1" />
        </listOfReactants>
        <listOfProducts>
          <speciesReference species="DR5P" stoichiometry="1" />
          <speciesReference species="ADP" stoichiometry="1" />
        </listOfProducts>
        <kineticLaw>
          <listOfParameters>
            <parameter id="LOWER_BOUND" value="0" />
            <parameter id="UPPER_BOUND" value="1" />
          </listOfParameters>
        </kineticLaw>
      </reaction>
      <reaction id="R099" name="deoxyribose-phosphate aldolase" reversible="FALSE" >
        <notes>
          <p>GENE ASSOCIATION: Rv0478</p>
        </notes>
        <listOfReactants>
          <speciesReference species="DR5P" stoichiometry="1" />
        </listOfReactants>
        <listOfProducts>
          <speciesReference species="ACAL" stoichiometry="1" />
          <speciesReference species="G3P" stoichiometry="1" />
        </listOfProducts>
        <kineticLaw>
          <listOfParameters>
            <parameter id="LOWER_BOUND" value="0" />
            <parameter id="UPPER_BOUND" value="1" />
          </listOfParameters>
        </kineticLaw>
      </reaction>
      <reaction id="R100" name="pyruvate carboxylase" reversible="FALSE" >
        <notes>
          <p>GENE ASSOCIATION: Rv2967c</p>
        </notes>
        <listOfReactants>
          <speciesReference species="PYR" stoichiometry="1" />
          <speciesReference species="BIOTIN-CO2" stoichiometry="1" />
        </listOfReactants>
        <listOfProducts>
          <speciesReference species="OA" stoichiometry="1" />
          <speciesReference species="BIOTIN" stoichiometry="0.999" />
        </listOfProducts>
        <kineticLaw>
          <listOfParameters>
            <parameter id="LOWER_BOUND" value="0" />
            <parameter id="UPPER_BOUND" value="1" />
          </listOfParameters>
        </kineticLaw>
      </reaction>
      <reaction id="R101" name="phosphoenolpyruvate carboxykinase (GTP) pckA" reversible="TRUE" >
        <notes>
          <p>GENE ASSOCIATION: Rv0211</p>
        </notes>
        <listOfReactants>
          <speciesReference species="GDP" stoichiometry="1" />
          <speciesReference species="PEP" stoichiometry="1" />
          <speciesReference species="CO2" stoichiometry="1" />
        </listOfReactants>
        <listOfProducts>
          <speciesReference species="OA" stoichiometry="1" />
          <speciesReference species="GTP" stoichiometry="1" />
        </listOfProducts>
        <kineticLaw>
          <listOfParameters>
            <parameter id="LOWER_BOUND" value="-1" />
            <parameter id="UPPER_BOUND" value="1" />
          </listOfParameters>
        </kineticLaw>
      </reaction>
      <reaction id="R102" name="isocitrate lyase ICL1 (aceA or icl gene) or ILC2 (aceAa and aceAb genes). Note that In Mycobacterium tuberculosis strain CDC1551, aceA exists as a single gene" reversible="FALSE" >
        <notes>
          <p>GENE ASSOCIATION: Rv0467 OR (Rv1915 AND Rv1916)</p>
        </notes>
        <listOfReactants>
          <speciesReference species="ICIT" stoichiometry="1" />
        </listOfReactants>
        <listOfProducts>
          <speciesReference species="GLX" stoichiometry="1" />
          <speciesReference species="SUCC" stoichiometry="1" />
        </listOfProducts>
        <kineticLaw>
          <listOfParameters>
            <parameter id="LOWER_BOUND" value="0" />
            <parameter id="UPPER_BOUND" value="1" />
          </listOfParameters>
        </kineticLaw>
      </reaction>
      <reaction id="R103" name="malate synthase" reversible="FALSE" >
        <notes>
          <p>GENE ASSOCIATION: Rv1837c</p>
        </notes>
        <listOfReactants>
          <speciesReference species="GLX" stoichiometry="1" />
          <speciesReference species="ACCOA" stoichiometry="1" />
        </listOfReactants>
        <listOfProducts>
          <speciesReference species="MAL" stoichiometry="1" />
          <speciesReference species="COA" stoichiometry="1" />
        </listOfProducts>
        <kineticLaw>
          <listOfParameters>
            <parameter id="LOWER_BOUND" value="0" />
            <parameter id="UPPER_BOUND" value="1" />
          </listOfParameters>
        </kineticLaw>
      </reaction>
      <reaction id="R104" name="glycolaldehyde dehydrogenase" reversible="FALSE" >
        <listOfReactants>
          <speciesReference species="GLAL" stoichiometry="1" />
          <speciesReference species="NAD" stoichiometry="1" />
        </listOfReactants>
        <listOfProducts>
          <speciesReference species="GLYCOLATE" stoichiometry="1" />
          <speciesReference species="NADH" stoichiometry="1" />
        </listOfProducts>
        <kineticLaw>
          <listOfParameters>
            <parameter id="LOWER_BOUND" value="0" />
            <parameter id="UPPER_BOUND" value="1" />
          </listOfParameters>
        </kineticLaw>
      </reaction>
      <reaction id="R105" name="(S)-2-hydroxy-acid oxidase" reversible="FALSE" >
        <notes>
          <p>GENE ASSOCIATION: Rv1257c</p>
        </notes>
        <listOfReactants>
          <speciesReference species="GLYCOLATE" stoichiometry="1" />
          <speciesReference species="O2" stoichiometry="1" />
        </listOfReactants>
        <listOfProducts>
          <speciesReference species="GLX" stoichiometry="1" />
          <speciesReference species="H2O2" stoichiometry="1" />
        </listOfProducts>
        <kineticLaw>
          <listOfParameters>
            <parameter id="LOWER_BOUND" value="0" />
            <parameter id="UPPER_BOUND" value="1" />
          </listOfParameters>
        </kineticLaw>
      </reaction>
      <reaction id="R106" name="methylenetetrahydrofolate dehydrogenase (NADP)" reversible="TRUE" >
        <notes>
          <p>GENE ASSOCIATION: Rv3356c</p>
        </notes>
        <listOfReactants>
          <speciesReference species="NADP" stoichiometry="1" />
          <speciesReference species="METTHF" stoichiometry="1" />
        </listOfReactants>
        <listOfProducts>
          <speciesReference species="METHF" stoichiometry="1" />
          <speciesReference species="NADPH" stoichiometry="1" />
        </listOfProducts>
        <kineticLaw>
          <listOfParameters>
            <parameter id="LOWER_BOUND" value="-1" />
            <parameter id="UPPER_BOUND" value="1" />
          </listOfParameters>
        </kineticLaw>
      </reaction>
      <reaction id="R107" name="methenyltetrahydrofolate cyclohydrolase" reversible="TRUE" >
        <notes>
          <p>GENE ASSOCIATION: Rv3356c</p>
        </notes>
        <listOfReactants>
          <speciesReference species="METHF" stoichiometry="1" />
        </listOfReactants>
        <listOfProducts>
          <speciesReference species="FTHF" stoichiometry="1" />
        </listOfProducts>
        <kineticLaw>
          <listOfParameters>
            <parameter id="LOWER_BOUND" value="-1" />
            <parameter id="UPPER_BOUND" value="1" />
          </listOfParameters>
        </kineticLaw>
      </reaction>
      <reaction id="R108" name="5,10-methylenetetrahydrofolate reductase (FADH2)" reversible="FALSE" >
        <listOfReactants>
          <speciesReference species="FADH2" stoichiometry="1" />
          <speciesReference species="METTHF" stoichiometry="1" />
        </listOfReactants>
        <listOfProducts>
          <speciesReference species="MTHF" stoichiometry="1" />
          <speciesReference species="FAD" stoichiometry="1" />
        </listOfProducts>
        <kineticLaw>
          <listOfParameters>
            <parameter id="LOWER_BOUND" value="0" />
            <parameter id="UPPER_BOUND" value="1" />
          </listOfParameters>
        </kineticLaw>
      </reaction>
      <reaction id="R109" name="sulfate adenylyltransferase cysD, GTPase cysN" reversible="FALSE" >
        <notes>
          <p>GENE ASSOCIATION: Rv1285</p>
        </notes>
        <listOfReactants>
          <speciesReference species="SLF" stoichiometry="1" />
          <speciesReference species="ATP" stoichiometry="1" />
        </listOfReactants>
        <listOfProducts>
          <speciesReference species="APS" stoichiometry="1" />
          <speciesReference species="PPI" stoichiometry="1" />
        </listOfProducts>
        <kineticLaw>
          <listOfParameters>
            <parameter id="LOWER_BOUND" value="0" />
            <parameter id="UPPER_BOUND" value="1" />
          </listOfParameters>
        </kineticLaw>
      </reaction>
      <reaction id="R110" name="adenylyl-sulfate kinase, cysNC" reversible="FALSE" >
        <notes>
          <p>GENE ASSOCIATION: Rv1286</p>
        </notes>
        <listOfReactants>
          <speciesReference species="APS" stoichiometry="1" />
          <speciesReference species="ATP" stoichiometry="1" />
        </listOfReactants>
        <listOfProducts>
          <speciesReference species="PAPS" stoichiometry="1" />
          <speciesReference species="ADP" stoichiometry="1" />
        </listOfProducts>
        <kineticLaw>
          <listOfParameters>
            <parameter id="LOWER_BOUND" value="0" />
            <parameter id="UPPER_BOUND" value="1" />
          </listOfParameters>
        </kineticLaw>
      </reaction>
      <reaction id="R111" name="3'-phosphoadenylylsulfate (PAPS) reductase cysH (thioredoxin-dependent)" reversible="FALSE" >
        <notes>
          <p>GENE ASSOCIATION: Rv2392</p>
        </notes>
        <listOfReactants>
          <speciesReference species="APS" stoichiometry="1" />
          <speciesReference species="RTHIO" stoichiometry="1" />
        </listOfReactants>
        <listOfProducts>
          <speciesReference species="AMP" stoichiometry="1" />
          <speciesReference species="H2SO3" stoichiometry="1" />
          <speciesReference species="OTHIO" stoichiometry="1" />
        </listOfProducts>
        <kineticLaw>
          <listOfParameters>
            <parameter id="LOWER_BOUND" value="0" />
            <parameter id="UPPER_BOUND" value="1" />
          </listOfParameters>
        </kineticLaw>
      </reaction>
      <reaction id="R112" name="sulfite reductase nirA" reversible="TRUE" >
        <notes>
          <p>GENE ASSOCIATION: Rv2391</p>
        </notes>
        <listOfReactants>
          <speciesReference species="H2SO3" stoichiometry="1" />
          <speciesReference species="FERO" stoichiometry="6" />
        </listOfReactants>
        <listOfProducts>
          <speciesReference species="FERI" stoichiometry="6" />
          <speciesReference species="H2S" stoichiometry="1" />
        </listOfProducts>
        <kineticLaw>
          <listOfParameters>
            <parameter id="LOWER_BOUND" value="-1" />
            <parameter id="UPPER_BOUND" value="1" />
          </listOfParameters>
        </kineticLaw>
      </reaction>
      <reaction id="R113" name="3',5'-bisphosphate nucleotidase" reversible="FALSE" >
        <listOfReactants>
          <speciesReference species="PAP" stoichiometry="1" />
        </listOfReactants>
        <listOfProducts>
          <speciesReference species="AMP" stoichiometry="1" />
          <speciesReference species="PI" stoichiometry="1" />
        </listOfProducts>
        <kineticLaw>
          <listOfParameters>
            <parameter id="LOWER_BOUND" value="0" />
            <parameter id="UPPER_BOUND" value="1" />
          </listOfParameters>
        </kineticLaw>
      </reaction>
      <reaction id="R114" name="nitrate reductase narGHIJ, or fused narX" reversible="FALSE" >
        <notes>
          <p>GENE ASSOCIATION: (Rv1161 AND Rv1162 AND Rv1164 AND Rv1163) OR Rv1736c</p>
        </notes>
        <listOfReactants>
          <speciesReference species="MKH2" stoichiometry="1" />
          <speciesReference species="NO3" stoichiometry="1" />
          <speciesReference species="MOLYBDENUM-CO" stoichiometry="0.001" />
        </listOfReactants>
        <listOfProducts>
          <speciesReference species="MK" stoichiometry="1" />
          <speciesReference species="NO2" stoichiometry="1" />
          <speciesReference species="H" stoichiometry="2" />
        </listOfProducts>
        <kineticLaw>
          <listOfParameters>
            <parameter id="LOWER_BOUND" value="0" />
            <parameter id="UPPER_BOUND" value="1" />
          </listOfParameters>
        </kineticLaw>
      </reaction>
      <reaction id="R119" name="type I NADH dehydrogenase, nuoA-N" reversible="FALSE" >
        <notes>
          <p>GENE ASSOCIATION: Rv3145 AND Rv3146 AND Rv3147 AND Rv3148 AND Rv3149 AND Rv3150 AND Rv3151 AND Rv3152 AND Rv3153 AND Rv3154 AND Rv3155 AND Rv3156 AND Rv3157 AND Rv3158</p>
        </notes>
        <listOfReactants>
          <speciesReference species="MK" stoichiometry="1" />
          <speciesReference species="NADH" stoichiometry="1" />
        </listOfReactants>
        <listOfProducts>
          <speciesReference species="MKH2" stoichiometry="1" />
          <speciesReference species="NAD" stoichiometry="1" />
          <speciesReference species="H" stoichiometry="4" />
        </listOfProducts>
        <kineticLaw>
          <listOfParameters>
            <parameter id="LOWER_BOUND" value="0" />
            <parameter id="UPPER_BOUND" value="1" />
          </listOfParameters>
        </kineticLaw>
      </reaction>
      <reaction id="R120" name="type II NADH dehydrogenase, ndh or ndhA" reversible="FALSE" >
        <notes>
          <p>GENE ASSOCIATION: Rv1854c OR Rv0392c</p>
        </notes>
        <listOfReactants>
          <speciesReference species="MK" stoichiometry="1" />
          <speciesReference species="NADH" stoichiometry="1" />
        </listOfReactants>
        <listOfProducts>
          <speciesReference species="MKH2" stoichiometry="1" />
          <speciesReference species="NAD" stoichiometry="1" />
        </listOfProducts>
        <kineticLaw>
          <listOfParameters>
            <parameter id="LOWER_BOUND" value="0" />
            <parameter id="UPPER_BOUND" value="1" />
          </listOfParameters>
        </kineticLaw>
      </reaction>
      <reaction id="R121" name="NADPH-dependent quinone oxidoreductase activity of LpdA - slow compared to NAD pathway" reversible="FALSE" >
        <notes>
          <p>GENE ASSOCIATION: Rv3303c</p>
        </notes>
        <listOfReactants>
          <speciesReference species="MK" stoichiometry="1" />
          <speciesReference species="NADPH" stoichiometry="1" />
        </listOfReactants>
        <listOfProducts>
          <speciesReference species="MKH2" stoichiometry="1" />
          <speciesReference species="NADP" stoichiometry="1" />
        </listOfProducts>
        <kineticLaw>
          <listOfParameters>
            <parameter id="LOWER_BOUND" value="0" />
            <parameter id="UPPER_BOUND" value="1" />
          </listOfParameters>
        </kineticLaw>
      </reaction>
      <reaction id="R122" name="succinate dehydrogenase, sdhABCD" reversible="TRUE" >
        <notes>
          <p>GENE ASSOCIATION: Rv3318 AND Rv3319 AND Rv3316 AND Rv3317</p>
        </notes>
        <listOfReactants>
          <speciesReference species="MK" stoichiometry="1" />
          <speciesReference species="SUCC" stoichiometry="1" />
        </listOfReactants>
        <listOfProducts>
          <speciesReference species="MKH2" stoichiometry="1" />
          <speciesReference species="FUM" stoichiometry="1" />
        </listOfProducts>
        <kineticLaw>
          <listOfParameters>
            <parameter id="LOWER_BOUND" value="-1" />
            <parameter id="UPPER_BOUND" value="1" />
          </listOfParameters>
        </kineticLaw>
      </reaction>
      <reaction id="R123" name="probable succinate dehydrogenase, sdhABCD OR probable fumarate reductase, frdABCD" reversible="TRUE" >
        <notes>
          <p>GENE ASSOCIATION: (Rv3318 AND Rv3319 AND Rv3316 AND Rv3317) OR (Rv1552 AND Rv1553 AND Rv1554 AND Rv1555)</p>
        </notes>
        <listOfReactants>
          <speciesReference species="FAD" stoichiometry="1" />
          <speciesReference species="SUCC" stoichiometry="1" />
        </listOfReactants>
        <listOfProducts>
          <speciesReference species="FADH2" stoichiometry="1" />
          <speciesReference species="FUM" stoichiometry="1" />
        </listOfProducts>
        <kineticLaw>
          <listOfParameters>
            <parameter id="LOWER_BOUND" value="-1" />
            <parameter id="UPPER_BOUND" value="1" />
          </listOfParameters>
        </kineticLaw>
      </reaction>
      <reaction id="R124" name="ferredoxin-NADP reductase fprA, fprB, fdR" reversible="TRUE" >
        <notes>
          <p>GENE ASSOCIATION: Rv3106</p>
        </notes>
        <listOfReactants>
          <speciesReference species="FE3" stoichiometry="1" />
          <speciesReference species="NADPH" stoichiometry="1" />
        </listOfReactants>
        <listOfProducts>
          <speciesReference species="FE2" stoichiometry="1" />
          <speciesReference species="NADP" stoichiometry="1" />
        </listOfProducts>
        <kineticLaw>
          <listOfParameters>
            <parameter id="LOWER_BOUND" value="-1" />
            <parameter id="UPPER_BOUND" value="1" />
          </listOfParameters>
        </kineticLaw>
      </reaction>
      <reaction id="R125" name="aa3-type cytochrome c oxidase, ctaCDE AND cytochrome bc1 Or bd-type menaquinol oxidase" reversible="TRUE" >
        <notes>
          <p>GENE ASSOCIATION: (Rv2194 AND Rv2195 AND Rv2196 AND Rv2196 AND Rv1451 AND Rv1456c AND Rv3029c AND Rv3028c AND Rv2200c AND Rv3043c AND Rv2193 AND Rv3043c AND Rv1623c AND Rv1622c) OR (Rv1623c AND Rv1622c)</p>
        </notes>
        <listOfReactants>
          <speciesReference species="MKH2" stoichiometry="1" />
          <speciesReference species="HEME-FE3" stoichiometry="2" />
        </listOfReactants>
        <listOfProducts>
          <speciesReference species="MK" stoichiometry="1" />
          <speciesReference species="HEME-FE2" stoichiometry="2" />
        </listOfProducts>
        <kineticLaw>
          <listOfParameters>
            <parameter id="LOWER_BOUND" value="-1" />
            <parameter id="UPPER_BOUND" value="1" />
          </listOfParameters>
        </kineticLaw>
      </reaction>
      <reaction id="R126" name="aa3-type cytochrome c oxidase, ctaCDE AND cytochrome bc1" reversible="FALSE" >
        <notes>
          <p>GENE ASSOCIATION: (Rv2194 AND Rv2195 AND Rv2196 AND Rv2196 AND Rv1451 AND Rv1456c AND Rv3029c AND Rv3028c AND Rv2200c AND Rv3043c AND Rv2193 AND Rv3043c) AND (Rv1623c AND Rv1622c)</p>
        </notes>
        <listOfReactants>
          <speciesReference species="HEME-FE2" stoichiometry="2" />
          <speciesReference species="O2" stoichiometry="0.5" />
        </listOfReactants>
        <listOfProducts>
          <speciesReference species="HEME-FE3" stoichiometry="2" />
          <speciesReference species="H" stoichiometry="6" />
        </listOfProducts>
        <kineticLaw>
          <listOfParameters>
            <parameter id="LOWER_BOUND" value="0" />
            <parameter id="UPPER_BOUND" value="1" />
          </listOfParameters>
        </kineticLaw>
      </reaction>
      <reaction id="R127" name="bd-type menaquinol oxidase" reversible="FALSE" >
        <notes>
          <p>GENE ASSOCIATION: Rv1623c AND Rv1622c</p>
        </notes>
        <listOfReactants>
          <speciesReference species="HEME-FE2" stoichiometry="2" />
          <speciesReference species="O2" stoichiometry="0.5" />
        </listOfReactants>
        <listOfProducts>
          <speciesReference species="HEME-FE3" stoichiometry="2" />
          <speciesReference species="H" stoichiometry="2" />
        </listOfProducts>
        <kineticLaw>
          <listOfParameters>
            <parameter id="LOWER_BOUND" value="0" />
            <parameter id="UPPER_BOUND" value="1" />
          </listOfParameters>
        </kineticLaw>
      </reaction>
      <reaction id="R128" name="Complex V: ATP synthase (atpABCDEFGH)" reversible="TRUE" >
        <notes>
          <p>GENE ASSOCIATION: Rv1308 AND Rv1304 AND Rv1311 AND Rv1310 AND Rv1305 AND Rv1306 AND Rv1309 AND Rv1307</p>
        </notes>
        <listOfReactants>
          <speciesReference species="ADP" stoichiometry="1" />
          <speciesReference species="PI" stoichiometry="1" />
          <speciesReference species="H" stoichiometry="4" />
        </listOfReactants>
        <listOfProducts>
          <speciesReference species="ATP" stoichiometry="1" />
        </listOfProducts>
        <kineticLaw>
          <listOfParameters>
            <parameter id="LOWER_BOUND" value="-1" />
            <parameter id="UPPER_BOUND" value="1" />
          </listOfParameters>
        </kineticLaw>
      </reaction>
      <reaction id="R129" name="Possible Mg2+ Transport P-Type ATPase C MGTC" reversible="TRUE" >
        <notes>
          <p>GENE ASSOCIATION: Rv1811</p>
        </notes>
        <listOfReactants>
          <speciesReference species="ATP" stoichiometry="1" />
        </listOfReactants>
        <listOfProducts>
          <speciesReference species="ADP" stoichiometry="1" />
          <speciesReference species="PI" stoichiometry="1" />
        </listOfProducts>
        <kineticLaw>
          <listOfParameters>
            <parameter id="LOWER_BOUND" value="1" />
            <parameter id="UPPER_BOUND" value="1.0001" />
          </listOfParameters>
        </kineticLaw>
      </reaction>
      <reaction id="R130" name="Inorganic pyrophosphatase" reversible="FALSE" >
        <notes>
          <p>GENE ASSOCIATION: Rv3628</p>
        </notes>
        <listOfReactants>
          <speciesReference species="PPI" stoichiometry="1" />
        </listOfReactants>
        <listOfProducts>
          <speciesReference species="PI" stoichiometry="2" />
        </listOfProducts>
        <kineticLaw>
          <listOfParameters>
            <parameter id="LOWER_BOUND" value="0" />
            <parameter id="UPPER_BOUND" value="1" />
          </listOfParameters>
        </kineticLaw>
      </reaction>
      <reaction id="R131" name="proton-pumping inorganic diphosphatase" reversible="FALSE" >
        <notes>
          <p>GENE ASSOCIATION: Rv3628</p>
        </notes>
        <listOfReactants>
          <speciesReference species="PPI" stoichiometry="1" />
        </listOfReactants>
        <listOfProducts>
          <speciesReference species="PI" stoichiometry="2" />
          <speciesReference species="H" stoichiometry="1" />
        </listOfProducts>
        <kineticLaw>
          <listOfParameters>
            <parameter id="LOWER_BOUND" value="0" />
            <parameter id="UPPER_BOUND" value="1" />
          </listOfParameters>
        </kineticLaw>
      </reaction>
      <reaction id="R132" name="polyphosphate kinase" reversible="TRUE" >
        <notes>
          <p>GENE ASSOCIATION: Rv2984</p>
        </notes>
        <listOfReactants>
          <speciesReference species="(n-1)POLYP" stoichiometry="1" />
          <speciesReference species="ATP" stoichiometry="1" />
        </listOfReactants>
        <listOfProducts>
          <speciesReference species="(n)POLYP" stoichiometry="1" />
          <speciesReference species="ADP" stoichiometry="1" />
        </listOfProducts>
        <kineticLaw>
          <listOfParameters>
            <parameter id="LOWER_BOUND" value="-1" />
            <parameter id="UPPER_BOUND" value="1" />
          </listOfParameters>
        </kineticLaw>
      </reaction>
      <reaction id="R133" name="ferredoxin-NADP reductase fprA, fprB" reversible="TRUE" >
        <notes>
          <p>GENE ASSOCIATION: Rv3106 OR Rv0886</p>
        </notes>
        <listOfReactants>
          <speciesReference species="NADP" stoichiometry="1" />
          <speciesReference species="FERO" stoichiometry="2" />
        </listOfReactants>
        <listOfProducts>
          <speciesReference species="FERI" stoichiometry="2" />
          <speciesReference species="NADPH" stoichiometry="1" />
        </listOfProducts>
        <kineticLaw>
          <listOfParameters>
            <parameter id="LOWER_BOUND" value="-1" />
            <parameter id="UPPER_BOUND" value="1" />
          </listOfParameters>
        </kineticLaw>
      </reaction>
      <reaction id="R134" name="catalase-peroxidase, katG" reversible="FALSE" >
        <notes>
          <p>GENE ASSOCIATION: Rv1908c</p>
        </notes>
        <listOfReactants>
          <speciesReference species="H2O2" stoichiometry="2" />
        </listOfReactants>
        <listOfProducts>
          <speciesReference species="O2" stoichiometry="1" />
        </listOfProducts>
        <kineticLaw>
          <listOfParameters>
            <parameter id="LOWER_BOUND" value="0" />
            <parameter id="UPPER_BOUND" value="1" />
          </listOfParameters>
        </kineticLaw>
      </reaction>
      <reaction id="R135" name="glutamate decarboxylase gadB" reversible="FALSE" >
        <notes>
          <p>GENE ASSOCIATION: Rv3432c</p>
        </notes>
        <listOfReactants>
          <speciesReference species="GLU" stoichiometry="1" />
        </listOfReactants>
        <listOfProducts>
          <speciesReference species="GABA" stoichiometry="1" />
          <speciesReference species="CO2" stoichiometry="1" />
        </listOfProducts>
        <kineticLaw>
          <listOfParameters>
            <parameter id="LOWER_BOUND" value="0" />
            <parameter id="UPPER_BOUND" value="1" />
          </listOfParameters>
        </kineticLaw>
      </reaction>
      <reaction id="R136" name="4-aminobutyrate transaminase gabT" reversible="TRUE" >
        <notes>
          <p>GENE ASSOCIATION: Rv2589</p>
        </notes>
        <listOfReactants>
          <speciesReference species="GABA" stoichiometry="1" />
          <speciesReference species="AKG" stoichiometry="1" />
        </listOfReactants>
        <listOfProducts>
          <speciesReference species="SUCCSAL" stoichiometry="1" />
          <speciesReference species="GLU" stoichiometry="1" />
        </listOfProducts>
        <kineticLaw>
          <listOfParameters>
            <parameter id="LOWER_BOUND" value="-1" />
            <parameter id="UPPER_BOUND" value="1" />
          </listOfParameters>
        </kineticLaw>
      </reaction>
      <reaction id="R137" name="succinate-semialdehyde dehydrogenase gabD1, gabD2" reversible="FALSE" >
        <notes>
          <p>GENE ASSOCIATION: Rv0234c OR Rv1731</p>
        </notes>
        <listOfReactants>
          <speciesReference species="SUCCSAL" stoichiometry="1" />
          <speciesReference species="NADP" stoichiometry="1" />
        </listOfReactants>
        <listOfProducts>
          <speciesReference species="SUCC" stoichiometry="1" />
          <speciesReference species="NADPH" stoichiometry="1" />
        </listOfProducts>
        <kineticLaw>
          <listOfParameters>
            <parameter id="LOWER_BOUND" value="0" />
            <parameter id="UPPER_BOUND" value="1" />
          </listOfParameters>
        </kineticLaw>
      </reaction>
      <reaction id="R138" name="Proline dehydrogenase" reversible="FALSE" >
        <notes>
          <p>GENE ASSOCIATION: Rv1188</p>
        </notes>
        <listOfReactants>
          <speciesReference species="PRO" stoichiometry="1" />
          <speciesReference species="FAD" stoichiometry="1" />
        </listOfReactants>
        <listOfProducts>
          <speciesReference species="P5C" stoichiometry="1" />
          <speciesReference species="FADH2" stoichiometry="1" />
        </listOfProducts>
        <kineticLaw>
          <listOfParameters>
            <parameter id="LOWER_BOUND" value="0" />
            <parameter id="UPPER_BOUND" value="1" />
          </listOfParameters>
        </kineticLaw>
      </reaction>
      <reaction id="R139" name="Probable pyrroline-5-carboxylate dehydrogenase" reversible="FALSE" >
        <notes>
          <p>GENE ASSOCIATION: Rv1187</p>
        </notes>
        <listOfReactants>
          <speciesReference species="P5C" stoichiometry="1" />
          <speciesReference species="NAD" stoichiometry="1" />
        </listOfReactants>
        <listOfProducts>
          <speciesReference species="HYDROXYGLU" stoichiometry="1" />
          <speciesReference species="NADH" stoichiometry="1" />
        </listOfProducts>
        <kineticLaw>
          <listOfParameters>
            <parameter id="LOWER_BOUND" value="0" />
            <parameter id="UPPER_BOUND" value="1" />
          </listOfParameters>
        </kineticLaw>
      </reaction>
      <reaction id="R140" name="Transaminase (aminotransferases)" reversible="FALSE" >
        <listOfReactants>
          <speciesReference species="HYDROXYGLU" stoichiometry="1" />
          <speciesReference species="AKG" stoichiometry="1" />
        </listOfReactants>
        <listOfProducts>
          <speciesReference species="HYDROXYAKG" stoichiometry="1" />
          <speciesReference species="GLU" stoichiometry="1" />
        </listOfProducts>
        <kineticLaw>
          <listOfParameters>
            <parameter id="LOWER_BOUND" value="0" />
            <parameter id="UPPER_BOUND" value="1" />
          </listOfParameters>
        </kineticLaw>
      </reaction>
      <reaction id="R141" name="4-hydroxy-2-oxoglutarate aldolase" reversible="TRUE" >
        <notes>
          <p>GENE ASSOCIATION: Rv1223</p>
        </notes>
        <listOfReactants>
          <speciesReference species="HYDROXYAKG" stoichiometry="1" />
        </listOfReactants>
        <listOfProducts>
          <speciesReference species="GLX" stoichiometry="1" />
          <speciesReference species="PYR" stoichiometry="1" />
        </listOfProducts>
        <kineticLaw>
          <listOfParameters>
            <parameter id="LOWER_BOUND" value="-1" />
            <parameter id="UPPER_BOUND" value="1" />
          </listOfParameters>
        </kineticLaw>
      </reaction>
      <reaction id="R142" name="1-pyrroline-5-carboxylate dehydrogenase rocA" reversible="FALSE" >
        <notes>
          <p>GENE ASSOCIATION: Rv1187</p>
        </notes>
        <listOfReactants>
          <speciesReference species="P5C" stoichiometry="1" />
          <speciesReference species="NAD" stoichiometry="1" />
        </listOfReactants>
        <listOfProducts>
          <speciesReference species="GLU" stoichiometry="1" />
          <speciesReference species="NADH" stoichiometry="1" />
        </listOfProducts>
        <kineticLaw>
          <listOfParameters>
            <parameter id="LOWER_BOUND" value="0" />
            <parameter id="UPPER_BOUND" value="1" />
          </listOfParameters>
        </kineticLaw>
      </reaction>
      <reaction id="R143" name="arginine deiminase arcA" reversible="FALSE" >
        <notes>
          <p>GENE ASSOCIATION: Rv1001</p>
        </notes>
        <listOfReactants>
          <speciesReference species="ARG" stoichiometry="1" />
        </listOfReactants>
        <listOfProducts>
          <speciesReference species="NH3" stoichiometry="1" />
          <speciesReference species="CITR" stoichiometry="1" />
        </listOfProducts>
        <kineticLaw>
          <listOfParameters>
            <parameter id="LOWER_BOUND" value="0" />
            <parameter id="UPPER_BOUND" value="1" />
          </listOfParameters>
        </kineticLaw>
      </reaction>
      <reaction id="R144" name="ornithine aminotransferase rocD1, rocD2" reversible="FALSE" >
        <notes>
          <p>GENE ASSOCIATION: Rv2321c OR Rv2322c</p>
        </notes>
        <listOfReactants>
          <speciesReference species="ORN" stoichiometry="1" />
          <speciesReference species="AKG" stoichiometry="1" />
        </listOfReactants>
        <listOfProducts>
          <speciesReference species="GLUGSAL" stoichiometry="1" />
          <speciesReference species="GLU" stoichiometry="1" />
        </listOfProducts>
        <kineticLaw>
          <listOfParameters>
            <parameter id="LOWER_BOUND" value="0" />
            <parameter id="UPPER_BOUND" value="1" />
          </listOfParameters>
        </kineticLaw>
      </reaction>
      <reaction id="R145" name="ornithine carbamoyltransferase" reversible="FALSE" >
        <notes>
          <p>GENE ASSOCIATION: Rv1656</p>
        </notes>
        <listOfReactants>
          <speciesReference species="CAP" stoichiometry="1" />
          <speciesReference species="ORN" stoichiometry="1" />
        </listOfReactants>
        <listOfProducts>
          <speciesReference species="PI" stoichiometry="1" />
          <speciesReference species="CITR" stoichiometry="1" />
        </listOfProducts>
        <kineticLaw>
          <listOfParameters>
            <parameter id="LOWER_BOUND" value="0" />
            <parameter id="UPPER_BOUND" value="1" />
          </listOfParameters>
        </kineticLaw>
      </reaction>
      <reaction id="R146" name="ornithine decarboxylase adi" reversible="FALSE" >
        <notes>
          <p>GENE ASSOCIATION: Rv2531c</p>
        </notes>
        <listOfReactants>
          <speciesReference species="ORN" stoichiometry="1" />
        </listOfReactants>
        <listOfProducts>
          <speciesReference species="PTRSC" stoichiometry="1" />
          <speciesReference species="CO2" stoichiometry="1" />
        </listOfProducts>
        <kineticLaw>
          <listOfParameters>
            <parameter id="LOWER_BOUND" value="0" />
            <parameter id="UPPER_BOUND" value="1" />
          </listOfParameters>
        </kineticLaw>
      </reaction>
      <reaction id="R147" name="spermidine synthase" reversible="FALSE" >
        <notes>
          <p>GENE ASSOCIATION: Rv2601</p>
        </notes>
        <listOfReactants>
          <speciesReference species="SAM" stoichiometry="1" />
          <speciesReference species="PTRSC" stoichiometry="1" />
        </listOfReactants>
        <listOfProducts>
          <speciesReference species="5MTA" stoichiometry="1" />
          <speciesReference species="SPRMD" stoichiometry="1" />
        </listOfProducts>
        <kineticLaw>
          <listOfParameters>
            <parameter id="LOWER_BOUND" value="0" />
            <parameter id="UPPER_BOUND" value="1" />
          </listOfParameters>
        </kineticLaw>
      </reaction>
      <reaction id="R148" name="Urease (3 subunits: alpha ureA, Beta ureB AND gamma ureC), and urease accessory proteins: ureD, ureF, ureG" reversible="FALSE" >
        <notes>
          <p>GENE ASSOCIATION: Rv1850 AND Rv1849 AND Rv1848 AND Rv1853 AND Rv1851 AND Rv1852</p>
        </notes>
        <listOfReactants>
          <speciesReference species="UREA" stoichiometry="1" />
        </listOfReactants>
        <listOfProducts>
          <speciesReference species="NH3" stoichiometry="1" />
          <speciesReference species="CO2" stoichiometry="1" />
        </listOfProducts>
        <kineticLaw>
          <listOfParameters>
            <parameter id="LOWER_BOUND" value="0" />
            <parameter id="UPPER_BOUND" value="1" />
          </listOfParameters>
        </kineticLaw>
      </reaction>
      <reaction id="R149" name="Branched-chain-amino-acid transaminase" reversible="TRUE" >
        <notes>
          <p>GENE ASSOCIATION: Rv2210c</p>
        </notes>
        <listOfReactants>
          <speciesReference species="ILE" stoichiometry="1" />
          <speciesReference species="AKG" stoichiometry="1" />
        </listOfReactants>
        <listOfProducts>
          <speciesReference species="GLU" stoichiometry="1" />
          <speciesReference species="OMVAL" stoichiometry="1" />
        </listOfProducts>
        <kineticLaw>
          <listOfParameters>
            <parameter id="LOWER_BOUND" value="-1" />
            <parameter id="UPPER_BOUND" value="1" />
          </listOfParameters>
        </kineticLaw>
      </reaction>
      <reaction id="R150" name="3-methyl-2-oxobutanoate dehydrogenase (alpha subunit AND beta subunit)" reversible="FALSE" >
        <notes>
          <p>GENE ASSOCIATION: Rv2497c AND Rv2496c</p>
        </notes>
        <listOfReactants>
          <speciesReference species="LIPO" stoichiometry="1" />
          <speciesReference species="OXOMETHYLPENTANOATE" stoichiometry="1" />
        </listOfReactants>
        <listOfProducts>
          <speciesReference species="2MBUTLIPO" stoichiometry="1" />
          <speciesReference species="CO2" stoichiometry="1" />
        </listOfProducts>
        <kineticLaw>
          <listOfParameters>
            <parameter id="LOWER_BOUND" value="0" />
            <parameter id="UPPER_BOUND" value="1" />
          </listOfParameters>
        </kineticLaw>
      </reaction>
      <reaction id="R151" name="dihydrolipoyllysine-residue acetyltransferase" reversible="TRUE" >
        <notes>
          <p>GENE ASSOCIATION: Rv2495c</p>
        </notes>
        <listOfReactants>
          <speciesReference species="2MBUTLIPO" stoichiometry="1" />
          <speciesReference species="COA" stoichiometry="1" />
        </listOfReactants>
        <listOfProducts>
          <speciesReference species="2MBUTCOA" stoichiometry="1" />
          <speciesReference species="DLIPO" stoichiometry="1" />
        </listOfProducts>
        <kineticLaw>
          <listOfParameters>
            <parameter id="LOWER_BOUND" value="-1" />
            <parameter id="UPPER_BOUND" value="1" />
          </listOfParameters>
        </kineticLaw>
      </reaction>
      <reaction id="R152" name="acyl-CoA dehydrogenase" reversible="FALSE" >
        <notes>
          <p>GENE ASSOCIATION: Rv3140</p>
        </notes>
        <listOfReactants>
          <speciesReference species="MK" stoichiometry="1" />
          <speciesReference species="2MBUTCOA" stoichiometry="1" />
        </listOfReactants>
        <listOfProducts>
          <speciesReference species="MKH2" stoichiometry="1" />
          <speciesReference species="2MBECOA" stoichiometry="1" />
        </listOfProducts>
        <kineticLaw>
          <listOfParameters>
            <parameter id="LOWER_BOUND" value="0" />
            <parameter id="UPPER_BOUND" value="1" />
          </listOfParameters>
        </kineticLaw>
      </reaction>
      <reaction id="R153" name="enoyl-CoA hydratase echA8, echA6, echA14, echA12" reversible="FALSE" >
        <notes>
          <p>GENE ASSOCIATION: Rv1070c OR Rv0905 OR Rv2486 OR Rv1472</p>
        </notes>
        <listOfReactants>
          <speciesReference species="2MBECOA" stoichiometry="1" />
        </listOfReactants>
        <listOfProducts>
          <speciesReference species="HMBUTCOA" stoichiometry="1" />
        </listOfProducts>
        <kineticLaw>
          <listOfParameters>
            <parameter id="LOWER_BOUND" value="0" />
            <parameter id="UPPER_BOUND" value="1" />
          </listOfParameters>
        </kineticLaw>
      </reaction>
      <reaction id="R154" name="3-hydroxyacyl-CoA dehydrogenase" reversible="FALSE" >
        <notes>
          <p>GENE ASSOCIATION: Rv3774 OR Rv1144</p>
        </notes>
        <listOfReactants>
          <speciesReference species="HMBUTCOA" stoichiometry="1" />
          <speciesReference species="NAD" stoichiometry="1" />
        </listOfReactants>
        <listOfProducts>
          <speciesReference species="MAACCOA" stoichiometry="1" />
          <speciesReference species="NADH" stoichiometry="1" />
        </listOfProducts>
        <kineticLaw>
          <listOfParameters>
            <parameter id="LOWER_BOUND" value="0" />
            <parameter id="UPPER_BOUND" value="1" />
          </listOfParameters>
        </kineticLaw>
      </reaction>
      <reaction id="R155" name="acetyl-CoA acetyltransferase fadA3" reversible="TRUE" >
        <notes>
          <p>GENE ASSOCIATION: Rv1074c</p>
        </notes>
        <listOfReactants>
          <speciesReference species="COA" stoichiometry="1" />
          <speciesReference species="MAACCOA" stoichiometry="1" />
        </listOfReactants>
        <listOfProducts>
          <speciesReference species="PROPIONYLCOA" stoichiometry="1" />
          <speciesReference species="ACCOA" stoichiometry="1" />
        </listOfProducts>
        <kineticLaw>
          <listOfParameters>
            <parameter id="LOWER_BOUND" value="-1" />
            <parameter id="UPPER_BOUND" value="1" />
          </listOfParameters>
        </kineticLaw>
      </reaction>
      <reaction id="R156" name="acetyl-CoA/propionyl-CoA carboxylase carboxytransferase subunit: 6 paralogues in Mtb: accD1, accD2, accD3, accD4, accD5, accD6" reversible="FALSE" >
        <notes>
          <p>GENE ASSOCIATION: Rv0904c OR Rv2502c OR Rv0974c OR Rv0904c OR Rv3799c OR Rv3280 OR Rv2247</p>
        </notes>
        <listOfReactants>
          <speciesReference species="PROPIONYLCOA" stoichiometry="1" />
          <speciesReference species="BIOTIN-CO2" stoichiometry="1" />
        </listOfReactants>
        <listOfProducts>
          <speciesReference species="SMMALONYLCOA" stoichiometry="1" />
          <speciesReference species="BIOTIN" stoichiometry="0.999" />
        </listOfProducts>
        <kineticLaw>
          <listOfParameters>
            <parameter id="LOWER_BOUND" value="0" />
            <parameter id="UPPER_BOUND" value="1" />
          </listOfParameters>
        </kineticLaw>
      </reaction>
      <reaction id="R157" name="methylmalonyl-CoA epimerase" reversible="TRUE" >
        <listOfReactants>
          <speciesReference species="SMMALONYLCOA" stoichiometry="1" />
        </listOfReactants>
        <listOfProducts>
          <speciesReference species="RMMALONYLCOA" stoichiometry="1" />
        </listOfProducts>
        <kineticLaw>
          <listOfParameters>
            <parameter id="LOWER_BOUND" value="-1" />
            <parameter id="UPPER_BOUND" value="1" />
          </listOfParameters>
        </kineticLaw>
      </reaction>
      <reaction id="R158" name="methylmalonyl-CoA mutase (small subunit mutA AND large subunit mutB)" reversible="FALSE" >
        <notes>
          <p>GENE ASSOCIATION: Rv1492 AND Rv1493</p>
        </notes>
        <listOfReactants>
          <speciesReference species="RMMALONYLCOA" stoichiometry="1" />
          <speciesReference species="COB-III" stoichiometry="0.001" />
        </listOfReactants>
        <listOfProducts>
          <speciesReference species="SUCCOA" stoichiometry="1" />
        </listOfProducts>
        <kineticLaw>
          <listOfParameters>
            <parameter id="LOWER_BOUND" value="0" />
            <parameter id="UPPER_BOUND" value="1" />
          </listOfParameters>
        </kineticLaw>
      </reaction>
      <reaction id="R159" name="methylmalonyl-CoA mutase (small subunit mutA AND large subunit mutB)" reversible="FALSE" >
        <notes>
          <p>GENE ASSOCIATION: Rv1492 AND Rv1493</p>
        </notes>
        <listOfReactants>
          <speciesReference species="SUCCOA" stoichiometry="1" />
          <speciesReference species="COB-III" stoichiometry="0.001" />
        </listOfReactants>
        <listOfProducts>
          <speciesReference species="RMMALONYLCOA" stoichiometry="1" />
        </listOfProducts>
        <kineticLaw>
          <listOfParameters>
            <parameter id="LOWER_BOUND" value="0" />
            <parameter id="UPPER_BOUND" value="1" />
          </listOfParameters>
        </kineticLaw>
      </reaction>
      <reaction id="R160" name="3-methyl-2-oxobutanoate dehydrogenase pdhA, pdhB" reversible="FALSE" >
        <notes>
          <p>GENE ASSOCIATION: Rv2496c AND Rv2497c</p>
        </notes>
        <listOfReactants>
          <speciesReference species="MOP" stoichiometry="1" />
          <speciesReference species="LIPO" stoichiometry="1" />
        </listOfReactants>
        <listOfProducts>
          <speciesReference species="3MBUTLIPO" stoichiometry="1" />
          <speciesReference species="CO2" stoichiometry="1" />
        </listOfProducts>
        <kineticLaw>
          <listOfParameters>
            <parameter id="LOWER_BOUND" value="0" />
            <parameter id="UPPER_BOUND" value="1" />
          </listOfParameters>
        </kineticLaw>
      </reaction>
      <reaction id="R161" name="dihydrolipoyllysine-residue acetyltransferase, pdhC" reversible="TRUE" >
        <notes>
          <p>GENE ASSOCIATION: Rv2495c</p>
        </notes>
        <listOfReactants>
          <speciesReference species="3MBUTLIPO" stoichiometry="1" />
          <speciesReference species="COA" stoichiometry="1" />
        </listOfReactants>
        <listOfProducts>
          <speciesReference species="3MBUTCOA" stoichiometry="1" />
          <speciesReference species="DLIPO" stoichiometry="1" />
        </listOfProducts>
        <kineticLaw>
          <listOfParameters>
            <parameter id="LOWER_BOUND" value="-1" />
            <parameter id="UPPER_BOUND" value="1" />
          </listOfParameters>
        </kineticLaw>
      </reaction>
      <reaction id="R162" name="acyl-CoA dehydrogenase" reversible="FALSE" >
        <notes>
          <p>GENE ASSOCIATION: Rv3140</p>
        </notes>
        <listOfReactants>
          <speciesReference species="MK" stoichiometry="1" />
          <speciesReference species="3MBUTCOA" stoichiometry="1" />
        </listOfReactants>
        <listOfProducts>
          <speciesReference species="MKH2" stoichiometry="1" />
          <speciesReference species="3MBECOA" stoichiometry="1" />
        </listOfProducts>
        <kineticLaw>
          <listOfParameters>
            <parameter id="LOWER_BOUND" value="0" />
            <parameter id="UPPER_BOUND" value="1" />
          </listOfParameters>
        </kineticLaw>
      </reaction>
      <reaction id="R163" name="acetyl-CoA/propionyl-CoA carboxylase carboxytransferase subunit: 6 paralogues in Mtb: accD1, accD2, accD3, accD4, accD5, accD6" reversible="FALSE" >
        <notes>
          <p>GENE ASSOCIATION: Rv0904c OR Rv2502c OR Rv0974c OR Rv0904c OR Rv3799c OR Rv3280 OR Rv2247</p>
        </notes>
        <listOfReactants>
          <speciesReference species="3MBECOA" stoichiometry="1" />
          <speciesReference species="BIOTIN-CO2" stoichiometry="1" />
        </listOfReactants>
        <listOfProducts>
          <speciesReference species="MGLUTCOA" stoichiometry="1" />
          <speciesReference species="BIOTIN" stoichiometry="0.999" />
        </listOfProducts>
        <kineticLaw>
          <listOfParameters>
            <parameter id="LOWER_BOUND" value="0" />
            <parameter id="UPPER_BOUND" value="1" />
          </listOfParameters>
        </kineticLaw>
      </reaction>
      <reaction id="R164" name="methylglutaconyl-CoA hydratase" reversible="FALSE" >
        <listOfReactants>
          <speciesReference species="MGLUTCOA" stoichiometry="1" />
        </listOfReactants>
        <listOfProducts>
          <speciesReference species="HMGLUTCOA" stoichiometry="1" />
        </listOfProducts>
        <kineticLaw>
          <listOfParameters>
            <parameter id="LOWER_BOUND" value="0" />
            <parameter id="UPPER_BOUND" value="1" />
          </listOfParameters>
        </kineticLaw>
      </reaction>
      <reaction id="R165" name="hydroxymethylglutaryl-CoA lyase" reversible="FALSE" >
        <listOfReactants>
          <speciesReference species="HMGLUTCOA" stoichiometry="1" />
        </listOfReactants>
        <listOfProducts>
          <speciesReference species="ACCOA" stoichiometry="1" />
          <speciesReference species="ACTAC" stoichiometry="1" />
        </listOfProducts>
        <kineticLaw>
          <listOfParameters>
            <parameter id="LOWER_BOUND" value="0" />
            <parameter id="UPPER_BOUND" value="1" />
          </listOfParameters>
        </kineticLaw>
      </reaction>
      <reaction id="R166" name="acetoacetate-CoA ligase" reversible="FALSE" >
        <listOfReactants>
          <speciesReference species="ACTAC" stoichiometry="1" />
          <speciesReference species="COA" stoichiometry="1" />
          <speciesReference species="ATP" stoichiometry="1" />
        </listOfReactants>
        <listOfProducts>
          <speciesReference species="AMP" stoichiometry="1" />
          <speciesReference species="AACCOA" stoichiometry="1" />
          <speciesReference species="PPI" stoichiometry="1" />
        </listOfProducts>
        <kineticLaw>
          <listOfParameters>
            <parameter id="LOWER_BOUND" value="0" />
            <parameter id="UPPER_BOUND" value="1" />
          </listOfParameters>
        </kineticLaw>
      </reaction>
      <reaction id="R167" name="3-oxoacid CoA-transferase scoA, scoB" reversible="TRUE" >
        <notes>
          <p>GENE ASSOCIATION: Rv2504c AND Rv2503c</p>
        </notes>
        <listOfReactants>
          <speciesReference species="SUCCOA" stoichiometry="1" />
          <speciesReference species="ACTAC" stoichiometry="1" />
        </listOfReactants>
        <listOfProducts>
          <speciesReference species="SUCC" stoichiometry="1" />
          <speciesReference species="AACCOA" stoichiometry="1" />
        </listOfProducts>
        <kineticLaw>
          <listOfParameters>
            <parameter id="LOWER_BOUND" value="-1" />
            <parameter id="UPPER_BOUND" value="1" />
          </listOfParameters>
        </kineticLaw>
      </reaction>
      <reaction id="R168" name="3-methyl-2-oxobutanoate dehydrogenase (alpha subunit pdhA AND beta subunit pdhB)" reversible="FALSE" >
        <notes>
          <p>GENE ASSOCIATION: Rv2497c AND Rv2496c</p>
        </notes>
        <listOfReactants>
          <speciesReference species="LIPO" stoichiometry="1" />
          <speciesReference species="OMVAL" stoichiometry="1" />
        </listOfReactants>
        <listOfProducts>
          <speciesReference species="IBUTLIPO" stoichiometry="1" />
          <speciesReference species="CO2" stoichiometry="1" />
        </listOfProducts>
        <kineticLaw>
          <listOfParameters>
            <parameter id="LOWER_BOUND" value="0" />
            <parameter id="UPPER_BOUND" value="1" />
          </listOfParameters>
        </kineticLaw>
      </reaction>
      <reaction id="R169" name="dihydrolipoyllysine-residue acetyltransferase" reversible="TRUE" >
        <notes>
          <p>GENE ASSOCIATION: Rv2495c</p>
        </notes>
        <listOfReactants>
          <speciesReference species="IBUTLIPO" stoichiometry="1" />
          <speciesReference species="COA" stoichiometry="1" />
        </listOfReactants>
        <listOfProducts>
          <speciesReference species="DLIPO" stoichiometry="1" />
          <speciesReference species="IBUTCOA" stoichiometry="1" />
        </listOfProducts>
        <kineticLaw>
          <listOfParameters>
            <parameter id="LOWER_BOUND" value="-1" />
            <parameter id="UPPER_BOUND" value="1" />
          </listOfParameters>
        </kineticLaw>
      </reaction>
      <reaction id="R170" name="acyl-CoA dehydrogenase" reversible="FALSE" >
        <notes>
          <p>GENE ASSOCIATION: Rv3140</p>
        </notes>
        <listOfReactants>
          <speciesReference species="MK" stoichiometry="1" />
          <speciesReference species="IBUTCOA" stoichiometry="1" />
        </listOfReactants>
        <listOfProducts>
          <speciesReference species="MKH2" stoichiometry="1" />
          <speciesReference species="MACRCOA" stoichiometry="1" />
        </listOfProducts>
        <kineticLaw>
          <listOfParameters>
            <parameter id="LOWER_BOUND" value="0" />
            <parameter id="UPPER_BOUND" value="1" />
          </listOfParameters>
        </kineticLaw>
      </reaction>
      <reaction id="R171" name="enoyl-CoA hydratase" reversible="FALSE" >
        <notes>
          <p>GENE ASSOCIATION: Rv1070c OR Rv0905 OR Rv2486 OR Rv1472</p>
        </notes>
        <listOfReactants>
          <speciesReference species="MACRCOA" stoichiometry="1" />
        </listOfReactants>
        <listOfProducts>
          <speciesReference species="HIBUTCOA" stoichiometry="1" />
        </listOfProducts>
        <kineticLaw>
          <listOfParameters>
            <parameter id="LOWER_BOUND" value="0" />
            <parameter id="UPPER_BOUND" value="1" />
          </listOfParameters>
        </kineticLaw>
      </reaction>
      <reaction id="R172" name="3-hydroxyisobutyryl-CoA hydrolase" reversible="FALSE" >
        <listOfReactants>
          <speciesReference species="HIBUTCOA" stoichiometry="1" />
        </listOfReactants>
        <listOfProducts>
          <speciesReference species="HIBUT" stoichiometry="1" />
          <speciesReference species="COA" stoichiometry="1" />
        </listOfProducts>
        <kineticLaw>
          <listOfParameters>
            <parameter id="LOWER_BOUND" value="0" />
            <parameter id="UPPER_BOUND" value="1" />
          </listOfParameters>
        </kineticLaw>
      </reaction>
      <reaction id="R173" name="3-hydroxyacyl-CoA dehydrogenase" reversible="FALSE" >
        <notes>
          <p>GENE ASSOCIATION: Rv1144 OR Rv0751c</p>
        </notes>
        <listOfReactants>
          <speciesReference species="HIBUT" stoichiometry="1" />
          <speciesReference species="NAD" stoichiometry="1" />
        </listOfReactants>
        <listOfProducts>
          <speciesReference species="METHYMALONATE" stoichiometry="1" />
          <speciesReference species="NADH" stoichiometry="1" />
        </listOfProducts>
        <kineticLaw>
          <listOfParameters>
            <parameter id="LOWER_BOUND" value="0" />
            <parameter id="UPPER_BOUND" value="1" />
          </listOfParameters>
        </kineticLaw>
      </reaction>
      <reaction id="R174" name="methylmalonate-semialdehyde dehydrogenase (acylating)" reversible="FALSE" >
        <notes>
          <p>GENE ASSOCIATION: Rv0753c</p>
        </notes>
        <listOfReactants>
          <speciesReference species="METHYMALONATE" stoichiometry="1" />
          <speciesReference species="NAD" stoichiometry="1" />
          <speciesReference species="COA" stoichiometry="1" />
        </listOfReactants>
        <listOfProducts>
          <speciesReference species="PROPIONYLCOA" stoichiometry="1" />
          <speciesReference species="NADH" stoichiometry="1" />
          <speciesReference species="CO2" stoichiometry="1" />
        </listOfProducts>
        <kineticLaw>
          <listOfParameters>
            <parameter id="LOWER_BOUND" value="0" />
            <parameter id="UPPER_BOUND" value="1" />
          </listOfParameters>
        </kineticLaw>
      </reaction>
      <reaction id="R175" name="spontaneous iminosuccinate deamination" reversible="FALSE" >
        <listOfReactants>
          <speciesReference species="ISUCC" stoichiometry="1" />
        </listOfReactants>
        <listOfProducts>
          <speciesReference species="OA" stoichiometry="1" />
          <speciesReference species="NH3" stoichiometry="1" />
        </listOfProducts>
        <kineticLaw>
          <listOfParameters>
            <parameter id="LOWER_BOUND" value="0" />
            <parameter id="UPPER_BOUND" value="1" />
          </listOfParameters>
        </kineticLaw>
      </reaction>
      <reaction id="R176" name="aspartate decarboxylase, panD" reversible="FALSE" >
        <notes>
          <p>GENE ASSOCIATION: Rv3601c</p>
        </notes>
        <listOfReactants>
          <speciesReference species="ASP" stoichiometry="1" />
        </listOfReactants>
        <listOfProducts>
          <speciesReference species="bALA" stoichiometry="1" />
          <speciesReference species="CO2" stoichiometry="1" />
        </listOfProducts>
        <kineticLaw>
          <listOfParameters>
            <parameter id="LOWER_BOUND" value="0" />
            <parameter id="UPPER_BOUND" value="1" />
          </listOfParameters>
        </kineticLaw>
      </reaction>
      <reaction id="R177" name="asparaginase ansA" reversible="FALSE" >
        <notes>
          <p>GENE ASSOCIATION: Rv1538c</p>
        </notes>
        <listOfReactants>
          <speciesReference species="ASN" stoichiometry="1" />
        </listOfReactants>
        <listOfProducts>
          <speciesReference species="ASP" stoichiometry="1" />
          <speciesReference species="NH3" stoichiometry="1" />
        </listOfProducts>
        <kineticLaw>
          <listOfParameters>
            <parameter id="LOWER_BOUND" value="0" />
            <parameter id="UPPER_BOUND" value="1" />
          </listOfParameters>
        </kineticLaw>
      </reaction>
      <reaction id="R178" name="L-threonine 3-dehydrogenase" reversible="FALSE" >
        <notes>
          <p>GENE ASSOCIATION: Rv2259</p>
        </notes>
        <listOfReactants>
          <speciesReference species="THR" stoichiometry="1" />
          <speciesReference species="NAD" stoichiometry="1" />
        </listOfReactants>
        <listOfProducts>
          <speciesReference species="2A3KB" stoichiometry="1" />
          <speciesReference species="NADH" stoichiometry="1" />
        </listOfProducts>
        <kineticLaw>
          <listOfParameters>
            <parameter id="LOWER_BOUND" value="0" />
            <parameter id="UPPER_BOUND" value="1" />
          </listOfParameters>
        </kineticLaw>
      </reaction>
      <reaction id="R179" name="spontaneous decarboxylation" reversible="FALSE" >
        <listOfReactants>
          <speciesReference species="2A3KB" stoichiometry="1" />
        </listOfReactants>
        <listOfProducts>
          <speciesReference species="AMINOACETONE" stoichiometry="1" />
          <speciesReference species="CO2" stoichiometry="1" />
        </listOfProducts>
        <kineticLaw>
          <listOfParameters>
            <parameter id="LOWER_BOUND" value="0" />
            <parameter id="UPPER_BOUND" value="1" />
          </listOfParameters>
        </kineticLaw>
      </reaction>
      <reaction id="R180" name="spontaneous" reversible="FALSE" >
        <listOfReactants>
          <speciesReference species="AMINOACETONE" stoichiometry="1" />
          <speciesReference species="NADH" stoichiometry="1" />
        </listOfReactants>
        <listOfProducts>
          <speciesReference species="1-AMINO-PROPAN-2-OL" stoichiometry="1" />
          <speciesReference species="NAD" stoichiometry="1" />
        </listOfProducts>
        <kineticLaw>
          <listOfParameters>
            <parameter id="LOWER_BOUND" value="0" />
            <parameter id="UPPER_BOUND" value="1" />
          </listOfParameters>
        </kineticLaw>
      </reaction>
      <reaction id="R181" name="cystathionine gamma-lyase" reversible="FALSE" >
        <notes>
          <p>GENE ASSOCIATION: Rv1079</p>
        </notes>
        <listOfReactants>
          <speciesReference species="OBUT" stoichiometry="1" />
          <speciesReference species="NH3" stoichiometry="1" />
          <speciesReference species="CYS" stoichiometry="1" />
        </listOfReactants>
        <listOfProducts>
          <speciesReference species="LLCT" stoichiometry="1" />
        </listOfProducts>
        <kineticLaw>
          <listOfParameters>
            <parameter id="LOWER_BOUND" value="0" />
            <parameter id="UPPER_BOUND" value="1" />
          </listOfParameters>
        </kineticLaw>
      </reaction>
      <reaction id="R182" name="lysine decarboxylase" reversible="FALSE" >
        <notes>
          <p>GENE ASSOCIATION: Rv2531c</p>
        </notes>
        <listOfReactants>
          <speciesReference species="LYS" stoichiometry="1" />
        </listOfReactants>
        <listOfProducts>
          <speciesReference species="CADA" stoichiometry="1" />
          <speciesReference species="CO2" stoichiometry="1" />
        </listOfProducts>
        <kineticLaw>
          <listOfParameters>
            <parameter id="LOWER_BOUND" value="0" />
            <parameter id="UPPER_BOUND" value="1" />
          </listOfParameters>
        </kineticLaw>
      </reaction>
      <reaction id="R183" name="spontaneous" reversible="FALSE" >
        <listOfReactants>
          <speciesReference species="PI" stoichiometry="1" />
          <speciesReference species="OBUT" stoichiometry="1" />
          <speciesReference species="O2" stoichiometry="1" />
        </listOfReactants>
        <listOfProducts>
          <speciesReference species="PROPIONYLP" stoichiometry="1" />
          <speciesReference species="CO2" stoichiometry="1" />
        </listOfProducts>
        <kineticLaw>
          <listOfParameters>
            <parameter id="LOWER_BOUND" value="0" />
            <parameter id="UPPER_BOUND" value="1" />
          </listOfParameters>
        </kineticLaw>
      </reaction>
      <reaction id="R184" name="aminomethyltransferase gcvT" reversible="FALSE" >
        <notes>
          <p>GENE ASSOCIATION: Rv2211c</p>
        </notes>
        <listOfReactants>
          <speciesReference species="SAP" stoichiometry="1" />
          <speciesReference species="THF" stoichiometry="1" />
        </listOfReactants>
        <listOfProducts>
          <speciesReference species="NH3" stoichiometry="1" />
          <speciesReference species="METTHF" stoichiometry="1" />
          <speciesReference species="DHLIPOYLPROTEIN" stoichiometry="1" />
        </listOfProducts>
        <kineticLaw>
          <listOfParameters>
            <parameter id="LOWER_BOUND" value="0" />
            <parameter id="UPPER_BOUND" value="1" />
          </listOfParameters>
        </kineticLaw>
      </reaction>
      <reaction id="R185" name="glycine hydroxymethyltransferase glyA, glyA2" reversible="TRUE" >
        <notes>
          <p>GENE ASSOCIATION: Rv1093 OR Rv0070c</p>
        </notes>
        <listOfReactants>
          <speciesReference species="SER" stoichiometry="1" />
          <speciesReference species="THF" stoichiometry="1" />
        </listOfReactants>
        <listOfProducts>
          <speciesReference species="METTHF" stoichiometry="1" />
          <speciesReference species="GLY" stoichiometry="1" />
        </listOfProducts>
        <kineticLaw>
          <listOfParameters>
            <parameter id="LOWER_BOUND" value="-1" />
            <parameter id="UPPER_BOUND" value="1" />
          </listOfParameters>
        </kineticLaw>
      </reaction>
      <reaction id="R186" name="glycine dehydrogenase gcvB" reversible="FALSE" >
        <notes>
          <p>GENE ASSOCIATION: Rv1832</p>
        </notes>
        <listOfReactants>
          <speciesReference species="GLY" stoichiometry="1" />
          <speciesReference species="LIPOYLPROTEIN" stoichiometry="1" />
        </listOfReactants>
        <listOfProducts>
          <speciesReference species="SAP" stoichiometry="1" />
          <speciesReference species="CO2" stoichiometry="1" />
        </listOfProducts>
        <kineticLaw>
          <listOfParameters>
            <parameter id="LOWER_BOUND" value="0" />
            <parameter id="UPPER_BOUND" value="1" />
          </listOfParameters>
        </kineticLaw>
      </reaction>
      <reaction id="R187" name="dihydrolipoyl dehydrogenase lpd" reversible="TRUE" >
        <notes>
          <p>GENE ASSOCIATION: Rv0462 OR Rv3303c</p>
        </notes>
        <listOfReactants>
          <speciesReference species="NAD" stoichiometry="1" />
          <speciesReference species="DHLIPOYLPROTEIN" stoichiometry="1" />
        </listOfReactants>
        <listOfProducts>
          <speciesReference species="NADH" stoichiometry="1" />
          <speciesReference species="LIPOYLPROTEIN" stoichiometry="1" />
        </listOfProducts>
        <kineticLaw>
          <listOfParameters>
            <parameter id="LOWER_BOUND" value="-1" />
            <parameter id="UPPER_BOUND" value="1" />
          </listOfParameters>
        </kineticLaw>
      </reaction>
      <reaction id="R188" name="L-serine ammonia-lyase (dehydratase) sdaA" reversible="FALSE" >
        <notes>
          <p>GENE ASSOCIATION: Rv0069c</p>
        </notes>
        <listOfReactants>
          <speciesReference species="SER" stoichiometry="1" />
        </listOfReactants>
        <listOfProducts>
          <speciesReference species="NH3" stoichiometry="1" />
          <speciesReference species="PYR" stoichiometry="1" />
        </listOfProducts>
        <kineticLaw>
          <listOfParameters>
            <parameter id="LOWER_BOUND" value="0" />
            <parameter id="UPPER_BOUND" value="1" />
          </listOfParameters>
        </kineticLaw>
      </reaction>
      <reaction id="R189" name="cysteine desulfhydrase" reversible="FALSE" >
        <notes>
          <p>GENE ASSOCIATION: Rv1464</p>
        </notes>
        <listOfReactants>
          <speciesReference species="CYS" stoichiometry="1" />
        </listOfReactants>
        <listOfProducts>
          <speciesReference species="NH3" stoichiometry="1" />
          <speciesReference species="PYR" stoichiometry="1" />
          <speciesReference species="H2S" stoichiometry="1" />
        </listOfProducts>
        <kineticLaw>
          <listOfParameters>
            <parameter id="LOWER_BOUND" value="0" />
            <parameter id="UPPER_BOUND" value="1" />
          </listOfParameters>
        </kineticLaw>
      </reaction>
      <reaction id="R190" name="L-Tyrosine:2-oxoglutarate aminotransferase" reversible="TRUE" >
        <notes>
          <p>GENE ASSOCIATION: Rv3565 OR Rv0337c</p>
        </notes>
        <listOfReactants>
          <speciesReference species="TYR" stoichiometry="1" />
          <speciesReference species="AKG" stoichiometry="1" />
        </listOfReactants>
        <listOfProducts>
          <speciesReference species="4HPP" stoichiometry="1" />
          <speciesReference species="GLU" stoichiometry="1" />
        </listOfProducts>
        <kineticLaw>
          <listOfParameters>
            <parameter id="LOWER_BOUND" value="-1" />
            <parameter id="UPPER_BOUND" value="1" />
          </listOfParameters>
        </kineticLaw>
      </reaction>
      <reaction id="R191" name="4-hydroxyphenylpyruvate dioxygenase" reversible="FALSE" >
        <notes>
          <p>GENE ASSOCIATION: MT1364</p>
        </notes>
        <listOfReactants>
          <speciesReference species="4HPP" stoichiometry="1" />
          <speciesReference species="O2" stoichiometry="1" />
        </listOfReactants>
        <listOfProducts>
          <speciesReference species="HOMOGEN" stoichiometry="1" />
          <speciesReference species="CO2" stoichiometry="1" />
        </listOfProducts>
        <kineticLaw>
          <listOfParameters>
            <parameter id="LOWER_BOUND" value="0" />
            <parameter id="UPPER_BOUND" value="1" />
          </listOfParameters>
        </kineticLaw>
      </reaction>
      <reaction id="R192" name="homogentisate 1,2-dioxygenase" reversible="FALSE" >
        <listOfReactants>
          <speciesReference species="HOMOGEN" stoichiometry="1" />
          <speciesReference species="O2" stoichiometry="1" />
        </listOfReactants>
        <listOfProducts>
          <speciesReference species="MACAC" stoichiometry="1" />
        </listOfProducts>
        <kineticLaw>
          <listOfParameters>
            <parameter id="LOWER_BOUND" value="0" />
            <parameter id="UPPER_BOUND" value="1" />
          </listOfParameters>
        </kineticLaw>
      </reaction>
      <reaction id="R193" name="maleylacetoacetate isomerase" reversible="TRUE" >
        <listOfReactants>
          <speciesReference species="MACAC" stoichiometry="1" />
        </listOfReactants>
        <listOfProducts>
          <speciesReference species="FUACAC" stoichiometry="1" />
        </listOfProducts>
        <kineticLaw>
          <listOfParameters>
            <parameter id="LOWER_BOUND" value="-1" />
            <parameter id="UPPER_BOUND" value="1" />
          </listOfParameters>
        </kineticLaw>
      </reaction>
      <reaction id="R194" name="fumarylacetoacetase" reversible="FALSE" >
        <listOfReactants>
          <speciesReference species="FUACAC" stoichiometry="1" />
        </listOfReactants>
        <listOfProducts>
          <speciesReference species="FUM" stoichiometry="1" />
          <speciesReference species="ACTAC" stoichiometry="1" />
        </listOfProducts>
        <kineticLaw>
          <listOfParameters>
            <parameter id="LOWER_BOUND" value="0" />
            <parameter id="UPPER_BOUND" value="1" />
          </listOfParameters>
        </kineticLaw>
      </reaction>
      <reaction id="R195" name="L-Phenylalanine:2-oxoglutarate aminotransferase" reversible="TRUE" >
        <notes>
          <p>GENE ASSOCIATION: Rv3565 OR Rv0337c</p>
        </notes>
        <listOfReactants>
          <speciesReference species="AKG" stoichiometry="1" />
          <speciesReference species="PHE" stoichiometry="1" />
        </listOfReactants>
        <listOfProducts>
          <speciesReference species="PHPYR" stoichiometry="1" />
          <speciesReference species="GLU" stoichiometry="1" />
        </listOfProducts>
        <kineticLaw>
          <listOfParameters>
            <parameter id="LOWER_BOUND" value="-1" />
            <parameter id="UPPER_BOUND" value="1" />
          </listOfParameters>
        </kineticLaw>
      </reaction>
      <reaction id="R196" name="glutamine synthetase glnA1, glnA3, glnA4" reversible="FALSE" >
        <notes>
          <p>GENE ASSOCIATION: Rv2220 OR Rv1878 OR Rv2860c</p>
        </notes>
        <listOfReactants>
          <speciesReference species="GLU" stoichiometry="1" />
          <speciesReference species="NH3" stoichiometry="1" />
          <speciesReference species="ATP" stoichiometry="1" />
        </listOfReactants>
        <listOfProducts>
          <speciesReference species="GLN" stoichiometry="1" />
          <speciesReference species="ADP" stoichiometry="1" />
          <speciesReference species="PI" stoichiometry="1" />
        </listOfProducts>
        <kineticLaw>
          <listOfParameters>
            <parameter id="LOWER_BOUND" value="0" />
            <parameter id="UPPER_BOUND" value="1" />
          </listOfParameters>
        </kineticLaw>
      </reaction>
      <reaction id="R197" name="glutamate synthase gltB, gltD" reversible="TRUE" >
        <notes>
          <p>GENE ASSOCIATION: Rv3859c AND Rv3858c</p>
        </notes>
        <listOfReactants>
          <speciesReference species="GLN" stoichiometry="1" />
          <speciesReference species="AKG" stoichiometry="1" />
          <speciesReference species="NADH" stoichiometry="1" />
        </listOfReactants>
        <listOfProducts>
          <speciesReference species="GLU" stoichiometry="2" />
          <speciesReference species="NAD" stoichiometry="1" />
        </listOfProducts>
        <kineticLaw>
          <listOfParameters>
            <parameter id="LOWER_BOUND" value="-1" />
            <parameter id="UPPER_BOUND" value="1" />
          </listOfParameters>
        </kineticLaw>
      </reaction>
      <reaction id="R198" name="glutamate dehydrogenase (NADP)" reversible="TRUE" >
        <notes>
          <p>GENE ASSOCIATION: Rv2476c</p>
        </notes>
        <listOfReactants>
          <speciesReference species="NH3" stoichiometry="1" />
          <speciesReference species="AKG" stoichiometry="1" />
          <speciesReference species="NADPH" stoichiometry="1" />
        </listOfReactants>
        <listOfProducts>
          <speciesReference species="GLU" stoichiometry="1" />
          <speciesReference species="NADP" stoichiometry="1" />
        </listOfProducts>
        <kineticLaw>
          <listOfParameters>
            <parameter id="LOWER_BOUND" value="-1" />
            <parameter id="UPPER_BOUND" value="1" />
          </listOfParameters>
        </kineticLaw>
      </reaction>
      <reaction id="R199" name="glutamate 5-kinase proB" reversible="FALSE" >
        <notes>
          <p>GENE ASSOCIATION: Rv2439c</p>
        </notes>
        <listOfReactants>
          <speciesReference species="GLU" stoichiometry="1" />
          <speciesReference species="ATP" stoichiometry="1" />
        </listOfReactants>
        <listOfProducts>
          <speciesReference species="GLUP" stoichiometry="1" />
          <speciesReference species="ADP" stoichiometry="1" />
        </listOfProducts>
        <kineticLaw>
          <listOfParameters>
            <parameter id="LOWER_BOUND" value="0" />
            <parameter id="UPPER_BOUND" value="1" />
          </listOfParameters>
        </kineticLaw>
      </reaction>
      <reaction id="R200" name="glutamate-5-semialdehyde dehydrogenase proA" reversible="FALSE" >
        <notes>
          <p>GENE ASSOCIATION: Rv2427c</p>
        </notes>
        <listOfReactants>
          <speciesReference species="NADPH" stoichiometry="1" />
          <speciesReference species="GLUP" stoichiometry="1" />
        </listOfReactants>
        <listOfProducts>
          <speciesReference species="GLUGSAL" stoichiometry="1" />
          <speciesReference species="NADP" stoichiometry="1" />
          <speciesReference species="PI" stoichiometry="1" />
        </listOfProducts>
        <kineticLaw>
          <listOfParameters>
            <parameter id="LOWER_BOUND" value="0" />
            <parameter id="UPPER_BOUND" value="1" />
          </listOfParameters>
        </kineticLaw>
      </reaction>
      <reaction id="R201" name="spontaneous" reversible="TRUE" >
        <listOfReactants>
          <speciesReference species="GLUGSAL" stoichiometry="1" />
        </listOfReactants>
        <listOfProducts>
          <speciesReference species="P5C" stoichiometry="1" />
        </listOfProducts>
        <kineticLaw>
          <listOfParameters>
            <parameter id="LOWER_BOUND" value="-1" />
            <parameter id="UPPER_BOUND" value="1" />
          </listOfParameters>
        </kineticLaw>
      </reaction>
      <reaction id="R202" name="pyrroline-5-carboxylate reductase proC" reversible="TRUE" >
        <notes>
          <p>GENE ASSOCIATION: Rv0500</p>
        </notes>
        <listOfReactants>
          <speciesReference species="P5C" stoichiometry="2" />
          <speciesReference species="NADPH" stoichiometry="1" />
          <speciesReference species="NADH" stoichiometry="1" />
        </listOfReactants>
        <listOfProducts>
          <speciesReference species="PRO" stoichiometry="2" />
          <speciesReference species="NADP" stoichiometry="1" />
          <speciesReference species="NAD" stoichiometry="1" />
        </listOfProducts>
        <kineticLaw>
          <listOfParameters>
            <parameter id="LOWER_BOUND" value="-1" />
            <parameter id="UPPER_BOUND" value="1" />
          </listOfParameters>
        </kineticLaw>
      </reaction>
      <reaction id="R203" name="N-acetylglutamate synthase, argA" reversible="TRUE" >
        <notes>
          <p>GENE ASSOCIATION: Rv2747</p>
        </notes>
        <listOfReactants>
          <speciesReference species="GLU" stoichiometry="1" />
          <speciesReference species="ACCOA" stoichiometry="1" />
        </listOfReactants>
        <listOfProducts>
          <speciesReference species="NAGLU" stoichiometry="1" />
          <speciesReference species="COA" stoichiometry="1" />
        </listOfProducts>
        <kineticLaw>
          <listOfParameters>
            <parameter id="LOWER_BOUND" value="-1" />
            <parameter id="UPPER_BOUND" value="1" />
          </listOfParameters>
        </kineticLaw>
      </reaction>
      <reaction id="R204" name="acetylglutamate kinase" reversible="FALSE" >
        <notes>
          <p>GENE ASSOCIATION: Rv1654</p>
        </notes>
        <listOfReactants>
          <speciesReference species="NAGLU" stoichiometry="1" />
          <speciesReference species="ATP" stoichiometry="1" />
        </listOfReactants>
        <listOfProducts>
          <speciesReference species="NAGLUP" stoichiometry="1" />
          <speciesReference species="ADP" stoichiometry="1" />
        </listOfProducts>
        <kineticLaw>
          <listOfParameters>
            <parameter id="LOWER_BOUND" value="0" />
            <parameter id="UPPER_BOUND" value="1" />
          </listOfParameters>
        </kineticLaw>
      </reaction>
      <reaction id="R205" name="N-acetyl-gamma-glutamyl-phosphate reductase" reversible="FALSE" >
        <notes>
          <p>GENE ASSOCIATION: Rv1652</p>
        </notes>
        <listOfReactants>
          <speciesReference species="NADPH" stoichiometry="1" />
          <speciesReference species="NAGLUP" stoichiometry="1" />
        </listOfReactants>
        <listOfProducts>
          <speciesReference species="NAGLUS" stoichiometry="1" />
          <speciesReference species="NADP" stoichiometry="1" />
          <speciesReference species="PI" stoichiometry="1" />
        </listOfProducts>
        <kineticLaw>
          <listOfParameters>
            <parameter id="LOWER_BOUND" value="0" />
            <parameter id="UPPER_BOUND" value="1" />
          </listOfParameters>
        </kineticLaw>
      </reaction>
      <reaction id="R206" name="acetonitrile aminotransferase" reversible="FALSE" >
        <notes>
          <p>GENE ASSOCIATION: Rv1655</p>
        </notes>
        <listOfReactants>
          <speciesReference species="NAGLUS" stoichiometry="1" />
          <speciesReference species="GLU" stoichiometry="1" />
        </listOfReactants>
        <listOfProducts>
          <speciesReference species="NAORN" stoichiometry="1" />
          <speciesReference species="AKG" stoichiometry="1" />
        </listOfProducts>
        <kineticLaw>
          <listOfParameters>
            <parameter id="LOWER_BOUND" value="0" />
            <parameter id="UPPER_BOUND" value="1" />
          </listOfParameters>
        </kineticLaw>
      </reaction>
      <reaction id="R207" name="glutamate N-acetyltransferase" reversible="TRUE" >
        <notes>
          <p>GENE ASSOCIATION: Rv1653</p>
        </notes>
        <listOfReactants>
          <speciesReference species="NAORN" stoichiometry="1" />
          <speciesReference species="GLU" stoichiometry="1" />
        </listOfReactants>
        <listOfProducts>
          <speciesReference species="NAGLU" stoichiometry="1" />
          <speciesReference species="ORN" stoichiometry="1" />
        </listOfProducts>
        <kineticLaw>
          <listOfParameters>
            <parameter id="LOWER_BOUND" value="-1" />
            <parameter id="UPPER_BOUND" value="1" />
          </listOfParameters>
        </kineticLaw>
      </reaction>
      <reaction id="R208" name="carbamoyl-phosphate synthase (small chain carA and large chain carB)" reversible="FALSE" >
        <notes>
          <p>GENE ASSOCIATION: Rv1383 AND Rv1384</p>
        </notes>
        <listOfReactants>
          <speciesReference species="GLN" stoichiometry="1" />
          <speciesReference species="ATP" stoichiometry="2" />
          <speciesReference species="CO2" stoichiometry="1" />
        </listOfReactants>
        <listOfProducts>
          <speciesReference species="CAP" stoichiometry="1" />
          <speciesReference species="GLU" stoichiometry="1" />
          <speciesReference species="ADP" stoichiometry="2" />
          <speciesReference species="PI" stoichiometry="1" />
        </listOfProducts>
        <kineticLaw>
          <listOfParameters>
            <parameter id="LOWER_BOUND" value="0" />
            <parameter id="UPPER_BOUND" value="1" />
          </listOfParameters>
        </kineticLaw>
      </reaction>
      <reaction id="R209" name="argininosuccinate synthase" reversible="FALSE" >
        <notes>
          <p>GENE ASSOCIATION: Rv1658</p>
        </notes>
        <listOfReactants>
          <speciesReference species="ASP" stoichiometry="1" />
          <speciesReference species="CITR" stoichiometry="1" />
          <speciesReference species="ATP" stoichiometry="1" />
        </listOfReactants>
        <listOfProducts>
          <speciesReference species="AMP" stoichiometry="1" />
          <speciesReference species="ARGSUCC" stoichiometry="1" />
          <speciesReference species="PPI" stoichiometry="1" />
        </listOfProducts>
        <kineticLaw>
          <listOfParameters>
            <parameter id="LOWER_BOUND" value="0" />
            <parameter id="UPPER_BOUND" value="1" />
          </listOfParameters>
        </kineticLaw>
      </reaction>
      <reaction id="R210" name="argininosuccinate lyase" reversible="FALSE" >
        <notes>
          <p>GENE ASSOCIATION: Rv1659</p>
        </notes>
        <listOfReactants>
          <speciesReference species="ARGSUCC" stoichiometry="1" />
        </listOfReactants>
        <listOfProducts>
          <speciesReference species="ARG" stoichiometry="1" />
          <speciesReference species="FUM" stoichiometry="1" />
        </listOfProducts>
        <kineticLaw>
          <listOfParameters>
            <parameter id="LOWER_BOUND" value="0" />
            <parameter id="UPPER_BOUND" value="1" />
          </listOfParameters>
        </kineticLaw>
      </reaction>
      <reaction id="R211" name="acetolactate synthase, ilvB and ilvN" reversible="FALSE" >
        <notes>
          <p>GENE ASSOCIATION: Rv3002c AND Rv3003c</p>
        </notes>
        <listOfReactants>
          <speciesReference species="PYR" stoichiometry="2" />
          <speciesReference species="THI" stoichiometry="0.001" />
        </listOfReactants>
        <listOfProducts>
          <speciesReference species="ACLAC" stoichiometry="1" />
          <speciesReference species="CO2" stoichiometry="1" />
        </listOfProducts>
        <kineticLaw>
          <listOfParameters>
            <parameter id="LOWER_BOUND" value="0" />
            <parameter id="UPPER_BOUND" value="1" />
          </listOfParameters>
        </kineticLaw>
      </reaction>
      <reaction id="R212" name="ketol-acid reductoisomerase ilvC" reversible="FALSE" >
        <notes>
          <p>GENE ASSOCIATION: Rv3001c</p>
        </notes>
        <listOfReactants>
          <speciesReference species="ACLAC" stoichiometry="1" />
          <speciesReference species="NADPH" stoichiometry="1" />
        </listOfReactants>
        <listOfProducts>
          <speciesReference species="DHMVA" stoichiometry="1" />
          <speciesReference species="NADP" stoichiometry="1" />
        </listOfProducts>
        <kineticLaw>
          <listOfParameters>
            <parameter id="LOWER_BOUND" value="0" />
            <parameter id="UPPER_BOUND" value="1" />
          </listOfParameters>
        </kineticLaw>
      </reaction>
      <reaction id="R213" name="dihydroxy-acid dehydratase ilvD" reversible="FALSE" >
        <notes>
          <p>GENE ASSOCIATION: Rv0189c</p>
        </notes>
        <listOfReactants>
          <speciesReference species="DHMVA" stoichiometry="1" />
        </listOfReactants>
        <listOfProducts>
          <speciesReference species="OMVAL" stoichiometry="1" />
        </listOfProducts>
        <kineticLaw>
          <listOfParameters>
            <parameter id="LOWER_BOUND" value="0" />
            <parameter id="UPPER_BOUND" value="1" />
          </listOfParameters>
        </kineticLaw>
      </reaction>
      <reaction id="R214" name="branched-chain-amino-acid transaminase ilvE" reversible="TRUE" >
        <notes>
          <p>GENE ASSOCIATION: Rv2210c</p>
        </notes>
        <listOfReactants>
          <speciesReference species="GLU" stoichiometry="1" />
          <speciesReference species="OMVAL" stoichiometry="1" />
        </listOfReactants>
        <listOfProducts>
          <speciesReference species="VAL" stoichiometry="1" />
          <speciesReference species="AKG" stoichiometry="1" />
        </listOfProducts>
        <kineticLaw>
          <listOfParameters>
            <parameter id="LOWER_BOUND" value="-1" />
            <parameter id="UPPER_BOUND" value="1" />
          </listOfParameters>
        </kineticLaw>
      </reaction>
      <reaction id="R215" name="threonine ammonia-lyase" reversible="FALSE" >
        <notes>
          <p>GENE ASSOCIATION: Rv1559</p>
        </notes>
        <listOfReactants>
          <speciesReference species="THR" stoichiometry="1" />
        </listOfReactants>
        <listOfProducts>
          <speciesReference species="OBUT" stoichiometry="1" />
          <speciesReference species="NH3" stoichiometry="1" />
        </listOfProducts>
        <kineticLaw>
          <listOfParameters>
            <parameter id="LOWER_BOUND" value="0" />
            <parameter id="UPPER_BOUND" value="1" />
          </listOfParameters>
        </kineticLaw>
      </reaction>
      <reaction id="R216" name="acetolactate synthase ilvX, ilvG, ilvB1, ilvB2" reversible="FALSE" >
        <notes>
          <p>GENE ASSOCIATION: Rv3509c OR Rv1820 OR Rv3003c OR (Rv3470c AND Rv3002c)</p>
        </notes>
        <listOfReactants>
          <speciesReference species="PYR" stoichiometry="1" />
          <speciesReference species="OBUT" stoichiometry="1" />
        </listOfReactants>
        <listOfProducts>
          <speciesReference species="ABUT" stoichiometry="1" />
          <speciesReference species="CO2" stoichiometry="1" />
        </listOfProducts>
        <kineticLaw>
          <listOfParameters>
            <parameter id="LOWER_BOUND" value="0" />
            <parameter id="UPPER_BOUND" value="1" />
          </listOfParameters>
        </kineticLaw>
      </reaction>
      <reaction id="R217" name="ketol-acid reductoisomerase" reversible="FALSE" >
        <notes>
          <p>GENE ASSOCIATION: Rv3001c</p>
        </notes>
        <listOfReactants>
          <speciesReference species="ABUT" stoichiometry="1" />
          <speciesReference species="NADPH" stoichiometry="1" />
        </listOfReactants>
        <listOfProducts>
          <speciesReference species="DIHYDROXYMETHYLPENTANOATE" stoichiometry="1" />
          <speciesReference species="NADP" stoichiometry="1" />
        </listOfProducts>
        <kineticLaw>
          <listOfParameters>
            <parameter id="LOWER_BOUND" value="0" />
            <parameter id="UPPER_BOUND" value="1" />
          </listOfParameters>
        </kineticLaw>
      </reaction>
      <reaction id="R218" name="dihydroxy-acid dehydratase" reversible="FALSE" >
        <notes>
          <p>GENE ASSOCIATION: Rv0189c</p>
        </notes>
        <listOfReactants>
          <speciesReference species="DIHYDROXYMETHYLPENTANOATE" stoichiometry="1" />
        </listOfReactants>
        <listOfProducts>
          <speciesReference species="OXOMETHYLPENTANOATE" stoichiometry="1" />
        </listOfProducts>
        <kineticLaw>
          <listOfParameters>
            <parameter id="LOWER_BOUND" value="0" />
            <parameter id="UPPER_BOUND" value="1" />
          </listOfParameters>
        </kineticLaw>
      </reaction>
      <reaction id="R219" name="branched-chain-amino-acid transaminase" reversible="TRUE" >
        <notes>
          <p>GENE ASSOCIATION: Rv2210c</p>
        </notes>
        <listOfReactants>
          <speciesReference species="GLU" stoichiometry="1" />
          <speciesReference species="OXOMETHYLPENTANOATE" stoichiometry="1" />
        </listOfReactants>
        <listOfProducts>
          <speciesReference species="ILE" stoichiometry="1" />
          <speciesReference species="AKG" stoichiometry="1" />
        </listOfProducts>
        <kineticLaw>
          <listOfParameters>
            <parameter id="LOWER_BOUND" value="-1" />
            <parameter id="UPPER_BOUND" value="1" />
          </listOfParameters>
        </kineticLaw>
      </reaction>
      <reaction id="R220" name="2-isopropylmalate synthase leuA" reversible="FALSE" >
        <notes>
          <p>GENE ASSOCIATION: Rv3710</p>
        </notes>
        <listOfReactants>
          <speciesReference species="OMVAL" stoichiometry="1" />
          <speciesReference species="ACCOA" stoichiometry="1" />
        </listOfReactants>
        <listOfProducts>
          <speciesReference species="IPPMAL" stoichiometry="1" />
          <speciesReference species="COA" stoichiometry="1" />
        </listOfProducts>
        <kineticLaw>
          <listOfParameters>
            <parameter id="LOWER_BOUND" value="0" />
            <parameter id="UPPER_BOUND" value="1" />
          </listOfParameters>
        </kineticLaw>
      </reaction>
      <reaction id="R221" name="3-isopropylmalate dehydratase (large subunit leuC AND small subunit leuD)" reversible="TRUE" >
        <notes>
          <p>GENE ASSOCIATION: Rv2988c AND Rv2987c</p>
        </notes>
        <listOfReactants>
          <speciesReference species="IPPMAL" stoichiometry="1" />
        </listOfReactants>
        <listOfProducts>
          <speciesReference species="CBHCAP" stoichiometry="1" />
        </listOfProducts>
        <kineticLaw>
          <listOfParameters>
            <parameter id="LOWER_BOUND" value="-1" />
            <parameter id="UPPER_BOUND" value="1" />
          </listOfParameters>
        </kineticLaw>
      </reaction>
      <reaction id="R222" name="3-isopropylmalate dehydrogenase" reversible="FALSE" >
        <notes>
          <p>GENE ASSOCIATION: Rv2995c</p>
        </notes>
        <listOfReactants>
          <speciesReference species="CBHCAP" stoichiometry="1" />
          <speciesReference species="NAD" stoichiometry="1" />
        </listOfReactants>
        <listOfProducts>
          <speciesReference species="OICAP" stoichiometry="1" />
          <speciesReference species="NADH" stoichiometry="1" />
        </listOfProducts>
        <kineticLaw>
          <listOfParameters>
            <parameter id="LOWER_BOUND" value="0" />
            <parameter id="UPPER_BOUND" value="1" />
          </listOfParameters>
        </kineticLaw>
      </reaction>
      <reaction id="R223" name="spontaneous" reversible="FALSE" >
        <listOfReactants>
          <speciesReference species="OICAP" stoichiometry="1" />
        </listOfReactants>
        <listOfProducts>
          <speciesReference species="MOP" stoichiometry="1" />
          <speciesReference species="CO2" stoichiometry="1" />
        </listOfProducts>
        <kineticLaw>
          <listOfParameters>
            <parameter id="LOWER_BOUND" value="0" />
            <parameter id="UPPER_BOUND" value="1" />
          </listOfParameters>
        </kineticLaw>
      </reaction>
      <reaction id="R224" name="branched-chain-amino-acid transaminase" reversible="TRUE" >
        <notes>
          <p>GENE ASSOCIATION: Rv2210c</p>
        </notes>
        <listOfReactants>
          <speciesReference species="MOP" stoichiometry="1" />
          <speciesReference species="GLU" stoichiometry="1" />
        </listOfReactants>
        <listOfProducts>
          <speciesReference species="LEU" stoichiometry="1" />
          <speciesReference species="AKG" stoichiometry="1" />
        </listOfProducts>
        <kineticLaw>
          <listOfParameters>
            <parameter id="LOWER_BOUND" value="-1" />
            <parameter id="UPPER_BOUND" value="1" />
          </listOfParameters>
        </kineticLaw>
      </reaction>
      <reaction id="R225" name="aspartate transaminase aspB, aspC" reversible="TRUE" >
        <notes>
          <p>GENE ASSOCIATION: Rv3565 OR Rv0337c</p>
        </notes>
        <listOfReactants>
          <speciesReference species="OA" stoichiometry="1" />
          <speciesReference species="GLU" stoichiometry="1" />
        </listOfReactants>
        <listOfProducts>
          <speciesReference species="ASP" stoichiometry="1" />
          <speciesReference species="AKG" stoichiometry="1" />
        </listOfProducts>
        <kineticLaw>
          <listOfParameters>
            <parameter id="LOWER_BOUND" value="-1" />
            <parameter id="UPPER_BOUND" value="1" />
          </listOfParameters>
        </kineticLaw>
      </reaction>
      <reaction id="R226" name="asparagine synthase asnB" reversible="FALSE" >
        <notes>
          <p>GENE ASSOCIATION: Rv2201</p>
        </notes>
        <listOfReactants>
          <speciesReference species="ASP" stoichiometry="1" />
          <speciesReference species="GLN" stoichiometry="1" />
          <speciesReference species="ATP" stoichiometry="1" />
        </listOfReactants>
        <listOfProducts>
          <speciesReference species="GLU" stoichiometry="1" />
          <speciesReference species="ASN" stoichiometry="1" />
          <speciesReference species="AMP" stoichiometry="1" />
          <speciesReference species="PPI" stoichiometry="1" />
        </listOfProducts>
        <kineticLaw>
          <listOfParameters>
            <parameter id="LOWER_BOUND" value="0" />
            <parameter id="UPPER_BOUND" value="1" />
          </listOfParameters>
        </kineticLaw>
      </reaction>
      <reaction id="R227" name="aspartate kinase, ask" reversible="FALSE" >
        <notes>
          <p>GENE ASSOCIATION: Rv3709c</p>
        </notes>
        <listOfReactants>
          <speciesReference species="ASP" stoichiometry="1" />
          <speciesReference species="ATP" stoichiometry="1" />
        </listOfReactants>
        <listOfProducts>
          <speciesReference species="ASP4P" stoichiometry="1" />
          <speciesReference species="ADP" stoichiometry="1" />
        </listOfProducts>
        <kineticLaw>
          <listOfParameters>
            <parameter id="LOWER_BOUND" value="0" />
            <parameter id="UPPER_BOUND" value="1" />
          </listOfParameters>
        </kineticLaw>
      </reaction>
      <reaction id="R228" name="aspartate-semialdehyde dehydrogenase asd" reversible="FALSE" >
        <notes>
          <p>GENE ASSOCIATION: Rv3708c</p>
        </notes>
        <listOfReactants>
          <speciesReference species="ASP4P" stoichiometry="1" />
          <speciesReference species="NADPH" stoichiometry="1" />
        </listOfReactants>
        <listOfProducts>
          <speciesReference species="ASPSA" stoichiometry="1" />
          <speciesReference species="NADP" stoichiometry="1" />
          <speciesReference species="PI" stoichiometry="1" />
        </listOfProducts>
        <kineticLaw>
          <listOfParameters>
            <parameter id="LOWER_BOUND" value="0" />
            <parameter id="UPPER_BOUND" value="1" />
          </listOfParameters>
        </kineticLaw>
      </reaction>
      <reaction id="R229" name="homoserine dehydrogenase thrA" reversible="FALSE" >
        <notes>
          <p>GENE ASSOCIATION: Rv1294</p>
        </notes>
        <listOfReactants>
          <speciesReference species="ASPSA" stoichiometry="1" />
          <speciesReference species="NADPH" stoichiometry="1" />
        </listOfReactants>
        <listOfProducts>
          <speciesReference species="HSER" stoichiometry="1" />
          <speciesReference species="NADP" stoichiometry="1" />
        </listOfProducts>
        <kineticLaw>
          <listOfParameters>
            <parameter id="LOWER_BOUND" value="0" />
            <parameter id="UPPER_BOUND" value="1" />
          </listOfParameters>
        </kineticLaw>
      </reaction>
      <reaction id="R230" name="homoserine kinase thrB" reversible="FALSE" >
        <notes>
          <p>GENE ASSOCIATION: Rv1296</p>
        </notes>
        <listOfReactants>
          <speciesReference species="HSER" stoichiometry="1" />
          <speciesReference species="ATP" stoichiometry="1" />
        </listOfReactants>
        <listOfProducts>
          <speciesReference species="PHSER" stoichiometry="1" />
          <speciesReference species="ADP" stoichiometry="1" />
        </listOfProducts>
        <kineticLaw>
          <listOfParameters>
            <parameter id="LOWER_BOUND" value="0" />
            <parameter id="UPPER_BOUND" value="1" />
          </listOfParameters>
        </kineticLaw>
      </reaction>
      <reaction id="R231" name="threonine synthase thrC" reversible="FALSE" >
        <notes>
          <p>GENE ASSOCIATION: Rv1295</p>
        </notes>
        <listOfReactants>
          <speciesReference species="PHSER" stoichiometry="1" />
        </listOfReactants>
        <listOfProducts>
          <speciesReference species="THR" stoichiometry="1" />
          <speciesReference species="PI" stoichiometry="1" />
        </listOfProducts>
        <kineticLaw>
          <listOfParameters>
            <parameter id="LOWER_BOUND" value="0" />
            <parameter id="UPPER_BOUND" value="1" />
          </listOfParameters>
        </kineticLaw>
      </reaction>
      <reaction id="R232" name="dihydrodipicolinate synthase dapA" reversible="FALSE" >
        <notes>
          <p>GENE ASSOCIATION: Rv2753c</p>
        </notes>
        <listOfReactants>
          <speciesReference species="PYR" stoichiometry="1" />
          <speciesReference species="ASPSA" stoichiometry="1" />
        </listOfReactants>
        <listOfProducts>
          <speciesReference species="DIHYDRODIPICOLINATE" stoichiometry="1" />
        </listOfProducts>
        <kineticLaw>
          <listOfParameters>
            <parameter id="LOWER_BOUND" value="0" />
            <parameter id="UPPER_BOUND" value="1" />
          </listOfParameters>
        </kineticLaw>
      </reaction>
      <reaction id="R233" name="dihydrodipicolinate reductase dapB" reversible="FALSE" >
        <notes>
          <p>GENE ASSOCIATION: Rv2773c</p>
        </notes>
        <listOfReactants>
          <speciesReference species="DIHYDRODIPICOLINATE" stoichiometry="2" />
          <speciesReference species="NADPH" stoichiometry="1" />
          <speciesReference species="NADH" stoichiometry="1" />
        </listOfReactants>
        <listOfProducts>
          <speciesReference species="TETRAHYDRODIPICOLINATE" stoichiometry="2" />
          <speciesReference species="NADP" stoichiometry="1" />
          <speciesReference species="NAD" stoichiometry="1" />
        </listOfProducts>
        <kineticLaw>
          <listOfParameters>
            <parameter id="LOWER_BOUND" value="0" />
            <parameter id="UPPER_BOUND" value="1" />
          </listOfParameters>
        </kineticLaw>
      </reaction>
      <reaction id="R234" name="2,3,4,5-tetrahydropyridine-2,6-dicarboxylate N-succinyltransferase" reversible="FALSE" >
        <notes>
          <p>GENE ASSOCIATION: Rv1201c</p>
        </notes>
        <listOfReactants>
          <speciesReference species="TETRAHYDRODIPICOLINATE" stoichiometry="1" />
          <speciesReference species="SUCCOA" stoichiometry="1" />
        </listOfReactants>
        <listOfProducts>
          <speciesReference species="SAOPIM" stoichiometry="1" />
          <speciesReference species="COA" stoichiometry="1" />
        </listOfProducts>
        <kineticLaw>
          <listOfParameters>
            <parameter id="LOWER_BOUND" value="0" />
            <parameter id="UPPER_BOUND" value="1" />
          </listOfParameters>
        </kineticLaw>
      </reaction>
      <reaction id="R235" name="succinyldiaminopimelate transaminase argD" reversible="TRUE" >
        <notes>
          <p>GENE ASSOCIATION: Rv1655 OR Rv0858c</p>
        </notes>
        <listOfReactants>
          <speciesReference species="SAOPIM" stoichiometry="1" />
          <speciesReference species="GLU" stoichiometry="1" />
        </listOfReactants>
        <listOfProducts>
          <speciesReference species="SDAPIM" stoichiometry="1" />
          <speciesReference species="AKG" stoichiometry="1" />
        </listOfProducts>
        <kineticLaw>
          <listOfParameters>
            <parameter id="LOWER_BOUND" value="-1" />
            <parameter id="UPPER_BOUND" value="1" />
          </listOfParameters>
        </kineticLaw>
      </reaction>
      <reaction id="R236" name="succinyl-diaminopimelate desuccinylase dapE" reversible="FALSE" >
        <notes>
          <p>GENE ASSOCIATION: Rv1202</p>
        </notes>
        <listOfReactants>
          <speciesReference species="SDAPIM" stoichiometry="1" />
        </listOfReactants>
        <listOfProducts>
          <speciesReference species="SUCC" stoichiometry="1" />
          <speciesReference species="DAPIM" stoichiometry="1" />
        </listOfProducts>
        <kineticLaw>
          <listOfParameters>
            <parameter id="LOWER_BOUND" value="0" />
            <parameter id="UPPER_BOUND" value="1" />
          </listOfParameters>
        </kineticLaw>
      </reaction>
      <reaction id="R237" name="diaminopimelate epimerase dapF" reversible="TRUE" >
        <notes>
          <p>GENE ASSOCIATION: Rv2726c</p>
        </notes>
        <listOfReactants>
          <speciesReference species="DAPIM" stoichiometry="1" />
        </listOfReactants>
        <listOfProducts>
          <speciesReference species="MDAPIM" stoichiometry="1" />
        </listOfProducts>
        <kineticLaw>
          <listOfParameters>
            <parameter id="LOWER_BOUND" value="-1" />
            <parameter id="UPPER_BOUND" value="1" />
          </listOfParameters>
        </kineticLaw>
      </reaction>
      <reaction id="R238" name="diaminopimelate decarboxylase lysA" reversible="FALSE" >
        <notes>
          <p>GENE ASSOCIATION: Rv1293</p>
        </notes>
        <listOfReactants>
          <speciesReference species="MDAPIM" stoichiometry="1" />
        </listOfReactants>
        <listOfProducts>
          <speciesReference species="LYS" stoichiometry="1" />
          <speciesReference species="CO2" stoichiometry="1" />
        </listOfProducts>
        <kineticLaw>
          <listOfParameters>
            <parameter id="LOWER_BOUND" value="0" />
            <parameter id="UPPER_BOUND" value="1" />
          </listOfParameters>
        </kineticLaw>
      </reaction>
      <reaction id="R239" name="homoserine O-succinyltransferase" reversible="TRUE" >
        <listOfReactants>
          <speciesReference species="SUCCOA" stoichiometry="1" />
          <speciesReference species="HSER" stoichiometry="1" />
        </listOfReactants>
        <listOfProducts>
          <speciesReference species="OSLHSER" stoichiometry="1" />
          <speciesReference species="COA" stoichiometry="1" />
        </listOfProducts>
        <kineticLaw>
          <listOfParameters>
            <parameter id="LOWER_BOUND" value="-1" />
            <parameter id="UPPER_BOUND" value="1" />
          </listOfParameters>
        </kineticLaw>
      </reaction>
      <reaction id="R240" name="cystathionine gamma-synthase metB" reversible="FALSE" >
        <notes>
          <p>GENE ASSOCIATION: Rv1079</p>
        </notes>
        <listOfReactants>
          <speciesReference species="CYS" stoichiometry="1" />
          <speciesReference species="OSLHSER" stoichiometry="1" />
        </listOfReactants>
        <listOfProducts>
          <speciesReference species="SUCC" stoichiometry="1" />
          <speciesReference species="LLCT" stoichiometry="1" />
        </listOfProducts>
        <kineticLaw>
          <listOfParameters>
            <parameter id="LOWER_BOUND" value="0" />
            <parameter id="UPPER_BOUND" value="1" />
          </listOfParameters>
        </kineticLaw>
      </reaction>
      <reaction id="R241" name="cystathionine beta-lyase" reversible="FALSE" >
        <notes>
          <p>GENE ASSOCIATION: MT3443</p>
        </notes>
        <listOfReactants>
          <speciesReference species="LLCT" stoichiometry="1" />
        </listOfReactants>
        <listOfProducts>
          <speciesReference species="HCYS" stoichiometry="1" />
          <speciesReference species="PYR" stoichiometry="1" />
          <speciesReference species="NH3" stoichiometry="1" />
        </listOfProducts>
        <kineticLaw>
          <listOfParameters>
            <parameter id="LOWER_BOUND" value="0" />
            <parameter id="UPPER_BOUND" value="1" />
          </listOfParameters>
        </kineticLaw>
      </reaction>
      <reaction id="R242" name="Probable Homocysteine S-Methyltransferase mmuM" reversible="FALSE" >
        <notes>
          <p>GENE ASSOCIATION: Rv2458</p>
        </notes>
        <listOfReactants>
          <speciesReference species="SAM" stoichiometry="1" />
          <speciesReference species="HCYS" stoichiometry="1" />
        </listOfReactants>
        <listOfProducts>
          <speciesReference species="SAH" stoichiometry="1" />
          <speciesReference species="MET" stoichiometry="1" />
        </listOfProducts>
        <kineticLaw>
          <listOfParameters>
            <parameter id="LOWER_BOUND" value="0" />
            <parameter id="UPPER_BOUND" value="1" />
          </listOfParameters>
        </kineticLaw>
      </reaction>
      <reaction id="R243" name="methionine synthase (cobalamin-dependent) metH" reversible="FALSE" >
        <notes>
          <p>GENE ASSOCIATION: Rv2124c</p>
        </notes>
        <listOfReactants>
          <speciesReference species="MTHF" stoichiometry="1" />
          <speciesReference species="HCYS" stoichiometry="1" />
          <speciesReference species="COB-I" stoichiometry="0.002" />
        </listOfReactants>
        <listOfProducts>
          <speciesReference species="MET" stoichiometry="1" />
          <speciesReference species="THF" stoichiometry="1" />
          <speciesReference species="COB-II" stoichiometry="0.001" />
        </listOfProducts>
        <kineticLaw>
          <listOfParameters>
            <parameter id="LOWER_BOUND" value="0" />
            <parameter id="UPPER_BOUND" value="1" />
          </listOfParameters>
        </kineticLaw>
      </reaction>
      <reaction id="R244" name="methionine synthase (cobalamin-dependent) metH" reversible="FALSE" >
        <notes>
          <p>GENE ASSOCIATION: Rv2124c</p>
        </notes>
        <listOfReactants>
          <speciesReference species="MET" stoichiometry="1" />
          <speciesReference species="THF" stoichiometry="1" />
          <speciesReference species="COB-I" stoichiometry="0.002" />
        </listOfReactants>
        <listOfProducts>
          <speciesReference species="MTHF" stoichiometry="1" />
          <speciesReference species="HCYS" stoichiometry="1" />
          <speciesReference species="COB-II" stoichiometry="0.001" />
        </listOfProducts>
        <kineticLaw>
          <listOfParameters>
            <parameter id="LOWER_BOUND" value="0" />
            <parameter id="UPPER_BOUND" value="1" />
          </listOfParameters>
        </kineticLaw>
      </reaction>
      <reaction id="R245" name="methionine synthase (cobalamin-independent) metE" reversible="TRUE" >
        <notes>
          <p>GENE ASSOCIATION: Rv1133c</p>
        </notes>
        <listOfReactants>
          <speciesReference species="MTHF" stoichiometry="1" />
          <speciesReference species="HCYS" stoichiometry="1" />
        </listOfReactants>
        <listOfProducts>
          <speciesReference species="MET" stoichiometry="1" />
          <speciesReference species="THF" stoichiometry="1" />
        </listOfProducts>
        <kineticLaw>
          <listOfParameters>
            <parameter id="LOWER_BOUND" value="-1" />
            <parameter id="UPPER_BOUND" value="1" />
          </listOfParameters>
        </kineticLaw>
      </reaction>
      <reaction id="R246" name="alanine dehydrogenase" reversible="TRUE" >
        <notes>
          <p>GENE ASSOCIATION: Rv2780</p>
        </notes>
        <listOfReactants>
          <speciesReference species="PYR" stoichiometry="1" />
          <speciesReference species="NADH" stoichiometry="1" />
          <speciesReference species="NH3" stoichiometry="1" />
        </listOfReactants>
        <listOfProducts>
          <speciesReference species="ALA" stoichiometry="1" />
          <speciesReference species="NAD" stoichiometry="1" />
        </listOfProducts>
        <kineticLaw>
          <listOfParameters>
            <parameter id="LOWER_BOUND" value="-1" />
            <parameter id="UPPER_BOUND" value="1" />
          </listOfParameters>
        </kineticLaw>
      </reaction>
      <reaction id="R247" name="phosphoglycerate dehydrogenase" reversible="FALSE" >
        <notes>
          <p>GENE ASSOCIATION: Rv2996c</p>
        </notes>
        <listOfReactants>
          <speciesReference species="3PG" stoichiometry="1" />
          <speciesReference species="NAD" stoichiometry="1" />
        </listOfReactants>
        <listOfProducts>
          <speciesReference species="PHP" stoichiometry="1" />
          <speciesReference species="NADH" stoichiometry="1" />
        </listOfProducts>
        <kineticLaw>
          <listOfParameters>
            <parameter id="LOWER_BOUND" value="0" />
            <parameter id="UPPER_BOUND" value="1" />
          </listOfParameters>
        </kineticLaw>
      </reaction>
      <reaction id="R248" name="phosphoserine transaminase" reversible="TRUE" >
        <notes>
          <p>GENE ASSOCIATION: Rv0884c</p>
        </notes>
        <listOfReactants>
          <speciesReference species="GLU" stoichiometry="1" />
          <speciesReference species="PHP" stoichiometry="1" />
        </listOfReactants>
        <listOfProducts>
          <speciesReference species="3PSER" stoichiometry="1" />
          <speciesReference species="AKG" stoichiometry="1" />
        </listOfProducts>
        <kineticLaw>
          <listOfParameters>
            <parameter id="LOWER_BOUND" value="-1" />
            <parameter id="UPPER_BOUND" value="1" />
          </listOfParameters>
        </kineticLaw>
      </reaction>
      <reaction id="R249" name="phosphoserine phosphatase" reversible="FALSE" >
        <notes>
          <p>GENE ASSOCIATION: Rv3042c</p>
        </notes>
        <listOfReactants>
          <speciesReference species="3PSER" stoichiometry="1" />
        </listOfReactants>
        <listOfProducts>
          <speciesReference species="SER" stoichiometry="1" />
          <speciesReference species="PI" stoichiometry="1" />
        </listOfProducts>
        <kineticLaw>
          <listOfParameters>
            <parameter id="LOWER_BOUND" value="0" />
            <parameter id="UPPER_BOUND" value="1" />
          </listOfParameters>
        </kineticLaw>
      </reaction>
      <reaction id="R250" name="serine O-acetyltransferase" reversible="TRUE" >
        <notes>
          <p>GENE ASSOCIATION: Rv2335</p>
        </notes>
        <listOfReactants>
          <speciesReference species="SER" stoichiometry="1" />
          <speciesReference species="ACCOA" stoichiometry="1" />
        </listOfReactants>
        <listOfProducts>
          <speciesReference species="ASER" stoichiometry="1" />
          <speciesReference species="COA" stoichiometry="1" />
        </listOfProducts>
        <kineticLaw>
          <listOfParameters>
            <parameter id="LOWER_BOUND" value="-1" />
            <parameter id="UPPER_BOUND" value="1" />
          </listOfParameters>
        </kineticLaw>
      </reaction>
      <reaction id="R251" name="cysteine synthase cysK, cysM" reversible="FALSE" >
        <notes>
          <p>GENE ASSOCIATION: Rv2334 OR Rv1336</p>
        </notes>
        <listOfReactants>
          <speciesReference species="H2S" stoichiometry="1" />
          <speciesReference species="ASER" stoichiometry="1" />
        </listOfReactants>
        <listOfProducts>
          <speciesReference species="CYS" stoichiometry="1" />
          <speciesReference species="AC" stoichiometry="1" />
        </listOfProducts>
        <kineticLaw>
          <listOfParameters>
            <parameter id="LOWER_BOUND" value="0" />
            <parameter id="UPPER_BOUND" value="1" />
          </listOfParameters>
        </kineticLaw>
      </reaction>
      <reaction id="R252" name="homoserine O-acetyltransferase metA" reversible="TRUE" >
        <notes>
          <p>GENE ASSOCIATION: Rv3341</p>
        </notes>
        <listOfReactants>
          <speciesReference species="ACCOA" stoichiometry="1" />
          <speciesReference species="HSER" stoichiometry="1" />
        </listOfReactants>
        <listOfProducts>
          <speciesReference species="OAHSER" stoichiometry="1" />
          <speciesReference species="COA" stoichiometry="1" />
        </listOfProducts>
        <kineticLaw>
          <listOfParameters>
            <parameter id="LOWER_BOUND" value="-1" />
            <parameter id="UPPER_BOUND" value="1" />
          </listOfParameters>
        </kineticLaw>
      </reaction>
      <reaction id="R253" name="cystathionine gamma-synthase metB" reversible="FALSE" >
        <notes>
          <p>GENE ASSOCIATION: Rv1079</p>
        </notes>
        <listOfReactants>
          <speciesReference species="OAHSER" stoichiometry="1" />
          <speciesReference species="CYS" stoichiometry="1" />
        </listOfReactants>
        <listOfProducts>
          <speciesReference species="AC" stoichiometry="1" />
          <speciesReference species="LLCT" stoichiometry="1" />
        </listOfProducts>
        <kineticLaw>
          <listOfParameters>
            <parameter id="LOWER_BOUND" value="0" />
            <parameter id="UPPER_BOUND" value="1" />
          </listOfParameters>
        </kineticLaw>
      </reaction>
      <reaction id="R254" name="cystathionine gamma-synthase metB" reversible="FALSE" >
        <notes>
          <p>GENE ASSOCIATION: Rv1079 OR Rv3340</p>
        </notes>
        <listOfReactants>
          <speciesReference species="OAHSER" stoichiometry="1" />
          <speciesReference species="H2S" stoichiometry="1" />
        </listOfReactants>
        <listOfProducts>
          <speciesReference species="AC" stoichiometry="1" />
          <speciesReference species="HCYS" stoichiometry="1" />
        </listOfProducts>
        <kineticLaw>
          <listOfParameters>
            <parameter id="LOWER_BOUND" value="0" />
            <parameter id="UPPER_BOUND" value="1" />
          </listOfParameters>
        </kineticLaw>
      </reaction>
      <reaction id="R255" name="cystathionine gamma-synthase metB" reversible="FALSE" >
        <notes>
          <p>GENE ASSOCIATION: Rv1079</p>
        </notes>
        <listOfReactants>
          <speciesReference species="OSLHSER" stoichiometry="1" />
          <speciesReference species="H2S" stoichiometry="1" />
        </listOfReactants>
        <listOfProducts>
          <speciesReference species="SUCC" stoichiometry="1" />
          <speciesReference species="HCYS" stoichiometry="1" />
        </listOfProducts>
        <kineticLaw>
          <listOfParameters>
            <parameter id="LOWER_BOUND" value="0" />
            <parameter id="UPPER_BOUND" value="1" />
          </listOfParameters>
        </kineticLaw>
      </reaction>
      <reaction id="R256" name="cystathionine gamma-synthase metB" reversible="FALSE" >
        <notes>
          <p>GENE ASSOCIATION: Rv1079</p>
        </notes>
        <listOfReactants>
          <speciesReference species="OSLHSER" stoichiometry="1" />
        </listOfReactants>
        <listOfProducts>
          <speciesReference species="SUCC" stoichiometry="1" />
          <speciesReference species="OBUT" stoichiometry="1" />
          <speciesReference species="NH3" stoichiometry="1" />
        </listOfProducts>
        <kineticLaw>
          <listOfParameters>
            <parameter id="LOWER_BOUND" value="0" />
            <parameter id="UPPER_BOUND" value="1" />
          </listOfParameters>
        </kineticLaw>
      </reaction>
      <reaction id="R257" name="cystathionine beta-synthase cysM2" reversible="FALSE" >
        <notes>
          <p>GENE ASSOCIATION: Rv1077</p>
        </notes>
        <listOfReactants>
          <speciesReference species="SER" stoichiometry="1" />
          <speciesReference species="HCYS" stoichiometry="1" />
        </listOfReactants>
        <listOfProducts>
          <speciesReference species="LLCT" stoichiometry="1" />
        </listOfProducts>
        <kineticLaw>
          <listOfParameters>
            <parameter id="LOWER_BOUND" value="0" />
            <parameter id="UPPER_BOUND" value="1" />
          </listOfParameters>
        </kineticLaw>
      </reaction>
      <reaction id="R258" name="cystathionine gamma-lyase" reversible="FALSE" >
        <notes>
          <p>GENE ASSOCIATION: Rv1079</p>
        </notes>
        <listOfReactants>
          <speciesReference species="LLCT" stoichiometry="1" />
        </listOfReactants>
        <listOfProducts>
          <speciesReference species="OBUT" stoichiometry="1" />
          <speciesReference species="NH3" stoichiometry="1" />
          <speciesReference species="CYS" stoichiometry="1" />
        </listOfProducts>
        <kineticLaw>
          <listOfParameters>
            <parameter id="LOWER_BOUND" value="0" />
            <parameter id="UPPER_BOUND" value="1" />
          </listOfParameters>
        </kineticLaw>
      </reaction>
      <reaction id="R259" name="methionine adenosyltransferase metK" reversible="FALSE" >
        <notes>
          <p>GENE ASSOCIATION: Rv1392</p>
        </notes>
        <listOfReactants>
          <speciesReference species="MET" stoichiometry="1" />
          <speciesReference species="ATP" stoichiometry="1" />
        </listOfReactants>
        <listOfProducts>
          <speciesReference species="SAM" stoichiometry="1" />
          <speciesReference species="PPI" stoichiometry="1" />
          <speciesReference species="PI" stoichiometry="1" />
        </listOfProducts>
        <kineticLaw>
          <listOfParameters>
            <parameter id="LOWER_BOUND" value="0" />
            <parameter id="UPPER_BOUND" value="1" />
          </listOfParameters>
        </kineticLaw>
      </reaction>
      <reaction id="R260" name="adenosylhomocysteinase sahN" reversible="FALSE" >
        <notes>
          <p>GENE ASSOCIATION: Rv3248c</p>
        </notes>
        <listOfReactants>
          <speciesReference species="SAH" stoichiometry="1" />
        </listOfReactants>
        <listOfProducts>
          <speciesReference species="ADN" stoichiometry="1" />
          <speciesReference species="HCYS" stoichiometry="1" />
        </listOfProducts>
        <kineticLaw>
          <listOfParameters>
            <parameter id="LOWER_BOUND" value="0" />
            <parameter id="UPPER_BOUND" value="1" />
          </listOfParameters>
        </kineticLaw>
      </reaction>
      <reaction id="R261" name="ATP phosphoribosyltransferase" reversible="FALSE" >
        <notes>
          <p>GENE ASSOCIATION: Rv2121c</p>
        </notes>
        <listOfReactants>
          <speciesReference species="PRPP" stoichiometry="1" />
          <speciesReference species="ATP" stoichiometry="1" />
        </listOfReactants>
        <listOfProducts>
          <speciesReference species="PRBATP" stoichiometry="1" />
          <speciesReference species="PPI" stoichiometry="1" />
        </listOfProducts>
        <kineticLaw>
          <listOfParameters>
            <parameter id="LOWER_BOUND" value="0" />
            <parameter id="UPPER_BOUND" value="1" />
          </listOfParameters>
        </kineticLaw>
      </reaction>
      <reaction id="R262" name="phosphoribosyl-ATP diphosphatase" reversible="FALSE" >
        <notes>
          <p>GENE ASSOCIATION: Rv2122c</p>
        </notes>
        <listOfReactants>
          <speciesReference species="PRBATP" stoichiometry="1" />
        </listOfReactants>
        <listOfProducts>
          <speciesReference species="PRBAMP" stoichiometry="1" />
          <speciesReference species="PPI" stoichiometry="1" />
        </listOfProducts>
        <kineticLaw>
          <listOfParameters>
            <parameter id="LOWER_BOUND" value="0" />
            <parameter id="UPPER_BOUND" value="1" />
          </listOfParameters>
        </kineticLaw>
      </reaction>
      <reaction id="R263" name="phosphoribosyl-AMP cyclohydrolase" reversible="FALSE" >
        <notes>
          <p>GENE ASSOCIATION: Rv1606</p>
        </notes>
        <listOfReactants>
          <speciesReference species="PRBAMP" stoichiometry="1" />
        </listOfReactants>
        <listOfProducts>
          <speciesReference species="PRFP" stoichiometry="1" />
        </listOfProducts>
        <kineticLaw>
          <listOfParameters>
            <parameter id="LOWER_BOUND" value="0" />
            <parameter id="UPPER_BOUND" value="1" />
          </listOfParameters>
        </kineticLaw>
      </reaction>
      <reaction id="R264" name="1-(5-phosphoribosyl)-5-[(5-phosphoribosylamino)methylideneamino]imidazole-4-carboxamide isomerase" reversible="FALSE" >
        <notes>
          <p>GENE ASSOCIATION: Rv1603</p>
        </notes>
        <listOfReactants>
          <speciesReference species="PRFP" stoichiometry="1" />
        </listOfReactants>
        <listOfProducts>
          <speciesReference species="PRLP" stoichiometry="1" />
        </listOfProducts>
        <kineticLaw>
          <listOfParameters>
            <parameter id="LOWER_BOUND" value="0" />
            <parameter id="UPPER_BOUND" value="1" />
          </listOfParameters>
        </kineticLaw>
      </reaction>
      <reaction id="R265" name="amidotransferase" reversible="FALSE" >
        <notes>
          <p>GENE ASSOCIATION: Rv1602</p>
        </notes>
        <listOfReactants>
          <speciesReference species="GLN" stoichiometry="1" />
          <speciesReference species="PRLP" stoichiometry="1" />
        </listOfReactants>
        <listOfProducts>
          <speciesReference species="GLU" stoichiometry="1" />
          <speciesReference species="DIMGP" stoichiometry="1" />
          <speciesReference species="AICAR" stoichiometry="1" />
        </listOfProducts>
        <kineticLaw>
          <listOfParameters>
            <parameter id="LOWER_BOUND" value="0" />
            <parameter id="UPPER_BOUND" value="1" />
          </listOfParameters>
        </kineticLaw>
      </reaction>
      <reaction id="R266" name="imidazole glycerol-phosphate dehydratase" reversible="FALSE" >
        <notes>
          <p>GENE ASSOCIATION: Rv1601</p>
        </notes>
        <listOfReactants>
          <speciesReference species="DIMGP" stoichiometry="1" />
        </listOfReactants>
        <listOfProducts>
          <speciesReference species="IMACP" stoichiometry="1" />
        </listOfProducts>
        <kineticLaw>
          <listOfParameters>
            <parameter id="LOWER_BOUND" value="0" />
            <parameter id="UPPER_BOUND" value="1" />
          </listOfParameters>
        </kineticLaw>
      </reaction>
      <reaction id="R267" name="histidinol-phosphate transaminase hisC, hisC2" reversible="TRUE" >
        <notes>
          <p>GENE ASSOCIATION: Rv3772 OR Rv1600</p>
        </notes>
        <listOfReactants>
          <speciesReference species="IMACP" stoichiometry="1" />
          <speciesReference species="GLU" stoichiometry="1" />
        </listOfReactants>
        <listOfProducts>
          <speciesReference species="HISOLP" stoichiometry="1" />
          <speciesReference species="AKG" stoichiometry="1" />
        </listOfProducts>
        <kineticLaw>
          <listOfParameters>
            <parameter id="LOWER_BOUND" value="-1" />
            <parameter id="UPPER_BOUND" value="1" />
          </listOfParameters>
        </kineticLaw>
      </reaction>
      <reaction id="R268" name="histidinol-phosphatase" reversible="FALSE" >
        <notes>
          <p>GENE ASSOCIATION: Rv1601</p>
        </notes>
        <listOfReactants>
          <speciesReference species="HISOLP" stoichiometry="1" />
        </listOfReactants>
        <listOfProducts>
          <speciesReference species="HISOL" stoichiometry="1" />
          <speciesReference species="PI" stoichiometry="1" />
        </listOfProducts>
        <kineticLaw>
          <listOfParameters>
            <parameter id="LOWER_BOUND" value="0" />
            <parameter id="UPPER_BOUND" value="1" />
          </listOfParameters>
        </kineticLaw>
      </reaction>
      <reaction id="R269" name="histidinol dehydrogenase hisD" reversible="FALSE" >
        <notes>
          <p>GENE ASSOCIATION: Rv1599</p>
        </notes>
        <listOfReactants>
          <speciesReference species="HISOL" stoichiometry="1" />
          <speciesReference species="NAD" stoichiometry="2" />
        </listOfReactants>
        <listOfProducts>
          <speciesReference species="HIS" stoichiometry="1" />
          <speciesReference species="NADH" stoichiometry="2" />
        </listOfProducts>
        <kineticLaw>
          <listOfParameters>
            <parameter id="LOWER_BOUND" value="0" />
            <parameter id="UPPER_BOUND" value="1" />
          </listOfParameters>
        </kineticLaw>
      </reaction>
      <reaction id="R270" name="3-deoxy-7-phosphoheptulonate synthase, aroG" reversible="FALSE" >
        <notes>
          <p>GENE ASSOCIATION: Rv2178c</p>
        </notes>
        <listOfReactants>
          <speciesReference species="PEP" stoichiometry="1" />
          <speciesReference species="E4P" stoichiometry="1" />
        </listOfReactants>
        <listOfProducts>
          <speciesReference species="3DDAH7P" stoichiometry="1" />
          <speciesReference species="PI" stoichiometry="1" />
        </listOfProducts>
        <kineticLaw>
          <listOfParameters>
            <parameter id="LOWER_BOUND" value="0" />
            <parameter id="UPPER_BOUND" value="1" />
          </listOfParameters>
        </kineticLaw>
      </reaction>
      <reaction id="R271" name="3-dehydroquinate synthase" reversible="FALSE" >
        <notes>
          <p>GENE ASSOCIATION: Rv2538c</p>
        </notes>
        <listOfReactants>
          <speciesReference species="3DDAH7P" stoichiometry="1" />
        </listOfReactants>
        <listOfProducts>
          <speciesReference species="DQT" stoichiometry="1" />
          <speciesReference species="PI" stoichiometry="1" />
        </listOfProducts>
        <kineticLaw>
          <listOfParameters>
            <parameter id="LOWER_BOUND" value="0" />
            <parameter id="UPPER_BOUND" value="1" />
          </listOfParameters>
        </kineticLaw>
      </reaction>
      <reaction id="R272" name="3-dehydroquinate dehydratase" reversible="FALSE" >
        <notes>
          <p>GENE ASSOCIATION: Rv2537c</p>
        </notes>
        <listOfReactants>
          <speciesReference species="DQT" stoichiometry="1" />
        </listOfReactants>
        <listOfProducts>
          <speciesReference species="DHSK" stoichiometry="1" />
        </listOfProducts>
        <kineticLaw>
          <listOfParameters>
            <parameter id="LOWER_BOUND" value="0" />
            <parameter id="UPPER_BOUND" value="1" />
          </listOfParameters>
        </kineticLaw>
      </reaction>
      <reaction id="R273" name="shikimate dehydrogenase" reversible="FALSE" >
        <notes>
          <p>GENE ASSOCIATION: Rv2552c</p>
        </notes>
        <listOfReactants>
          <speciesReference species="NADPH" stoichiometry="1" />
          <speciesReference species="DHSK" stoichiometry="1" />
        </listOfReactants>
        <listOfProducts>
          <speciesReference species="SME" stoichiometry="1" />
          <speciesReference species="NADP" stoichiometry="1" />
        </listOfProducts>
        <kineticLaw>
          <listOfParameters>
            <parameter id="LOWER_BOUND" value="0" />
            <parameter id="UPPER_BOUND" value="1" />
          </listOfParameters>
        </kineticLaw>
      </reaction>
      <reaction id="R274" name="shikimate kinase, aroK" reversible="FALSE" >
        <notes>
          <p>GENE ASSOCIATION: Rv2539c</p>
        </notes>
        <listOfReactants>
          <speciesReference species="SME" stoichiometry="1" />
          <speciesReference species="ATP" stoichiometry="1" />
        </listOfReactants>
        <listOfProducts>
          <speciesReference species="SME3P" stoichiometry="1" />
          <speciesReference species="ADP" stoichiometry="1" />
        </listOfProducts>
        <kineticLaw>
          <listOfParameters>
            <parameter id="LOWER_BOUND" value="0" />
            <parameter id="UPPER_BOUND" value="1" />
          </listOfParameters>
        </kineticLaw>
      </reaction>
      <reaction id="R275" name="3-phosphoshikimate 1-carboxyvinyltransferase" reversible="FALSE" >
        <notes>
          <p>GENE ASSOCIATION: Rv3227</p>
        </notes>
        <listOfReactants>
          <speciesReference species="PEP" stoichiometry="1" />
          <speciesReference species="SME3P" stoichiometry="1" />
        </listOfReactants>
        <listOfProducts>
          <speciesReference species="3PSME" stoichiometry="1" />
          <speciesReference species="PI" stoichiometry="1" />
        </listOfProducts>
        <kineticLaw>
          <listOfParameters>
            <parameter id="LOWER_BOUND" value="0" />
            <parameter id="UPPER_BOUND" value="1" />
          </listOfParameters>
        </kineticLaw>
      </reaction>
      <reaction id="R276" name="chorismate synthase" reversible="FALSE" >
        <notes>
          <p>GENE ASSOCIATION: Rv2540c</p>
        </notes>
        <listOfReactants>
          <speciesReference species="3PSME" stoichiometry="1" />
        </listOfReactants>
        <listOfProducts>
          <speciesReference species="CHOR" stoichiometry="1" />
          <speciesReference species="PI" stoichiometry="1" />
        </listOfProducts>
        <kineticLaw>
          <listOfParameters>
            <parameter id="LOWER_BOUND" value="0" />
            <parameter id="UPPER_BOUND" value="1" />
          </listOfParameters>
        </kineticLaw>
      </reaction>
      <reaction id="R277" name="anthranilate synthase trpE, trpG" reversible="FALSE" >
        <notes>
          <p>GENE ASSOCIATION: Rv1609</p>
        </notes>
        <listOfReactants>
          <speciesReference species="CHOR" stoichiometry="1" />
          <speciesReference species="GLN" stoichiometry="1" />
        </listOfReactants>
        <listOfProducts>
          <speciesReference species="AN" stoichiometry="1" />
          <speciesReference species="GLU" stoichiometry="1" />
          <speciesReference species="PYR" stoichiometry="1" />
        </listOfProducts>
        <kineticLaw>
          <listOfParameters>
            <parameter id="LOWER_BOUND" value="0" />
            <parameter id="UPPER_BOUND" value="1" />
          </listOfParameters>
        </kineticLaw>
      </reaction>
      <reaction id="R278" name="anthranilate phosphoribosyltransferase trpD" reversible="FALSE" >
        <notes>
          <p>GENE ASSOCIATION: Rv2192c</p>
        </notes>
        <listOfReactants>
          <speciesReference species="AN" stoichiometry="1" />
          <speciesReference species="PRPP" stoichiometry="1" />
        </listOfReactants>
        <listOfProducts>
          <speciesReference species="NPRAN" stoichiometry="1" />
          <speciesReference species="PPI" stoichiometry="1" />
        </listOfProducts>
        <kineticLaw>
          <listOfParameters>
            <parameter id="LOWER_BOUND" value="0" />
            <parameter id="UPPER_BOUND" value="1" />
          </listOfParameters>
        </kineticLaw>
      </reaction>
      <reaction id="R279" name="phosphoribosylanthranilate isomerase" reversible="FALSE" >
        <notes>
          <p>GENE ASSOCIATION: Rv1603</p>
        </notes>
        <listOfReactants>
          <speciesReference species="NPRAN" stoichiometry="1" />
        </listOfReactants>
        <listOfProducts>
          <speciesReference species="CPAD5P" stoichiometry="1" />
        </listOfProducts>
        <kineticLaw>
          <listOfParameters>
            <parameter id="LOWER_BOUND" value="0" />
            <parameter id="UPPER_BOUND" value="1" />
          </listOfParameters>
        </kineticLaw>
      </reaction>
      <reaction id="R280" name="indole-3-glycerol-phosphate synthase trpC" reversible="FALSE" >
        <notes>
          <p>GENE ASSOCIATION: Rv1611</p>
        </notes>
        <listOfReactants>
          <speciesReference species="CPAD5P" stoichiometry="1" />
        </listOfReactants>
        <listOfProducts>
          <speciesReference species="IGP" stoichiometry="1" />
          <speciesReference species="CO2" stoichiometry="1" />
        </listOfProducts>
        <kineticLaw>
          <listOfParameters>
            <parameter id="LOWER_BOUND" value="0" />
            <parameter id="UPPER_BOUND" value="1" />
          </listOfParameters>
        </kineticLaw>
      </reaction>
      <reaction id="R281" name="tryptophan synthase trpA, trpB" reversible="FALSE" >
        <notes>
          <p>GENE ASSOCIATION: Rv1613 AND Rv1612</p>
        </notes>
        <listOfReactants>
          <speciesReference species="SER" stoichiometry="1" />
          <speciesReference species="IGP" stoichiometry="1" />
        </listOfReactants>
        <listOfProducts>
          <speciesReference species="TRP" stoichiometry="1" />
          <speciesReference species="G3P" stoichiometry="1" />
        </listOfProducts>
        <kineticLaw>
          <listOfParameters>
            <parameter id="LOWER_BOUND" value="0" />
            <parameter id="UPPER_BOUND" value="1" />
          </listOfParameters>
        </kineticLaw>
      </reaction>
      <reaction id="R282" name="chorismate mutase" reversible="TRUE" >
        <notes>
          <p>GENE ASSOCIATION: Rv1885c OR Rv0948c</p>
        </notes>
        <listOfReactants>
          <speciesReference species="CHOR" stoichiometry="1" />
        </listOfReactants>
        <listOfProducts>
          <speciesReference species="PHEN" stoichiometry="1" />
        </listOfProducts>
        <kineticLaw>
          <listOfParameters>
            <parameter id="LOWER_BOUND" value="-1" />
            <parameter id="UPPER_BOUND" value="1" />
          </listOfParameters>
        </kineticLaw>
      </reaction>
      <reaction id="R283" name="prephenate dehydratase" reversible="FALSE" >
        <notes>
          <p>GENE ASSOCIATION: Rv3838c</p>
        </notes>
        <listOfReactants>
          <speciesReference species="PHEN" stoichiometry="1" />
        </listOfReactants>
        <listOfProducts>
          <speciesReference species="PHPYR" stoichiometry="1" />
          <speciesReference species="CO2" stoichiometry="1" />
        </listOfProducts>
        <kineticLaw>
          <listOfParameters>
            <parameter id="LOWER_BOUND" value="0" />
            <parameter id="UPPER_BOUND" value="1" />
          </listOfParameters>
        </kineticLaw>
      </reaction>
      <reaction id="R284" name="aspartate transaminase" reversible="TRUE" >
        <notes>
          <p>GENE ASSOCIATION: Rv3565 OR Rv0337c</p>
        </notes>
        <listOfReactants>
          <speciesReference species="PHPYR" stoichiometry="1" />
          <speciesReference species="GLU" stoichiometry="1" />
        </listOfReactants>
        <listOfProducts>
          <speciesReference species="AKG" stoichiometry="1" />
          <speciesReference species="PHE" stoichiometry="1" />
        </listOfProducts>
        <kineticLaw>
          <listOfParameters>
            <parameter id="LOWER_BOUND" value="-1" />
            <parameter id="UPPER_BOUND" value="1" />
          </listOfParameters>
        </kineticLaw>
      </reaction>
      <reaction id="R285" name="prephenate dehydrogenase tyrA" reversible="FALSE" >
        <notes>
          <p>GENE ASSOCIATION: Rv3754</p>
        </notes>
        <listOfReactants>
          <speciesReference species="PHEN" stoichiometry="1" />
          <speciesReference species="NAD" stoichiometry="1" />
        </listOfReactants>
        <listOfProducts>
          <speciesReference species="4HPP" stoichiometry="1" />
          <speciesReference species="NADH" stoichiometry="1" />
          <speciesReference species="CO2" stoichiometry="1" />
        </listOfProducts>
        <kineticLaw>
          <listOfParameters>
            <parameter id="LOWER_BOUND" value="0" />
            <parameter id="UPPER_BOUND" value="1" />
          </listOfParameters>
        </kineticLaw>
      </reaction>
      <reaction id="R286" name="aspartate transaminase aspB" reversible="TRUE" >
        <notes>
          <p>GENE ASSOCIATION: Rv3565 OR Rv0337c</p>
        </notes>
        <listOfReactants>
          <speciesReference species="4HPP" stoichiometry="1" />
          <speciesReference species="GLU" stoichiometry="1" />
        </listOfReactants>
        <listOfProducts>
          <speciesReference species="TYR" stoichiometry="1" />
          <speciesReference species="AKG" stoichiometry="1" />
        </listOfProducts>
        <kineticLaw>
          <listOfParameters>
            <parameter id="LOWER_BOUND" value="-1" />
            <parameter id="UPPER_BOUND" value="1" />
          </listOfParameters>
        </kineticLaw>
      </reaction>
      <reaction id="R287" name="ribose-phosphate diphosphokinase" reversible="TRUE" >
        <notes>
          <p>GENE ASSOCIATION: Rv1017c</p>
        </notes>
        <listOfReactants>
          <speciesReference species="R5P" stoichiometry="1" />
          <speciesReference species="ATP" stoichiometry="1" />
        </listOfReactants>
        <listOfProducts>
          <speciesReference species="PRPP" stoichiometry="1" />
          <speciesReference species="AMP" stoichiometry="1" />
        </listOfProducts>
        <kineticLaw>
          <listOfParameters>
            <parameter id="LOWER_BOUND" value="-1" />
            <parameter id="UPPER_BOUND" value="1" />
          </listOfParameters>
        </kineticLaw>
      </reaction>
      <reaction id="R288" name="aspartate carbamoyltransferase" reversible="FALSE" >
        <notes>
          <p>GENE ASSOCIATION: Rv1380</p>
        </notes>
        <listOfReactants>
          <speciesReference species="ASP" stoichiometry="1" />
          <speciesReference species="CAP" stoichiometry="1" />
        </listOfReactants>
        <listOfProducts>
          <speciesReference species="CAASP" stoichiometry="1" />
          <speciesReference species="PI" stoichiometry="1" />
        </listOfProducts>
        <kineticLaw>
          <listOfParameters>
            <parameter id="LOWER_BOUND" value="0" />
            <parameter id="UPPER_BOUND" value="1" />
          </listOfParameters>
        </kineticLaw>
      </reaction>
      <reaction id="R289" name="dihydroorotase" reversible="TRUE" >
        <notes>
          <p>GENE ASSOCIATION: Rv1381</p>
        </notes>
        <listOfReactants>
          <speciesReference species="CAASP" stoichiometry="1" />
        </listOfReactants>
        <listOfProducts>
          <speciesReference species="DOROA" stoichiometry="1" />
        </listOfProducts>
        <kineticLaw>
          <listOfParameters>
            <parameter id="LOWER_BOUND" value="-1" />
            <parameter id="UPPER_BOUND" value="1" />
          </listOfParameters>
        </kineticLaw>
      </reaction>
      <reaction id="R290" name="dihydroorotate oxidase" reversible="FALSE" >
        <notes>
          <p>GENE ASSOCIATION: Rv2139</p>
        </notes>
        <listOfReactants>
          <speciesReference species="O2" stoichiometry="1" />
          <speciesReference species="DOROA" stoichiometry="1" />
        </listOfReactants>
        <listOfProducts>
          <speciesReference species="OROA" stoichiometry="1" />
          <speciesReference species="H2O2" stoichiometry="1" />
        </listOfProducts>
        <kineticLaw>
          <listOfParameters>
            <parameter id="LOWER_BOUND" value="0" />
            <parameter id="UPPER_BOUND" value="1" />
          </listOfParameters>
        </kineticLaw>
      </reaction>
      <reaction id="R291" name="orotate phosphoribosyltransferase" reversible="FALSE" >
        <notes>
          <p>GENE ASSOCIATION: Rv0382c</p>
        </notes>
        <listOfReactants>
          <speciesReference species="OROA" stoichiometry="1" />
          <speciesReference species="PRPP" stoichiometry="1" />
        </listOfReactants>
        <listOfProducts>
          <speciesReference species="OMP" stoichiometry="1" />
          <speciesReference species="PPI" stoichiometry="1" />
        </listOfProducts>
        <kineticLaw>
          <listOfParameters>
            <parameter id="LOWER_BOUND" value="0" />
            <parameter id="UPPER_BOUND" value="1" />
          </listOfParameters>
        </kineticLaw>
      </reaction>
      <reaction id="R292" name="orotidine-5'-phosphate decarboxylase" reversible="FALSE" >
        <notes>
          <p>GENE ASSOCIATION: Rv1385</p>
        </notes>
        <listOfReactants>
          <speciesReference species="OMP" stoichiometry="1" />
        </listOfReactants>
        <listOfProducts>
          <speciesReference species="UMP" stoichiometry="1" />
          <speciesReference species="CO2" stoichiometry="1" />
        </listOfProducts>
        <kineticLaw>
          <listOfParameters>
            <parameter id="LOWER_BOUND" value="0" />
            <parameter id="UPPER_BOUND" value="1" />
          </listOfParameters>
        </kineticLaw>
      </reaction>
      <reaction id="R293" name="cytidylate kinase" reversible="TRUE" >
        <notes>
          <p>GENE ASSOCIATION: Rv1712</p>
        </notes>
        <listOfReactants>
          <speciesReference species="UMP" stoichiometry="1" />
          <speciesReference species="ATP" stoichiometry="1" />
        </listOfReactants>
        <listOfProducts>
          <speciesReference species="UDP" stoichiometry="1" />
          <speciesReference species="ADP" stoichiometry="1" />
        </listOfProducts>
        <kineticLaw>
          <listOfParameters>
            <parameter id="LOWER_BOUND" value="-1" />
            <parameter id="UPPER_BOUND" value="1" />
          </listOfParameters>
        </kineticLaw>
      </reaction>
      <reaction id="R294" name="nucleoside-diphosphate kinase" reversible="TRUE" >
        <notes>
          <p>GENE ASSOCIATION: Rv2445c</p>
        </notes>
        <listOfReactants>
          <speciesReference species="UDP" stoichiometry="1" />
          <speciesReference species="ATP" stoichiometry="1" />
        </listOfReactants>
        <listOfProducts>
          <speciesReference species="ADP" stoichiometry="1" />
          <speciesReference species="UTP" stoichiometry="1" />
        </listOfProducts>
        <kineticLaw>
          <listOfParameters>
            <parameter id="LOWER_BOUND" value="-1" />
            <parameter id="UPPER_BOUND" value="1" />
          </listOfParameters>
        </kineticLaw>
      </reaction>
      <reaction id="R295" name="CTP synthase" reversible="FALSE" >
        <notes>
          <p>GENE ASSOCIATION: Rv1699</p>
        </notes>
        <listOfReactants>
          <speciesReference species="GLN" stoichiometry="1" />
          <speciesReference species="UTP" stoichiometry="1" />
          <speciesReference species="ATP" stoichiometry="1" />
        </listOfReactants>
        <listOfProducts>
          <speciesReference species="GLU" stoichiometry="1" />
          <speciesReference species="ADP" stoichiometry="1" />
          <speciesReference species="CTP" stoichiometry="1" />
          <speciesReference species="PI" stoichiometry="1" />
        </listOfProducts>
        <kineticLaw>
          <listOfParameters>
            <parameter id="LOWER_BOUND" value="0" />
            <parameter id="UPPER_BOUND" value="1" />
          </listOfParameters>
        </kineticLaw>
      </reaction>
      <reaction id="R296" name="CTP synthase" reversible="FALSE" >
        <notes>
          <p>GENE ASSOCIATION: Rv1699</p>
        </notes>
        <listOfReactants>
          <speciesReference species="NH3" stoichiometry="1" />
          <speciesReference species="UTP" stoichiometry="1" />
          <speciesReference species="ATP" stoichiometry="1" />
        </listOfReactants>
        <listOfProducts>
          <speciesReference species="CTP" stoichiometry="1" />
          <speciesReference species="ADP" stoichiometry="1" />
          <speciesReference species="PI" stoichiometry="1" />
        </listOfProducts>
        <kineticLaw>
          <listOfParameters>
            <parameter id="LOWER_BOUND" value="0" />
            <parameter id="UPPER_BOUND" value="1" />
          </listOfParameters>
        </kineticLaw>
      </reaction>
      <reaction id="R297" name="ribonucleoside-diphosphate reductase, nrdE and nrdF2" reversible="FALSE" >
        <notes>
          <p>GENE ASSOCIATION: Rv3051c AND Rv3048c</p>
        </notes>
        <listOfReactants>
          <speciesReference species="RTHIO" stoichiometry="1" />
          <speciesReference species="CDP" stoichiometry="1" />
          <speciesReference species="O2" stoichiometry="1" />
        </listOfReactants>
        <listOfProducts>
          <speciesReference species="OTHIO" stoichiometry="1" />
          <speciesReference species="DCDP" stoichiometry="1" />
        </listOfProducts>
        <kineticLaw>
          <listOfParameters>
            <parameter id="LOWER_BOUND" value="0" />
            <parameter id="UPPER_BOUND" value="1" />
          </listOfParameters>
        </kineticLaw>
      </reaction>
      <reaction id="R299" name="nucleoside-diphosphate kinase" reversible="FALSE" >
        <notes>
          <p>GENE ASSOCIATION: Rv2445c</p>
        </notes>
        <listOfReactants>
          <speciesReference species="DCDP" stoichiometry="1" />
          <speciesReference species="ATP" stoichiometry="1" />
        </listOfReactants>
        <listOfProducts>
          <speciesReference species="DCTP" stoichiometry="1" />
          <speciesReference species="ADP" stoichiometry="1" />
        </listOfProducts>
        <kineticLaw>
          <listOfParameters>
            <parameter id="LOWER_BOUND" value="0" />
            <parameter id="UPPER_BOUND" value="1" />
          </listOfParameters>
        </kineticLaw>
      </reaction>
      <reaction id="R300" name="dCTP deaminase" reversible="FALSE" >
        <notes>
          <p>GENE ASSOCIATION: Rv0321</p>
        </notes>
        <listOfReactants>
          <speciesReference species="DCTP" stoichiometry="1" />
        </listOfReactants>
        <listOfProducts>
          <speciesReference species="DUTP" stoichiometry="1" />
          <speciesReference species="NH3" stoichiometry="1" />
        </listOfProducts>
        <kineticLaw>
          <listOfParameters>
            <parameter id="LOWER_BOUND" value="0" />
            <parameter id="UPPER_BOUND" value="1" />
          </listOfParameters>
        </kineticLaw>
      </reaction>
      <reaction id="R301" name="dUTP diphosphatase" reversible="FALSE" >
        <notes>
          <p>GENE ASSOCIATION: Rv2697c</p>
        </notes>
        <listOfReactants>
          <speciesReference species="DUTP" stoichiometry="1" />
        </listOfReactants>
        <listOfProducts>
          <speciesReference species="DUMP" stoichiometry="1" />
          <speciesReference species="PPI" stoichiometry="1" />
        </listOfProducts>
        <kineticLaw>
          <listOfParameters>
            <parameter id="LOWER_BOUND" value="0" />
            <parameter id="UPPER_BOUND" value="1" />
          </listOfParameters>
        </kineticLaw>
      </reaction>
      <reaction id="R302" name="thymidylate synthase, thyX" reversible="TRUE" >
        <notes>
          <p>GENE ASSOCIATION: Rv2754c</p>
        </notes>
        <listOfReactants>
          <speciesReference species="DUMP" stoichiometry="1" />
          <speciesReference species="FADH2" stoichiometry="1" />
          <speciesReference species="METTHF" stoichiometry="1" />
        </listOfReactants>
        <listOfProducts>
          <speciesReference species="DTMP" stoichiometry="1" />
          <speciesReference species="THF" stoichiometry="1" />
          <speciesReference species="FAD" stoichiometry="1" />
        </listOfProducts>
        <kineticLaw>
          <listOfParameters>
            <parameter id="LOWER_BOUND" value="-1" />
            <parameter id="UPPER_BOUND" value="1" />
          </listOfParameters>
        </kineticLaw>
      </reaction>
      <reaction id="R303" name="thymidylate synthase, thyA" reversible="TRUE" >
        <notes>
          <p>GENE ASSOCIATION: Rv2764c</p>
        </notes>
        <listOfReactants>
          <speciesReference species="DUMP" stoichiometry="1" />
          <speciesReference species="METTHF" stoichiometry="1" />
        </listOfReactants>
        <listOfProducts>
          <speciesReference species="DTMP" stoichiometry="1" />
          <speciesReference species="DHF" stoichiometry="1" />
        </listOfProducts>
        <kineticLaw>
          <listOfParameters>
            <parameter id="LOWER_BOUND" value="-1" />
            <parameter id="UPPER_BOUND" value="1" />
          </listOfParameters>
        </kineticLaw>
      </reaction>
      <reaction id="R304" name="dTMP kinase" reversible="TRUE" >
        <notes>
          <p>GENE ASSOCIATION: Rv3247c</p>
        </notes>
        <listOfReactants>
          <speciesReference species="DTMP" stoichiometry="1" />
          <speciesReference species="ATP" stoichiometry="1" />
        </listOfReactants>
        <listOfProducts>
          <speciesReference species="DTDP" stoichiometry="1" />
          <speciesReference species="ADP" stoichiometry="1" />
        </listOfProducts>
        <kineticLaw>
          <listOfParameters>
            <parameter id="LOWER_BOUND" value="-1" />
            <parameter id="UPPER_BOUND" value="1" />
          </listOfParameters>
        </kineticLaw>
      </reaction>
      <reaction id="R305" name="nucleoside-diphosphate kinase" reversible="TRUE" >
        <notes>
          <p>GENE ASSOCIATION: Rv2445c</p>
        </notes>
        <listOfReactants>
          <speciesReference species="DTDP" stoichiometry="1" />
          <speciesReference species="ATP" stoichiometry="1" />
        </listOfReactants>
        <listOfProducts>
          <speciesReference species="DTTP" stoichiometry="1" />
          <speciesReference species="ADP" stoichiometry="1" />
        </listOfProducts>
        <kineticLaw>
          <listOfParameters>
            <parameter id="LOWER_BOUND" value="-1" />
            <parameter id="UPPER_BOUND" value="1" />
          </listOfParameters>
        </kineticLaw>
      </reaction>
      <reaction id="R306" name="nucleoside-diphosphate kinase" reversible="TRUE" >
        <notes>
          <p>GENE ASSOCIATION: Rv2445c</p>
        </notes>
        <listOfReactants>
          <speciesReference species="CDP" stoichiometry="1" />
          <speciesReference species="ATP" stoichiometry="1" />
        </listOfReactants>
        <listOfProducts>
          <speciesReference species="CTP" stoichiometry="1" />
          <speciesReference species="ADP" stoichiometry="1" />
        </listOfProducts>
        <kineticLaw>
          <listOfParameters>
            <parameter id="LOWER_BOUND" value="-1" />
            <parameter id="UPPER_BOUND" value="1" />
          </listOfParameters>
        </kineticLaw>
      </reaction>
      <reaction id="R307" name="cytidylate kinase " reversible="TRUE" >
        <notes>
          <p>GENE ASSOCIATION: Rv1712</p>
        </notes>
        <listOfReactants>
          <speciesReference species="CMP" stoichiometry="1" />
          <speciesReference species="ATP" stoichiometry="1" />
        </listOfReactants>
        <listOfProducts>
          <speciesReference species="ADP" stoichiometry="1" />
          <speciesReference species="CDP" stoichiometry="1" />
        </listOfProducts>
        <kineticLaw>
          <listOfParameters>
            <parameter id="LOWER_BOUND" value="-1" />
            <parameter id="UPPER_BOUND" value="1" />
          </listOfParameters>
        </kineticLaw>
      </reaction>
      <reaction id="R308" name="dCTP pyrophosphatase " reversible="FALSE" >
        <listOfReactants>
          <speciesReference species="DCTP" stoichiometry="1" />
        </listOfReactants>
        <listOfProducts>
          <speciesReference species="DCMP" stoichiometry="1" />
          <speciesReference species="PPI" stoichiometry="1" />
        </listOfProducts>
        <kineticLaw>
          <listOfParameters>
            <parameter id="LOWER_BOUND" value="0" />
            <parameter id="UPPER_BOUND" value="1" />
          </listOfParameters>
        </kineticLaw>
      </reaction>
      <reaction id="R309" name="cytidylate kinase" reversible="TRUE" >
        <notes>
          <p>GENE ASSOCIATION: Rv1712</p>
        </notes>
        <listOfReactants>
          <speciesReference species="DCMP" stoichiometry="1" />
          <speciesReference species="ATP" stoichiometry="1" />
        </listOfReactants>
        <listOfProducts>
          <speciesReference species="DCDP" stoichiometry="1" />
          <speciesReference species="ADP" stoichiometry="1" />
        </listOfProducts>
        <kineticLaw>
          <listOfParameters>
            <parameter id="LOWER_BOUND" value="-1" />
            <parameter id="UPPER_BOUND" value="1" />
          </listOfParameters>
        </kineticLaw>
      </reaction>
      <reaction id="R310" name="thioredoxin-disulfide reductase" reversible="FALSE" >
        <notes>
          <p>GENE ASSOCIATION: Rv3913</p>
        </notes>
        <listOfReactants>
          <speciesReference species="OTHIO" stoichiometry="1" />
          <speciesReference species="NADPH" stoichiometry="1" />
        </listOfReactants>
        <listOfProducts>
          <speciesReference species="RTHIO" stoichiometry="1" />
          <speciesReference species="NAD" stoichiometry="1" />
        </listOfProducts>
        <kineticLaw>
          <listOfParameters>
            <parameter id="LOWER_BOUND" value="0" />
            <parameter id="UPPER_BOUND" value="1" />
          </listOfParameters>
        </kineticLaw>
      </reaction>
      <reaction id="R311" name="uracil phosphoribosyltransferase" reversible="FALSE" >
        <notes>
          <p>GENE ASSOCIATION: Rv3309c</p>
        </notes>
        <listOfReactants>
          <speciesReference species="UMP" stoichiometry="1" />
          <speciesReference species="PPI" stoichiometry="1" />
        </listOfReactants>
        <listOfProducts>
          <speciesReference species="URA" stoichiometry="1" />
          <speciesReference species="PRPP" stoichiometry="1" />
        </listOfProducts>
        <kineticLaw>
          <listOfParameters>
            <parameter id="LOWER_BOUND" value="0" />
            <parameter id="UPPER_BOUND" value="1" />
          </listOfParameters>
        </kineticLaw>
      </reaction>
      <reaction id="R312" name="uracil phosphoribosyltransferase" reversible="FALSE" >
        <notes>
          <p>GENE ASSOCIATION: Rv3309c</p>
        </notes>
        <listOfReactants>
          <speciesReference species="URA" stoichiometry="1" />
          <speciesReference species="PRPP" stoichiometry="1" />
        </listOfReactants>
        <listOfProducts>
          <speciesReference species="UMP" stoichiometry="1" />
          <speciesReference species="PPI" stoichiometry="1" />
        </listOfProducts>
        <kineticLaw>
          <listOfParameters>
            <parameter id="LOWER_BOUND" value="0" />
            <parameter id="UPPER_BOUND" value="1" />
          </listOfParameters>
        </kineticLaw>
      </reaction>
      <reaction id="R313" name="amidophosphoribosyltransferase" reversible="FALSE" >
        <notes>
          <p>GENE ASSOCIATION: Rv0808</p>
        </notes>
        <listOfReactants>
          <speciesReference species="GLN" stoichiometry="1" />
          <speciesReference species="PRPP" stoichiometry="1" />
        </listOfReactants>
        <listOfProducts>
          <speciesReference species="GLU" stoichiometry="1" />
          <speciesReference species="PRAM" stoichiometry="1" />
          <speciesReference species="PPI" stoichiometry="1" />
        </listOfProducts>
        <kineticLaw>
          <listOfParameters>
            <parameter id="LOWER_BOUND" value="0" />
            <parameter id="UPPER_BOUND" value="1" />
          </listOfParameters>
        </kineticLaw>
      </reaction>
      <reaction id="R314" name="phosphoribosylamine-glycine ligase" reversible="FALSE" >
        <notes>
          <p>GENE ASSOCIATION: Rv0772</p>
        </notes>
        <listOfReactants>
          <speciesReference species="ATP" stoichiometry="1" />
          <speciesReference species="GLY" stoichiometry="1" />
          <speciesReference species="PRAM" stoichiometry="1" />
        </listOfReactants>
        <listOfProducts>
          <speciesReference species="GAR" stoichiometry="1" />
          <speciesReference species="ADP" stoichiometry="1" />
          <speciesReference species="PI" stoichiometry="1" />
        </listOfProducts>
        <kineticLaw>
          <listOfParameters>
            <parameter id="LOWER_BOUND" value="0" />
            <parameter id="UPPER_BOUND" value="1" />
          </listOfParameters>
        </kineticLaw>
      </reaction>
      <reaction id="R315" name="phosphoribosylglycinamide formyltransferase" reversible="FALSE" >
        <notes>
          <p>GENE ASSOCIATION: Rv0956</p>
        </notes>
        <listOfReactants>
          <speciesReference species="FTHF" stoichiometry="1" />
          <speciesReference species="GAR" stoichiometry="1" />
        </listOfReactants>
        <listOfProducts>
          <speciesReference species="FGAR" stoichiometry="1" />
          <speciesReference species="THF" stoichiometry="1" />
        </listOfProducts>
        <kineticLaw>
          <listOfParameters>
            <parameter id="LOWER_BOUND" value="0" />
            <parameter id="UPPER_BOUND" value="1" />
          </listOfParameters>
        </kineticLaw>
      </reaction>
      <reaction id="R316" name="phosphoribosylformylglycinamidine synthase, purL" reversible="FALSE" >
        <notes>
          <p>GENE ASSOCIATION: Rv0803 </p>
        </notes>
        <listOfReactants>
          <speciesReference species="FGAR" stoichiometry="1" />
          <speciesReference species="GLN" stoichiometry="1" />
          <speciesReference species="ATP" stoichiometry="1" />
        </listOfReactants>
        <listOfProducts>
          <speciesReference species="GLU" stoichiometry="1" />
          <speciesReference species="FGAM" stoichiometry="1" />
          <speciesReference species="ADP" stoichiometry="1" />
          <speciesReference species="PI" stoichiometry="1" />
        </listOfProducts>
        <kineticLaw>
          <listOfParameters>
            <parameter id="LOWER_BOUND" value="0" />
            <parameter id="UPPER_BOUND" value="1" />
          </listOfParameters>
        </kineticLaw>
      </reaction>
      <reaction id="R317" name="phosphoribosylformylglycinamidine cyclo-ligase" reversible="FALSE" >
        <notes>
          <p>GENE ASSOCIATION: Rv0809</p>
        </notes>
        <listOfReactants>
          <speciesReference species="FGAM" stoichiometry="1" />
          <speciesReference species="ATP" stoichiometry="1" />
        </listOfReactants>
        <listOfProducts>
          <speciesReference species="AIR" stoichiometry="1" />
          <speciesReference species="ADP" stoichiometry="1" />
          <speciesReference species="PI" stoichiometry="1" />
        </listOfProducts>
        <kineticLaw>
          <listOfParameters>
            <parameter id="LOWER_BOUND" value="0" />
            <parameter id="UPPER_BOUND" value="1" />
          </listOfParameters>
        </kineticLaw>
      </reaction>
      <reaction id="R318" name="phosphoribosylaminoimidazole carboxylase" reversible="FALSE" >
        <notes>
          <p>GENE ASSOCIATION: Rv3276c </p>
        </notes>
        <listOfReactants>
          <speciesReference species="AIR" stoichiometry="1" />
          <speciesReference species="HCO3" stoichiometry="1" />
          <speciesReference species="ATP" stoichiometry="1" />
        </listOfReactants>
        <listOfProducts>
          <speciesReference species="CAIR" stoichiometry="1" />
          <speciesReference species="ADP" stoichiometry="1" />
          <speciesReference species="PI" stoichiometry="1" />
        </listOfProducts>
        <kineticLaw>
          <listOfParameters>
            <parameter id="LOWER_BOUND" value="0" />
            <parameter id="UPPER_BOUND" value="1" />
          </listOfParameters>
        </kineticLaw>
      </reaction>
      <reaction id="R319" name="phosphoribosylaminoimidazolesuccinocarboxamide synthase, purC" reversible="FALSE" >
        <notes>
          <p>GENE ASSOCIATION: Rv0780</p>
        </notes>
        <listOfReactants>
          <speciesReference species="CAIR" stoichiometry="1" />
          <speciesReference species="ASP" stoichiometry="1" />
          <speciesReference species="ATP" stoichiometry="1" />
        </listOfReactants>
        <listOfProducts>
          <speciesReference species="SAICAR" stoichiometry="1" />
          <speciesReference species="ADP" stoichiometry="1" />
          <speciesReference species="PI" stoichiometry="1" />
        </listOfProducts>
        <kineticLaw>
          <listOfParameters>
            <parameter id="LOWER_BOUND" value="0" />
            <parameter id="UPPER_BOUND" value="1" />
          </listOfParameters>
        </kineticLaw>
      </reaction>
      <reaction id="R320" name="adenylosuccinate lyase" reversible="TRUE" >
        <notes>
          <p>GENE ASSOCIATION: Rv0777</p>
        </notes>
        <listOfReactants>
          <speciesReference species="SAICAR" stoichiometry="1" />
        </listOfReactants>
        <listOfProducts>
          <speciesReference species="FUM" stoichiometry="1" />
          <speciesReference species="AICAR" stoichiometry="1" />
        </listOfProducts>
        <kineticLaw>
          <listOfParameters>
            <parameter id="LOWER_BOUND" value="-1" />
            <parameter id="UPPER_BOUND" value="1" />
          </listOfParameters>
        </kineticLaw>
      </reaction>
      <reaction id="R321" name="phosphoribosylaminoimidazolecarboxamide formyltransferase" reversible="TRUE" >
        <notes>
          <p>GENE ASSOCIATION: Rv0957</p>
        </notes>
        <listOfReactants>
          <speciesReference species="FTHF" stoichiometry="1" />
          <speciesReference species="AICAR" stoichiometry="1" />
        </listOfReactants>
        <listOfProducts>
          <speciesReference species="PRFICA" stoichiometry="1" />
          <speciesReference species="THF" stoichiometry="1" />
        </listOfProducts>
        <kineticLaw>
          <listOfParameters>
            <parameter id="LOWER_BOUND" value="-1" />
            <parameter id="UPPER_BOUND" value="1" />
          </listOfParameters>
        </kineticLaw>
      </reaction>
      <reaction id="R322" name="phosphoribosylaminoimidazolecarboxamide formyltransferase" reversible="TRUE" >
        <notes>
          <p>GENE ASSOCIATION: Rv0957</p>
        </notes>
        <listOfReactants>
          <speciesReference species="PRFICA" stoichiometry="1" />
        </listOfReactants>
        <listOfProducts>
          <speciesReference species="IMP" stoichiometry="1" />
        </listOfProducts>
        <kineticLaw>
          <listOfParameters>
            <parameter id="LOWER_BOUND" value="-1" />
            <parameter id="UPPER_BOUND" value="1" />
          </listOfParameters>
        </kineticLaw>
      </reaction>
      <reaction id="R323" name="adenylate cyclase " reversible="FALSE" >
        <notes>
          <p>GENE ASSOCIATION: Rv1625c</p>
        </notes>
        <listOfReactants>
          <speciesReference species="ATP" stoichiometry="1" />
        </listOfReactants>
        <listOfProducts>
          <speciesReference species="cAMP" stoichiometry="1" />
          <speciesReference species="PPI" stoichiometry="1" />
        </listOfProducts>
        <kineticLaw>
          <listOfParameters>
            <parameter id="LOWER_BOUND" value="0" />
            <parameter id="UPPER_BOUND" value="1" />
          </listOfParameters>
        </kineticLaw>
      </reaction>
      <reaction id="R324" name="Probable Adenylate-or Guanylate cyclase " reversible="FALSE" >
        <notes>
          <p>GENE ASSOCIATION: Rv2435c</p>
        </notes>
        <listOfReactants>
          <speciesReference species="GTP" stoichiometry="1" />
        </listOfReactants>
        <listOfProducts>
          <speciesReference species="cGMP" stoichiometry="1" />
          <speciesReference species="PPI" stoichiometry="1" />
        </listOfProducts>
        <kineticLaw>
          <listOfParameters>
            <parameter id="LOWER_BOUND" value="0" />
            <parameter id="UPPER_BOUND" value="1" />
          </listOfParameters>
        </kineticLaw>
      </reaction>
      <reaction id="R325" name="3',5'-cyclic-nucleotide phosphodiesterase" reversible="FALSE" >
        <listOfReactants>
          <speciesReference species="cAMP" stoichiometry="1" />
        </listOfReactants>
        <listOfProducts>
          <speciesReference species="AMP" stoichiometry="1" />
        </listOfProducts>
        <kineticLaw>
          <listOfParameters>
            <parameter id="LOWER_BOUND" value="0" />
            <parameter id="UPPER_BOUND" value="1" />
          </listOfParameters>
        </kineticLaw>
      </reaction>
      <reaction id="R326" name="3',5'-cyclic-nucleotide phosphodiesterase" reversible="FALSE" >
        <listOfReactants>
          <speciesReference species="cGMP" stoichiometry="1" />
        </listOfReactants>
        <listOfProducts>
          <speciesReference species="GMP" stoichiometry="1" />
        </listOfProducts>
        <kineticLaw>
          <listOfParameters>
            <parameter id="LOWER_BOUND" value="0" />
            <parameter id="UPPER_BOUND" value="1" />
          </listOfParameters>
        </kineticLaw>
      </reaction>
      <reaction id="R327" name="guanylate kinase" reversible="TRUE" >
        <notes>
          <p>GENE ASSOCIATION: Rv1389</p>
        </notes>
        <listOfReactants>
          <speciesReference species="DGMP" stoichiometry="1" />
          <speciesReference species="ATP" stoichiometry="1" />
        </listOfReactants>
        <listOfProducts>
          <speciesReference species="ADP" stoichiometry="1" />
          <speciesReference species="DGDP" stoichiometry="1" />
        </listOfProducts>
        <kineticLaw>
          <listOfParameters>
            <parameter id="LOWER_BOUND" value="-1" />
            <parameter id="UPPER_BOUND" value="1" />
          </listOfParameters>
        </kineticLaw>
      </reaction>
      <reaction id="R328" name="guanylate kinase" reversible="TRUE" >
        <notes>
          <p>GENE ASSOCIATION: Rv1389</p>
        </notes>
        <listOfReactants>
          <speciesReference species="GMP" stoichiometry="1" />
          <speciesReference species="DATP" stoichiometry="1" />
        </listOfReactants>
        <listOfProducts>
          <speciesReference species="GDP" stoichiometry="1" />
          <speciesReference species="DADP" stoichiometry="1" />
        </listOfProducts>
        <kineticLaw>
          <listOfParameters>
            <parameter id="LOWER_BOUND" value="-1" />
            <parameter id="UPPER_BOUND" value="1" />
          </listOfParameters>
        </kineticLaw>
      </reaction>
      <reaction id="R329" name="nucleoside-diphosphate kinase" reversible="TRUE" >
        <notes>
          <p>GENE ASSOCIATION: Rv2445c</p>
        </notes>
        <listOfReactants>
          <speciesReference species="DUDP" stoichiometry="1" />
          <speciesReference species="ATP" stoichiometry="1" />
        </listOfReactants>
        <listOfProducts>
          <speciesReference species="ADP" stoichiometry="1" />
          <speciesReference species="DUTP" stoichiometry="1" />
        </listOfProducts>
        <kineticLaw>
          <listOfParameters>
            <parameter id="LOWER_BOUND" value="-1" />
            <parameter id="UPPER_BOUND" value="1" />
          </listOfParameters>
        </kineticLaw>
      </reaction>
      <reaction id="R330" name="ribonucleoside-diphosphate reductase, nrdE and nrdF2" reversible="FALSE" >
        <notes>
          <p>GENE ASSOCIATION: Rv3051c AND Rv3048c</p>
        </notes>
        <listOfReactants>
          <speciesReference species="RTHIO" stoichiometry="1" />
          <speciesReference species="UDP" stoichiometry="1" />
          <speciesReference species="O2" stoichiometry="1" />
        </listOfReactants>
        <listOfProducts>
          <speciesReference species="DUDP" stoichiometry="1" />
          <speciesReference species="OTHIO" stoichiometry="1" />
        </listOfProducts>
        <kineticLaw>
          <listOfParameters>
            <parameter id="LOWER_BOUND" value="0" />
            <parameter id="UPPER_BOUND" value="1" />
          </listOfParameters>
        </kineticLaw>
      </reaction>
      <reaction id="R332" name="Probable 5'-Methylthioadenosine Phosphorylase PNP " reversible="FALSE" >
        <notes>
          <p>GENE ASSOCIATION: Rv0535</p>
        </notes>
        <listOfReactants>
          <speciesReference species="5MTA" stoichiometry="1" />
          <speciesReference species="PI" stoichiometry="1" />
        </listOfReactants>
        <listOfProducts>
          <speciesReference species="AD" stoichiometry="1" />
          <speciesReference species="MTR1P" stoichiometry="1" />
        </listOfProducts>
        <kineticLaw>
          <listOfParameters>
            <parameter id="LOWER_BOUND" value="0" />
            <parameter id="UPPER_BOUND" value="1" />
          </listOfParameters>
        </kineticLaw>
      </reaction>
      <reaction id="R333" name="adenine phosphoribosyltransferase" reversible="FALSE" >
        <notes>
          <p>GENE ASSOCIATION: Rv2584c</p>
        </notes>
        <listOfReactants>
          <speciesReference species="AD" stoichiometry="1" />
          <speciesReference species="PRPP" stoichiometry="1" />
        </listOfReactants>
        <listOfProducts>
          <speciesReference species="AMP" stoichiometry="1" />
          <speciesReference species="PPI" stoichiometry="1" />
        </listOfProducts>
        <kineticLaw>
          <listOfParameters>
            <parameter id="LOWER_BOUND" value="0" />
            <parameter id="UPPER_BOUND" value="1" />
          </listOfParameters>
        </kineticLaw>
      </reaction>
      <reaction id="R334" name="Hypoxanthine-guanine phosphoribosyltransferase" reversible="FALSE" >
        <notes>
          <p>GENE ASSOCIATION: Rv3624c</p>
        </notes>
        <listOfReactants>
          <speciesReference species="GN" stoichiometry="1" />
          <speciesReference species="PRPP" stoichiometry="1" />
        </listOfReactants>
        <listOfProducts>
          <speciesReference species="GMP" stoichiometry="1" />
          <speciesReference species="PPI" stoichiometry="1" />
        </listOfProducts>
        <kineticLaw>
          <listOfParameters>
            <parameter id="LOWER_BOUND" value="0" />
            <parameter id="UPPER_BOUND" value="1" />
          </listOfParameters>
        </kineticLaw>
      </reaction>
      <reaction id="R335" name="Hypoxanthine-guanine phosphoribosyltransferase" reversible="FALSE" >
        <notes>
          <p>GENE ASSOCIATION: Rv3624c</p>
        </notes>
        <listOfReactants>
          <speciesReference species="HYXN" stoichiometry="1" />
          <speciesReference species="PRPP" stoichiometry="1" />
        </listOfReactants>
        <listOfProducts>
          <speciesReference species="IMP" stoichiometry="1" />
          <speciesReference species="PPI" stoichiometry="1" />
        </listOfProducts>
        <kineticLaw>
          <listOfParameters>
            <parameter id="LOWER_BOUND" value="0" />
            <parameter id="UPPER_BOUND" value="1" />
          </listOfParameters>
        </kineticLaw>
      </reaction>
      <reaction id="R336" name="Xanthine phosphoribosyltransferase" reversible="FALSE" >
        <listOfReactants>
          <speciesReference species="XAN" stoichiometry="1" />
          <speciesReference species="PRPP" stoichiometry="1" />
        </listOfReactants>
        <listOfProducts>
          <speciesReference species="XMP" stoichiometry="1" />
          <speciesReference species="PPI" stoichiometry="1" />
        </listOfProducts>
        <kineticLaw>
          <listOfParameters>
            <parameter id="LOWER_BOUND" value="0" />
            <parameter id="UPPER_BOUND" value="1" />
          </listOfParameters>
        </kineticLaw>
      </reaction>
      <reaction id="R337" name="purine-nucleoside phosphorylase" reversible="TRUE" >
        <notes>
          <p>GENE ASSOCIATION: Rv3307</p>
        </notes>
        <listOfReactants>
          <speciesReference species="DIN" stoichiometry="1" />
          <speciesReference species="PI" stoichiometry="1" />
        </listOfReactants>
        <listOfProducts>
          <speciesReference species="HYXN" stoichiometry="1" />
          <speciesReference species="DR1P" stoichiometry="1" />
        </listOfProducts>
        <kineticLaw>
          <listOfParameters>
            <parameter id="LOWER_BOUND" value="-1" />
            <parameter id="UPPER_BOUND" value="1" />
          </listOfParameters>
        </kineticLaw>
      </reaction>
      <reaction id="R338" name="purine-nucleoside phosphorylase" reversible="TRUE" >
        <notes>
          <p>GENE ASSOCIATION: Rv3307</p>
        </notes>
        <listOfReactants>
          <speciesReference species="DA" stoichiometry="1" />
          <speciesReference species="PI" stoichiometry="1" />
        </listOfReactants>
        <listOfProducts>
          <speciesReference species="AD" stoichiometry="1" />
          <speciesReference species="DR1P" stoichiometry="1" />
        </listOfProducts>
        <kineticLaw>
          <listOfParameters>
            <parameter id="LOWER_BOUND" value="-1" />
            <parameter id="UPPER_BOUND" value="1" />
          </listOfParameters>
        </kineticLaw>
      </reaction>
      <reaction id="R338b" name="phosphoglucomutase" reversible="TRUE" >
        <notes>
          <p>GENE ASSOCIATION: Rv3068c</p>
        </notes>
        <listOfReactants>
          <speciesReference species="DR1P" stoichiometry="1" />
        </listOfReactants>
        <listOfProducts>
          <speciesReference species="R5P" stoichiometry="1" />
        </listOfProducts>
        <kineticLaw>
          <listOfParameters>
            <parameter id="LOWER_BOUND" value="-1" />
            <parameter id="UPPER_BOUND" value="1" />
          </listOfParameters>
        </kineticLaw>
      </reaction>
      <reaction id="R339" name="purine-nucleoside phosphorylase" reversible="TRUE" >
        <notes>
          <p>GENE ASSOCIATION: Rv3307</p>
        </notes>
        <listOfReactants>
          <speciesReference species="HYXN" stoichiometry="1" />
          <speciesReference species="R1P" stoichiometry="1" />
        </listOfReactants>
        <listOfProducts>
          <speciesReference species="INS" stoichiometry="1" />
          <speciesReference species="PI" stoichiometry="1" />
        </listOfProducts>
        <kineticLaw>
          <listOfParameters>
            <parameter id="LOWER_BOUND" value="-1" />
            <parameter id="UPPER_BOUND" value="1" />
          </listOfParameters>
        </kineticLaw>
      </reaction>
      <reaction id="R340" name="purine-nucleoside phosphorylase" reversible="TRUE" >
        <notes>
          <p>GENE ASSOCIATION: Rv3307</p>
        </notes>
        <listOfReactants>
          <speciesReference species="AD" stoichiometry="1" />
          <speciesReference species="R1P" stoichiometry="1" />
        </listOfReactants>
        <listOfProducts>
          <speciesReference species="ADN" stoichiometry="1" />
          <speciesReference species="PI" stoichiometry="1" />
        </listOfProducts>
        <kineticLaw>
          <listOfParameters>
            <parameter id="LOWER_BOUND" value="-1" />
            <parameter id="UPPER_BOUND" value="1" />
          </listOfParameters>
        </kineticLaw>
      </reaction>
      <reaction id="R341" name="purine-nucleoside phosphorylase" reversible="TRUE" >
        <notes>
          <p>GENE ASSOCIATION: Rv3307</p>
        </notes>
        <listOfReactants>
          <speciesReference species="GN" stoichiometry="1" />
          <speciesReference species="R1P" stoichiometry="1" />
        </listOfReactants>
        <listOfProducts>
          <speciesReference species="GSN" stoichiometry="1" />
          <speciesReference species="PI" stoichiometry="1" />
        </listOfProducts>
        <kineticLaw>
          <listOfParameters>
            <parameter id="LOWER_BOUND" value="-1" />
            <parameter id="UPPER_BOUND" value="1" />
          </listOfParameters>
        </kineticLaw>
      </reaction>
      <reaction id="R342" name="purine-nucleoside phosphorylase" reversible="TRUE" >
        <notes>
          <p>GENE ASSOCIATION: Rv3307</p>
        </notes>
        <listOfReactants>
          <speciesReference species="XAN" stoichiometry="1" />
          <speciesReference species="R1P" stoichiometry="1" />
        </listOfReactants>
        <listOfProducts>
          <speciesReference species="XTSINE" stoichiometry="1" />
          <speciesReference species="PI" stoichiometry="1" />
        </listOfProducts>
        <kineticLaw>
          <listOfParameters>
            <parameter id="LOWER_BOUND" value="-1" />
            <parameter id="UPPER_BOUND" value="1" />
          </listOfParameters>
        </kineticLaw>
      </reaction>
      <reaction id="R343" name="ribonucleoside hydrolase" reversible="FALSE" >
        <listOfReactants>
          <speciesReference species="XTSINE" stoichiometry="1" />
        </listOfReactants>
        <listOfProducts>
          <speciesReference species="XAN" stoichiometry="1" />
          <speciesReference species="RIB" stoichiometry="1" />
        </listOfProducts>
        <kineticLaw>
          <listOfParameters>
            <parameter id="LOWER_BOUND" value="0" />
            <parameter id="UPPER_BOUND" value="1" />
          </listOfParameters>
        </kineticLaw>
      </reaction>
      <reaction id="R344" name="adenosine deaminase" reversible="FALSE" >
        <notes>
          <p>GENE ASSOCIATION: Rv3313c</p>
        </notes>
        <listOfReactants>
          <speciesReference species="ADN" stoichiometry="1" />
        </listOfReactants>
        <listOfProducts>
          <speciesReference species="INS" stoichiometry="1" />
          <speciesReference species="NH3" stoichiometry="1" />
        </listOfProducts>
        <kineticLaw>
          <listOfParameters>
            <parameter id="LOWER_BOUND" value="0" />
            <parameter id="UPPER_BOUND" value="1" />
          </listOfParameters>
        </kineticLaw>
      </reaction>
      <reaction id="R345" name="adenosine deaminase" reversible="FALSE" >
        <notes>
          <p>GENE ASSOCIATION: Rv3313c</p>
        </notes>
        <listOfReactants>
          <speciesReference species="DA" stoichiometry="1" />
        </listOfReactants>
        <listOfProducts>
          <speciesReference species="DIN" stoichiometry="1" />
          <speciesReference species="NH3" stoichiometry="1" />
        </listOfProducts>
        <kineticLaw>
          <listOfParameters>
            <parameter id="LOWER_BOUND" value="0" />
            <parameter id="UPPER_BOUND" value="1" />
          </listOfParameters>
        </kineticLaw>
      </reaction>
      <reaction id="R346" name="dGTP pyrophosphohydrolase mutT" reversible="FALSE" >
        <listOfReactants>
          <speciesReference species="DGTP" stoichiometry="1" />
        </listOfReactants>
        <listOfProducts>
          <speciesReference species="DGMP" stoichiometry="1" />
          <speciesReference species="PPI" stoichiometry="1" />
        </listOfProducts>
        <kineticLaw>
          <listOfParameters>
            <parameter id="LOWER_BOUND" value="0" />
            <parameter id="UPPER_BOUND" value="1" />
          </listOfParameters>
        </kineticLaw>
      </reaction>
      <reaction id="R347" name="GTP diphosphokinase" reversible="FALSE" >
        <notes>
          <p>GENE ASSOCIATION: Rv2583c</p>
        </notes>
        <listOfReactants>
          <speciesReference species="ATP" stoichiometry="1" />
          <speciesReference species="GTP" stoichiometry="1" />
        </listOfReactants>
        <listOfProducts>
          <speciesReference species="ppGpp" stoichiometry="1" />
          <speciesReference species="AMP" stoichiometry="1" />
        </listOfProducts>
        <kineticLaw>
          <listOfParameters>
            <parameter id="LOWER_BOUND" value="0" />
            <parameter id="UPPER_BOUND" value="1" />
          </listOfParameters>
        </kineticLaw>
      </reaction>
      <reaction id="R348" name="guanosine-3',5'-bis(diphosphate) 3'-diphosphatase" reversible="FALSE" >
        <notes>
          <p>GENE ASSOCIATION: Rv2583c</p>
        </notes>
        <listOfReactants>
          <speciesReference species="ppGpp" stoichiometry="1" />
        </listOfReactants>
        <listOfProducts>
          <speciesReference species="GDP" stoichiometry="1" />
          <speciesReference species="PPI" stoichiometry="1" />
        </listOfProducts>
        <kineticLaw>
          <listOfParameters>
            <parameter id="LOWER_BOUND" value="0" />
            <parameter id="UPPER_BOUND" value="1" />
          </listOfParameters>
        </kineticLaw>
      </reaction>
      <reaction id="R349" name="adenylosuccinate synthase" reversible="FALSE" >
        <notes>
          <p>GENE ASSOCIATION: Rv0357c</p>
        </notes>
        <listOfReactants>
          <speciesReference species="ASP" stoichiometry="1" />
          <speciesReference species="IMP" stoichiometry="1" />
          <speciesReference species="GTP" stoichiometry="1" />
        </listOfReactants>
        <listOfProducts>
          <speciesReference species="GDP" stoichiometry="1" />
          <speciesReference species="ASUC" stoichiometry="1" />
          <speciesReference species="PI" stoichiometry="1" />
        </listOfProducts>
        <kineticLaw>
          <listOfParameters>
            <parameter id="LOWER_BOUND" value="0" />
            <parameter id="UPPER_BOUND" value="1" />
          </listOfParameters>
        </kineticLaw>
      </reaction>
      <reaction id="R350" name="adenylosuccinate lyase" reversible="TRUE" >
        <notes>
          <p>GENE ASSOCIATION: RV0777</p>
        </notes>
        <listOfReactants>
          <speciesReference species="ASUC" stoichiometry="1" />
        </listOfReactants>
        <listOfProducts>
          <speciesReference species="FUM" stoichiometry="1" />
          <speciesReference species="AMP" stoichiometry="1" />
        </listOfProducts>
        <kineticLaw>
          <listOfParameters>
            <parameter id="LOWER_BOUND" value="-1" />
            <parameter id="UPPER_BOUND" value="1" />
          </listOfParameters>
        </kineticLaw>
      </reaction>
      <reaction id="R351" name="adenylate kinase" reversible="TRUE" >
        <notes>
          <p>GENE ASSOCIATION: Rv0733</p>
        </notes>
        <listOfReactants>
          <speciesReference species="AMP" stoichiometry="1" />
          <speciesReference species="ATP" stoichiometry="1" />
        </listOfReactants>
        <listOfProducts>
          <speciesReference species="ADP" stoichiometry="2" />
        </listOfProducts>
        <kineticLaw>
          <listOfParameters>
            <parameter id="LOWER_BOUND" value="-1" />
            <parameter id="UPPER_BOUND" value="1" />
          </listOfParameters>
        </kineticLaw>
      </reaction>
      <reaction id="R351b" name="Long et al., 2003" reversible="TRUE" >
        <notes>
          <p>GENE ASSOCIATION: Rv2202c</p>
        </notes>
        <listOfReactants>
          <speciesReference species="ADN" stoichiometry="1" />
          <speciesReference species="ATP" stoichiometry="1" />
        </listOfReactants>
        <listOfProducts>
          <speciesReference species="AMP" stoichiometry="1" />
          <speciesReference species="ADP" stoichiometry="1" />
        </listOfProducts>
        <kineticLaw>
          <listOfParameters>
            <parameter id="LOWER_BOUND" value="-1" />
            <parameter id="UPPER_BOUND" value="1" />
          </listOfParameters>
        </kineticLaw>
      </reaction>
      <reaction id="R352" name="ribonucleoside-diphosphate reductase, nrdE and nrdF2" reversible="FALSE" >
        <notes>
          <p>GENE ASSOCIATION: Rv3051c AND Rv3048c</p>
        </notes>
        <listOfReactants>
          <speciesReference species="RTHIO" stoichiometry="1" />
          <speciesReference species="ADP" stoichiometry="1" />
          <speciesReference species="O2" stoichiometry="1" />
        </listOfReactants>
        <listOfProducts>
          <speciesReference species="DADP" stoichiometry="1" />
          <speciesReference species="OTHIO" stoichiometry="1" />
        </listOfProducts>
        <kineticLaw>
          <listOfParameters>
            <parameter id="LOWER_BOUND" value="0" />
            <parameter id="UPPER_BOUND" value="1" />
          </listOfParameters>
        </kineticLaw>
      </reaction>
      <reaction id="R354" name="nucleoside-diphosphate kinase" reversible="TRUE" >
        <notes>
          <p>GENE ASSOCIATION: Rv2445c</p>
        </notes>
        <listOfReactants>
          <speciesReference species="DADP" stoichiometry="1" />
          <speciesReference species="ATP" stoichiometry="1" />
        </listOfReactants>
        <listOfProducts>
          <speciesReference species="ADP" stoichiometry="1" />
          <speciesReference species="DATP" stoichiometry="1" />
        </listOfProducts>
        <kineticLaw>
          <listOfParameters>
            <parameter id="LOWER_BOUND" value="-1" />
            <parameter id="UPPER_BOUND" value="1" />
          </listOfParameters>
        </kineticLaw>
      </reaction>
      <reaction id="R355" name="IMP dehydrogenase guaB1, guaB2, guaB3" reversible="FALSE" >
        <notes>
          <p>GENE ASSOCIATION: Rv3411c AND Rv3410c AND Rv1843c</p>
        </notes>
        <listOfReactants>
          <speciesReference species="IMP" stoichiometry="1" />
          <speciesReference species="NAD" stoichiometry="1" />
        </listOfReactants>
        <listOfProducts>
          <speciesReference species="XMP" stoichiometry="1" />
          <speciesReference species="NADH" stoichiometry="1" />
        </listOfProducts>
        <kineticLaw>
          <listOfParameters>
            <parameter id="LOWER_BOUND" value="0" />
            <parameter id="UPPER_BOUND" value="1" />
          </listOfParameters>
        </kineticLaw>
      </reaction>
      <reaction id="R356" name="GMP synthase" reversible="FALSE" >
        <notes>
          <p>GENE ASSOCIATION: Rv3396c</p>
        </notes>
        <listOfReactants>
          <speciesReference species="XMP" stoichiometry="1" />
          <speciesReference species="GLN" stoichiometry="1" />
          <speciesReference species="ATP" stoichiometry="1" />
        </listOfReactants>
        <listOfProducts>
          <speciesReference species="GLU" stoichiometry="1" />
          <speciesReference species="GMP" stoichiometry="1" />
          <speciesReference species="AMP" stoichiometry="1" />
          <speciesReference species="PPI" stoichiometry="1" />
        </listOfProducts>
        <kineticLaw>
          <listOfParameters>
            <parameter id="LOWER_BOUND" value="0" />
            <parameter id="UPPER_BOUND" value="1" />
          </listOfParameters>
        </kineticLaw>
      </reaction>
      <reaction id="R357" name="guanylate kinase" reversible="TRUE" >
        <notes>
          <p>GENE ASSOCIATION: Rv1389</p>
        </notes>
        <listOfReactants>
          <speciesReference species="GMP" stoichiometry="1" />
          <speciesReference species="ATP" stoichiometry="1" />
        </listOfReactants>
        <listOfProducts>
          <speciesReference species="GDP" stoichiometry="1" />
          <speciesReference species="ADP" stoichiometry="1" />
        </listOfProducts>
        <kineticLaw>
          <listOfParameters>
            <parameter id="LOWER_BOUND" value="-1" />
            <parameter id="UPPER_BOUND" value="1" />
          </listOfParameters>
        </kineticLaw>
      </reaction>
      <reaction id="R358" name="nucleoside-diphosphate kinase" reversible="TRUE" >
        <notes>
          <p>GENE ASSOCIATION: Rv2445c</p>
        </notes>
        <listOfReactants>
          <speciesReference species="GDP" stoichiometry="1" />
          <speciesReference species="ATP" stoichiometry="1" />
        </listOfReactants>
        <listOfProducts>
          <speciesReference species="ADP" stoichiometry="1" />
          <speciesReference species="GTP" stoichiometry="1" />
        </listOfProducts>
        <kineticLaw>
          <listOfParameters>
            <parameter id="LOWER_BOUND" value="-1" />
            <parameter id="UPPER_BOUND" value="1" />
          </listOfParameters>
        </kineticLaw>
      </reaction>
      <reaction id="R359" name="ribonucleoside-diphosphate reductase, nrdE and nrdF2" reversible="FALSE" >
        <notes>
          <p>GENE ASSOCIATION: Rv3051c AND Rv3048c</p>
        </notes>
        <listOfReactants>
          <speciesReference species="GDP" stoichiometry="1" />
          <speciesReference species="RTHIO" stoichiometry="1" />
          <speciesReference species="O2" stoichiometry="1" />
        </listOfReactants>
        <listOfProducts>
          <speciesReference species="OTHIO" stoichiometry="1" />
          <speciesReference species="DGDP" stoichiometry="1" />
        </listOfProducts>
        <kineticLaw>
          <listOfParameters>
            <parameter id="LOWER_BOUND" value="0" />
            <parameter id="UPPER_BOUND" value="1" />
          </listOfParameters>
        </kineticLaw>
      </reaction>
      <reaction id="R361" name="nucleoside-diphosphate kinase" reversible="TRUE" >
        <notes>
          <p>GENE ASSOCIATION: Rv2445c</p>
        </notes>
        <listOfReactants>
          <speciesReference species="ATP" stoichiometry="1" />
          <speciesReference species="DGDP" stoichiometry="1" />
        </listOfReactants>
        <listOfProducts>
          <speciesReference species="DGTP" stoichiometry="1" />
          <speciesReference species="ADP" stoichiometry="1" />
        </listOfProducts>
        <kineticLaw>
          <listOfParameters>
            <parameter id="LOWER_BOUND" value="-1" />
            <parameter id="UPPER_BOUND" value="1" />
          </listOfParameters>
        </kineticLaw>
      </reaction>
      <reaction id="R362" name="L-aspartate oxidase" reversible="FALSE" >
        <notes>
          <p>GENE ASSOCIATION: Rv1595</p>
        </notes>
        <listOfReactants>
          <speciesReference species="ASP" stoichiometry="1" />
          <speciesReference species="FUM" stoichiometry="1" />
        </listOfReactants>
        <listOfProducts>
          <speciesReference species="SUCC" stoichiometry="1" />
          <speciesReference species="ISUCC" stoichiometry="1" />
        </listOfProducts>
        <kineticLaw>
          <listOfParameters>
            <parameter id="LOWER_BOUND" value="0" />
            <parameter id="UPPER_BOUND" value="1" />
          </listOfParameters>
        </kineticLaw>
      </reaction>
      <reaction id="R363" name="L-aspartate oxidase" reversible="FALSE" >
        <notes>
          <p>GENE ASSOCIATION: Rv1595</p>
        </notes>
        <listOfReactants>
          <speciesReference species="ASP" stoichiometry="1" />
          <speciesReference species="O2" stoichiometry="1" />
        </listOfReactants>
        <listOfProducts>
          <speciesReference species="ISUCC" stoichiometry="1" />
          <speciesReference species="H2O2" stoichiometry="1" />
        </listOfProducts>
        <kineticLaw>
          <listOfParameters>
            <parameter id="LOWER_BOUND" value="0" />
            <parameter id="UPPER_BOUND" value="1" />
          </listOfParameters>
        </kineticLaw>
      </reaction>
      <reaction id="R364" name="quinolinate synthase" reversible="FALSE" >
        <notes>
          <p>GENE ASSOCIATION: Rv1594 </p>
        </notes>
        <listOfReactants>
          <speciesReference species="DHAP" stoichiometry="1" />
          <speciesReference species="ISUCC" stoichiometry="1" />
        </listOfReactants>
        <listOfProducts>
          <speciesReference species="QA" stoichiometry="1" />
          <speciesReference species="PI" stoichiometry="1" />
        </listOfProducts>
        <kineticLaw>
          <listOfParameters>
            <parameter id="LOWER_BOUND" value="0" />
            <parameter id="UPPER_BOUND" value="1" />
          </listOfParameters>
        </kineticLaw>
      </reaction>
      <reaction id="R365" name="nicotinate-nucleotide diphosphorylase" reversible="FALSE" >
        <notes>
          <p>GENE ASSOCIATION: Rv1596</p>
        </notes>
        <listOfReactants>
          <speciesReference species="QA" stoichiometry="1" />
          <speciesReference species="PRPP" stoichiometry="1" />
        </listOfReactants>
        <listOfProducts>
          <speciesReference species="NACN" stoichiometry="1" />
          <speciesReference species="PPI" stoichiometry="1" />
          <speciesReference species="CO2" stoichiometry="1" />
        </listOfProducts>
        <kineticLaw>
          <listOfParameters>
            <parameter id="LOWER_BOUND" value="0" />
            <parameter id="UPPER_BOUND" value="1" />
          </listOfParameters>
        </kineticLaw>
      </reaction>
      <reaction id="R366" name="nicotinamidase" reversible="TRUE" >
        <notes>
          <p>GENE ASSOCIATION: Rv2043c</p>
        </notes>
        <listOfReactants>
          <speciesReference species="NAM" stoichiometry="1" />
        </listOfReactants>
        <listOfProducts>
          <speciesReference species="NAC" stoichiometry="1" />
          <speciesReference species="NH3" stoichiometry="1" />
        </listOfProducts>
        <kineticLaw>
          <listOfParameters>
            <parameter id="LOWER_BOUND" value="-1" />
            <parameter id="UPPER_BOUND" value="1" />
          </listOfParameters>
        </kineticLaw>
      </reaction>
      <reaction id="R367" name="nicotinate phosphoribosyltransferase" reversible="FALSE" >
        <notes>
          <p>GENE ASSOCIATION: Rv0573c</p>
        </notes>
        <listOfReactants>
          <speciesReference species="NAC" stoichiometry="1" />
          <speciesReference species="PRPP" stoichiometry="1" />
        </listOfReactants>
        <listOfProducts>
          <speciesReference species="NACN" stoichiometry="1" />
          <speciesReference species="PPI" stoichiometry="1" />
        </listOfProducts>
        <kineticLaw>
          <listOfParameters>
            <parameter id="LOWER_BOUND" value="0" />
            <parameter id="UPPER_BOUND" value="1" />
          </listOfParameters>
        </kineticLaw>
      </reaction>
      <reaction id="R368" name="nicotinate-nucleotide adenylyltransferase" reversible="FALSE" >
        <notes>
          <p>GENE ASSOCIATION: Rv2421c</p>
        </notes>
        <listOfReactants>
          <speciesReference species="NACN" stoichiometry="1" />
          <speciesReference species="ATP" stoichiometry="1" />
        </listOfReactants>
        <listOfProducts>
          <speciesReference species="NAAD" stoichiometry="1" />
          <speciesReference species="PPI" stoichiometry="1" />
        </listOfProducts>
        <kineticLaw>
          <listOfParameters>
            <parameter id="LOWER_BOUND" value="0" />
            <parameter id="UPPER_BOUND" value="1" />
          </listOfParameters>
        </kineticLaw>
      </reaction>
      <reaction id="R369" name="NAD synthetase (NH3-dependent), nadE" reversible="FALSE" >
        <notes>
          <p>GENE ASSOCIATION: Rv2438c</p>
        </notes>
        <listOfReactants>
          <speciesReference species="NH3" stoichiometry="1" />
          <speciesReference species="NAAD" stoichiometry="1" />
          <speciesReference species="ATP" stoichiometry="1" />
        </listOfReactants>
        <listOfProducts>
          <speciesReference species="AMP" stoichiometry="1" />
          <speciesReference species="NAD" stoichiometry="1" />
          <speciesReference species="PPI" stoichiometry="1" />
        </listOfProducts>
        <kineticLaw>
          <listOfParameters>
            <parameter id="LOWER_BOUND" value="0" />
            <parameter id="UPPER_BOUND" value="1" />
          </listOfParameters>
        </kineticLaw>
      </reaction>
      <reaction id="R370" name="NAD synthase (glutamine-hydrolysing), nadE" reversible="FALSE" >
        <notes>
          <p>GENE ASSOCIATION: Rv2438c</p>
        </notes>
        <listOfReactants>
          <speciesReference species="GLN" stoichiometry="1" />
          <speciesReference species="NAAD" stoichiometry="1" />
          <speciesReference species="ATP" stoichiometry="1" />
        </listOfReactants>
        <listOfProducts>
          <speciesReference species="AMP" stoichiometry="1" />
          <speciesReference species="GLU" stoichiometry="1" />
          <speciesReference species="NAD" stoichiometry="1" />
          <speciesReference species="PPI" stoichiometry="1" />
        </listOfProducts>
        <kineticLaw>
          <listOfParameters>
            <parameter id="LOWER_BOUND" value="0" />
            <parameter id="UPPER_BOUND" value="1" />
          </listOfParameters>
        </kineticLaw>
      </reaction>
      <reaction id="R371" name="purine-nucleoside phosphorylase" reversible="FALSE" >
        <notes>
          <p>GENE ASSOCIATION: Rv3307</p>
        </notes>
        <listOfReactants>
          <speciesReference species="R1P" stoichiometry="1" />
          <speciesReference species="NAC" stoichiometry="1" />
        </listOfReactants>
        <listOfProducts>
          <speciesReference species="NACD" stoichiometry="1" />
          <speciesReference species="PI" stoichiometry="1" />
        </listOfProducts>
        <kineticLaw>
          <listOfParameters>
            <parameter id="LOWER_BOUND" value="0" />
            <parameter id="UPPER_BOUND" value="1" />
          </listOfParameters>
        </kineticLaw>
      </reaction>
      <reaction id="R372" name="purine-nucleoside phosphorylase" reversible="FALSE" >
        <notes>
          <p>GENE ASSOCIATION: Rv3307</p>
        </notes>
        <listOfReactants>
          <speciesReference species="R1P" stoichiometry="1" />
          <speciesReference species="NAM" stoichiometry="1" />
        </listOfReactants>
        <listOfProducts>
          <speciesReference species="NAMD" stoichiometry="1" />
          <speciesReference species="PI" stoichiometry="1" />
        </listOfProducts>
        <kineticLaw>
          <listOfParameters>
            <parameter id="LOWER_BOUND" value="0" />
            <parameter id="UPPER_BOUND" value="1" />
          </listOfParameters>
        </kineticLaw>
      </reaction>
      <reaction id="R373" name="serine/threonine-protein kinase PknG" reversible="FALSE" >
        <notes>
          <p>GENE ASSOCIATION: Rv0410c</p>
        </notes>
        <listOfReactants>
          <speciesReference species="NACD" stoichiometry="1" />
          <speciesReference species="ATP" stoichiometry="1" />
        </listOfReactants>
        <listOfProducts>
          <speciesReference species="NACN" stoichiometry="1" />
          <speciesReference species="ADP" stoichiometry="1" />
        </listOfProducts>
        <kineticLaw>
          <listOfParameters>
            <parameter id="LOWER_BOUND" value="0" />
            <parameter id="UPPER_BOUND" value="1" />
          </listOfParameters>
        </kineticLaw>
      </reaction>
      <reaction id="R374" name="ribosylnicotinamide kinase" reversible="FALSE" >
        <listOfReactants>
          <speciesReference species="NAMD" stoichiometry="1" />
          <speciesReference species="ATP" stoichiometry="1" />
        </listOfReactants>
        <listOfProducts>
          <speciesReference species="NAMN" stoichiometry="1" />
          <speciesReference species="ADP" stoichiometry="1" />
        </listOfProducts>
        <kineticLaw>
          <listOfParameters>
            <parameter id="LOWER_BOUND" value="0" />
            <parameter id="UPPER_BOUND" value="1" />
          </listOfParameters>
        </kineticLaw>
      </reaction>
      <reaction id="R375" name="nicotinate-nucleotide adenylyltransferase" reversible="FALSE" >
        <notes>
          <p>GENE ASSOCIATION: Rv2421c</p>
        </notes>
        <listOfReactants>
          <speciesReference species="NAMN" stoichiometry="1" />
          <speciesReference species="ATP" stoichiometry="1" />
        </listOfReactants>
        <listOfProducts>
          <speciesReference species="NAD" stoichiometry="1" />
          <speciesReference species="PPI" stoichiometry="1" />
        </listOfProducts>
        <kineticLaw>
          <listOfParameters>
            <parameter id="LOWER_BOUND" value="0" />
            <parameter id="UPPER_BOUND" value="1" />
          </listOfParameters>
        </kineticLaw>
      </reaction>
      <reaction id="R376" name="NAD(P) transhydrogenase (pntAa AND pntAb AND pntB)" reversible="TRUE" >
        <notes>
          <p>GENE ASSOCIATION: Rv0155 AND Rv0157 AND Rv0156</p>
        </notes>
        <listOfReactants>
          <speciesReference species="NAD" stoichiometry="1" />
          <speciesReference species="NADPH" stoichiometry="1" />
        </listOfReactants>
        <listOfProducts>
          <speciesReference species="NADP" stoichiometry="1" />
          <speciesReference species="NADH" stoichiometry="1" />
        </listOfProducts>
        <kineticLaw>
          <listOfParameters>
            <parameter id="LOWER_BOUND" value="-1" />
            <parameter id="UPPER_BOUND" value="1" />
          </listOfParameters>
        </kineticLaw>
      </reaction>
      <reaction id="R377" name="NAD kinase" reversible="FALSE" >
        <notes>
          <p>GENE ASSOCIATION: Rv1695</p>
        </notes>
        <listOfReactants>
          <speciesReference species="NAD" stoichiometry="1" />
          <speciesReference species="ATP" stoichiometry="1" />
        </listOfReactants>
        <listOfProducts>
          <speciesReference species="NADP" stoichiometry="1" />
          <speciesReference species="ADP" stoichiometry="1" />
        </listOfProducts>
        <kineticLaw>
          <listOfParameters>
            <parameter id="LOWER_BOUND" value="0" />
            <parameter id="UPPER_BOUND" value="1" />
          </listOfParameters>
        </kineticLaw>
      </reaction>
      <reaction id="R378" name="NADP phosphatase " reversible="FALSE" >
        <listOfReactants>
          <speciesReference species="NADP" stoichiometry="1" />
        </listOfReactants>
        <listOfProducts>
          <speciesReference species="NAD" stoichiometry="1" />
          <speciesReference species="PI" stoichiometry="1" />
        </listOfProducts>
        <kineticLaw>
          <listOfParameters>
            <parameter id="LOWER_BOUND" value="0" />
            <parameter id="UPPER_BOUND" value="1" />
          </listOfParameters>
        </kineticLaw>
      </reaction>
      <reaction id="R379" name="Probable Soluble Pyrimidine Nucleotide Transhydrogenase sthA" reversible="FALSE" >
        <notes>
          <p>GENE ASSOCIATION: Rv2713 OR Rv3303c</p>
        </notes>
        <listOfReactants>
          <speciesReference species="NADPH" stoichiometry="1" />
          <speciesReference species="NAD" stoichiometry="1" />
        </listOfReactants>
        <listOfProducts>
          <speciesReference species="NADP" stoichiometry="1" />
          <speciesReference species="NADH" stoichiometry="1" />
        </listOfProducts>
        <kineticLaw>
          <listOfParameters>
            <parameter id="LOWER_BOUND" value="0" />
            <parameter id="UPPER_BOUND" value="1" />
          </listOfParameters>
        </kineticLaw>
      </reaction>
      <reaction id="R380" name="Probable NADH Pyrophosphatase nudC " reversible="FALSE" >
        <notes>
          <p>GENE ASSOCIATION: Rv3199c</p>
        </notes>
        <listOfReactants>
          <speciesReference species="NAD" stoichiometry="1" />
        </listOfReactants>
        <listOfProducts>
          <speciesReference species="AMP" stoichiometry="1" />
          <speciesReference species="NAMN" stoichiometry="1" />
        </listOfProducts>
        <kineticLaw>
          <listOfParameters>
            <parameter id="LOWER_BOUND" value="0" />
            <parameter id="UPPER_BOUND" value="1" />
          </listOfParameters>
        </kineticLaw>
      </reaction>
      <reaction id="R381" name="GTP cyclohydrolase II ribA2, ribA2" reversible="FALSE" >
        <notes>
          <p>GENE ASSOCIATION: Rv1415 OR Rv1940</p>
        </notes>
        <listOfReactants>
          <speciesReference species="GTP" stoichiometry="1" />
        </listOfReactants>
        <listOfProducts>
          <speciesReference species="D6RP5P" stoichiometry="1" />
          <speciesReference species="FOR" stoichiometry="1" />
          <speciesReference species="PPI" stoichiometry="1" />
        </listOfProducts>
        <kineticLaw>
          <listOfParameters>
            <parameter id="LOWER_BOUND" value="0" />
            <parameter id="UPPER_BOUND" value="1" />
          </listOfParameters>
        </kineticLaw>
      </reaction>
      <reaction id="R382" name="diaminohydroxyphosphoribosylaminopyrimidine deaminase ribD, ribG" reversible="FALSE" >
        <notes>
          <p>GENE ASSOCIATION: Rv2671 OR Rv1409</p>
        </notes>
        <listOfReactants>
          <speciesReference species="D6RP5P" stoichiometry="1" />
        </listOfReactants>
        <listOfProducts>
          <speciesReference species="A6RP5P" stoichiometry="1" />
          <speciesReference species="NH3" stoichiometry="1" />
        </listOfProducts>
        <kineticLaw>
          <listOfParameters>
            <parameter id="LOWER_BOUND" value="0" />
            <parameter id="UPPER_BOUND" value="1" />
          </listOfParameters>
        </kineticLaw>
      </reaction>
      <reaction id="R383" name="5-amino-6-(5-phosphoribosylamino)uracil reductase" reversible="FALSE" >
        <notes>
          <p>GENE ASSOCIATION: Rv2671 OR Rv1409</p>
        </notes>
        <listOfReactants>
          <speciesReference species="A6RP5P" stoichiometry="1" />
          <speciesReference species="NADPH" stoichiometry="1" />
        </listOfReactants>
        <listOfProducts>
          <speciesReference species="A6RP5P2" stoichiometry="1" />
          <speciesReference species="NADP" stoichiometry="1" />
        </listOfProducts>
        <kineticLaw>
          <listOfParameters>
            <parameter id="LOWER_BOUND" value="0" />
            <parameter id="UPPER_BOUND" value="1" />
          </listOfParameters>
        </kineticLaw>
      </reaction>
      <reaction id="R384" name="pyrimidine phosphatase" reversible="FALSE" >
        <listOfReactants>
          <speciesReference species="A6RP5P2" stoichiometry="1" />
        </listOfReactants>
        <listOfProducts>
          <speciesReference species="A6RP" stoichiometry="1" />
          <speciesReference species="PI" stoichiometry="1" />
        </listOfProducts>
        <kineticLaw>
          <listOfParameters>
            <parameter id="LOWER_BOUND" value="0" />
            <parameter id="UPPER_BOUND" value="1" />
          </listOfParameters>
        </kineticLaw>
      </reaction>
      <reaction id="R385" name="3,4-dihydroxy-2-butanone 4-phosphate synthase" reversible="FALSE" >
        <notes>
          <p>GENE ASSOCIATION: Rv1940</p>
        </notes>
        <listOfReactants>
          <speciesReference species="RL5P" stoichiometry="1" />
        </listOfReactants>
        <listOfProducts>
          <speciesReference species="DB4P" stoichiometry="1" />
          <speciesReference species="FOR" stoichiometry="1" />
        </listOfProducts>
        <kineticLaw>
          <listOfParameters>
            <parameter id="LOWER_BOUND" value="0" />
            <parameter id="UPPER_BOUND" value="1" />
          </listOfParameters>
        </kineticLaw>
      </reaction>
      <reaction id="R386" name="6,7-dimethyl-8-ribityllumazine synthase" reversible="FALSE" >
        <notes>
          <p>GENE ASSOCIATION: Rv1416</p>
        </notes>
        <listOfReactants>
          <speciesReference species="DB4P" stoichiometry="1" />
          <speciesReference species="A6RP" stoichiometry="1" />
        </listOfReactants>
        <listOfProducts>
          <speciesReference species="D8RL" stoichiometry="1" />
          <speciesReference species="PI" stoichiometry="1" />
        </listOfProducts>
        <kineticLaw>
          <listOfParameters>
            <parameter id="LOWER_BOUND" value="0" />
            <parameter id="UPPER_BOUND" value="1" />
          </listOfParameters>
        </kineticLaw>
      </reaction>
      <reaction id="R387" name="riboflavin synthase" reversible="FALSE" >
        <notes>
          <p>GENE ASSOCIATION: Rv1412</p>
        </notes>
        <listOfReactants>
          <speciesReference species="D8RL" stoichiometry="2" />
        </listOfReactants>
        <listOfProducts>
          <speciesReference species="RIBFLAV" stoichiometry="1" />
          <speciesReference species="A6RP" stoichiometry="1" />
        </listOfProducts>
        <kineticLaw>
          <listOfParameters>
            <parameter id="LOWER_BOUND" value="0" />
            <parameter id="UPPER_BOUND" value="1" />
          </listOfParameters>
        </kineticLaw>
      </reaction>
      <reaction id="R388" name="riboflavin kinase/FMN adenylyltransferase" reversible="FALSE" >
        <notes>
          <p>GENE ASSOCIATION: Rv2786c</p>
        </notes>
        <listOfReactants>
          <speciesReference species="RIBFLAV" stoichiometry="1" />
          <speciesReference species="ATP" stoichiometry="1" />
        </listOfReactants>
        <listOfProducts>
          <speciesReference species="ADP" stoichiometry="1" />
          <speciesReference species="FMN" stoichiometry="1" />
        </listOfProducts>
        <kineticLaw>
          <listOfParameters>
            <parameter id="LOWER_BOUND" value="0" />
            <parameter id="UPPER_BOUND" value="1" />
          </listOfParameters>
        </kineticLaw>
      </reaction>
      <reaction id="R389" name="FMN adenylyltransferase" reversible="FALSE" >
        <notes>
          <p>GENE ASSOCIATION: Rv2786c</p>
        </notes>
        <listOfReactants>
          <speciesReference species="ATP" stoichiometry="1" />
          <speciesReference species="FMN" stoichiometry="1" />
        </listOfReactants>
        <listOfProducts>
          <speciesReference species="FAD" stoichiometry="1" />
          <speciesReference species="PPI" stoichiometry="1" />
        </listOfProducts>
        <kineticLaw>
          <listOfParameters>
            <parameter id="LOWER_BOUND" value="0" />
            <parameter id="UPPER_BOUND" value="1" />
          </listOfParameters>
        </kineticLaw>
      </reaction>
      <reaction id="R390" name="3-methyl-2-oxobutanoate hydroxymethyltransferase" reversible="FALSE" >
        <notes>
          <p>GENE ASSOCIATION: Rv2225</p>
        </notes>
        <listOfReactants>
          <speciesReference species="OMVAL" stoichiometry="1" />
          <speciesReference species="METTHF" stoichiometry="1" />
        </listOfReactants>
        <listOfProducts>
          <speciesReference species="AKP" stoichiometry="1" />
          <speciesReference species="THF" stoichiometry="1" />
        </listOfProducts>
        <kineticLaw>
          <listOfParameters>
            <parameter id="LOWER_BOUND" value="0" />
            <parameter id="UPPER_BOUND" value="1" />
          </listOfParameters>
        </kineticLaw>
      </reaction>
      <reaction id="R391" name="2-dehydropantoate 2-reductase" reversible="FALSE" >
        <notes>
          <p>GENE ASSOCIATION: Rv2573</p>
        </notes>
        <listOfReactants>
          <speciesReference species="AKP" stoichiometry="1" />
          <speciesReference species="NADPH" stoichiometry="1" />
        </listOfReactants>
        <listOfProducts>
          <speciesReference species="PANT" stoichiometry="1" />
          <speciesReference species="NADP" stoichiometry="1" />
        </listOfProducts>
        <kineticLaw>
          <listOfParameters>
            <parameter id="LOWER_BOUND" value="0" />
            <parameter id="UPPER_BOUND" value="1" />
          </listOfParameters>
        </kineticLaw>
      </reaction>
      <reaction id="R392" name="pantoate-beta-alanine ligase, panC" reversible="FALSE" >
        <notes>
          <p>GENE ASSOCIATION: Rv3602c</p>
        </notes>
        <listOfReactants>
          <speciesReference species="PANT" stoichiometry="1" />
          <speciesReference species="bALA" stoichiometry="1" />
          <speciesReference species="ATP" stoichiometry="1" />
        </listOfReactants>
        <listOfProducts>
          <speciesReference species="PNTO" stoichiometry="1" />
          <speciesReference species="AMP" stoichiometry="1" />
          <speciesReference species="PPI" stoichiometry="1" />
        </listOfProducts>
        <kineticLaw>
          <listOfParameters>
            <parameter id="LOWER_BOUND" value="0" />
            <parameter id="UPPER_BOUND" value="1" />
          </listOfParameters>
        </kineticLaw>
      </reaction>
      <reaction id="R393" name="pantothenate kinase" reversible="FALSE" >
        <notes>
          <p>GENE ASSOCIATION: Rv1092c</p>
        </notes>
        <listOfReactants>
          <speciesReference species="PNTO" stoichiometry="1" />
          <speciesReference species="ATP" stoichiometry="1" />
        </listOfReactants>
        <listOfProducts>
          <speciesReference species="4PPNTO" stoichiometry="1" />
          <speciesReference species="ADP" stoichiometry="1" />
        </listOfProducts>
        <kineticLaw>
          <listOfParameters>
            <parameter id="LOWER_BOUND" value="0" />
            <parameter id="UPPER_BOUND" value="1" />
          </listOfParameters>
        </kineticLaw>
      </reaction>
      <reaction id="R394" name="phosphopantothenate—cysteine ligase, coaB (bifunctional protein)" reversible="FALSE" >
        <notes>
          <p>GENE ASSOCIATION: Rv1391</p>
        </notes>
        <listOfReactants>
          <speciesReference species="4PPNTO" stoichiometry="1" />
          <speciesReference species="CYS" stoichiometry="1" />
          <speciesReference species="CTP" stoichiometry="1" />
        </listOfReactants>
        <listOfProducts>
          <speciesReference species="4PPNCYS" stoichiometry="1" />
          <speciesReference species="CMP" stoichiometry="1" />
          <speciesReference species="PPI" stoichiometry="1" />
        </listOfProducts>
        <kineticLaw>
          <listOfParameters>
            <parameter id="LOWER_BOUND" value="0" />
            <parameter id="UPPER_BOUND" value="1" />
          </listOfParameters>
        </kineticLaw>
      </reaction>
      <reaction id="R395" name="phosphopantothenoylcysteine decarboxylase, coaB (bifunctional protein)" reversible="FALSE" >
        <notes>
          <p>GENE ASSOCIATION: Rv1391</p>
        </notes>
        <listOfReactants>
          <speciesReference species="4PPNCYS" stoichiometry="1" />
        </listOfReactants>
        <listOfProducts>
          <speciesReference species="4PPNTE" stoichiometry="1" />
          <speciesReference species="CO2" stoichiometry="1" />
        </listOfProducts>
        <kineticLaw>
          <listOfParameters>
            <parameter id="LOWER_BOUND" value="0" />
            <parameter id="UPPER_BOUND" value="1" />
          </listOfParameters>
        </kineticLaw>
      </reaction>
      <reaction id="R396" name="pantetheine-phosphate adenylyltransferase" reversible="FALSE" >
        <notes>
          <p>GENE ASSOCIATION: Rv2965c</p>
        </notes>
        <listOfReactants>
          <speciesReference species="4PPNTE" stoichiometry="1" />
          <speciesReference species="ATP" stoichiometry="1" />
        </listOfReactants>
        <listOfProducts>
          <speciesReference species="DPCOA" stoichiometry="1" />
          <speciesReference species="PPI" stoichiometry="1" />
        </listOfProducts>
        <kineticLaw>
          <listOfParameters>
            <parameter id="LOWER_BOUND" value="0" />
            <parameter id="UPPER_BOUND" value="1" />
          </listOfParameters>
        </kineticLaw>
      </reaction>
      <reaction id="R397" name="dephospho-CoA kinase" reversible="FALSE" >
        <notes>
          <p>GENE ASSOCIATION: Rv1631</p>
        </notes>
        <listOfReactants>
          <speciesReference species="DPCOA" stoichiometry="1" />
          <speciesReference species="ATP" stoichiometry="1" />
        </listOfReactants>
        <listOfProducts>
          <speciesReference species="ADP" stoichiometry="1" />
          <speciesReference species="COA" stoichiometry="1" />
        </listOfProducts>
        <kineticLaw>
          <listOfParameters>
            <parameter id="LOWER_BOUND" value="0" />
            <parameter id="UPPER_BOUND" value="1" />
          </listOfParameters>
        </kineticLaw>
      </reaction>
      <reaction id="R398" name="holo-[acyl-carrier-protein] synthase acpS OR 'hypothetical' withy 4'-phosphopantetheinyl transferase region, pptA - artificial reaction" reversible="FALSE" >
        <notes>
          <p>GENE ASSOCIATION: Rv2523c OR Rv2794c</p>
        </notes>
        <listOfReactants>
          <speciesReference species="COA" stoichiometry="1" />
        </listOfReactants>
        <listOfProducts>
          <speciesReference species="ACP" stoichiometry="1" />
        </listOfProducts>
        <kineticLaw>
          <listOfParameters>
            <parameter id="LOWER_BOUND" value="0" />
            <parameter id="UPPER_BOUND" value="1" />
          </listOfParameters>
        </kineticLaw>
      </reaction>
      <reaction id="R399" name="GTP cyclohydrolase I" reversible="FALSE" >
        <notes>
          <p>GENE ASSOCIATION: Rv3609c</p>
        </notes>
        <listOfReactants>
          <speciesReference species="GTP" stoichiometry="1" />
        </listOfReactants>
        <listOfProducts>
          <speciesReference species="FOR" stoichiometry="1" />
          <speciesReference species="AHTD" stoichiometry="1" />
        </listOfProducts>
        <kineticLaw>
          <listOfParameters>
            <parameter id="LOWER_BOUND" value="0" />
            <parameter id="UPPER_BOUND" value="1" />
          </listOfParameters>
        </kineticLaw>
      </reaction>
      <reaction id="R400" name="alkaline phosphatase (phoP & phoR)" reversible="FALSE" >
        <notes>
          <p>GENE ASSOCIATION: Rv0757 AND Rv0758</p>
        </notes>
        <listOfReactants>
          <speciesReference species="AHTD" stoichiometry="1" />
        </listOfReactants>
        <listOfProducts>
          <speciesReference species="DHP" stoichiometry="1" />
          <speciesReference species="PI" stoichiometry="3" />
        </listOfProducts>
        <kineticLaw>
          <listOfParameters>
            <parameter id="LOWER_BOUND" value="0" />
            <parameter id="UPPER_BOUND" value="1" />
          </listOfParameters>
        </kineticLaw>
      </reaction>
      <reaction id="R401" name="dihydroneopterin aldolase" reversible="FALSE" >
        <notes>
          <p>GENE ASSOCIATION: Rv3607c</p>
        </notes>
        <listOfReactants>
          <speciesReference species="DHP" stoichiometry="1" />
        </listOfReactants>
        <listOfProducts>
          <speciesReference species="AHHMP" stoichiometry="1" />
          <speciesReference species="GLAL" stoichiometry="1" />
        </listOfProducts>
        <kineticLaw>
          <listOfParameters>
            <parameter id="LOWER_BOUND" value="0" />
            <parameter id="UPPER_BOUND" value="1" />
          </listOfParameters>
        </kineticLaw>
      </reaction>
      <reaction id="R402" name="2-amino-4-hydroxy-6-hydroxymethyldihydropteridine diphosphokinase" reversible="FALSE" >
        <notes>
          <p>GENE ASSOCIATION: Rv3606c</p>
        </notes>
        <listOfReactants>
          <speciesReference species="AHHMP" stoichiometry="1" />
          <speciesReference species="ATP" stoichiometry="1" />
        </listOfReactants>
        <listOfProducts>
          <speciesReference species="AHHMD" stoichiometry="1" />
          <speciesReference species="AMP" stoichiometry="1" />
        </listOfProducts>
        <kineticLaw>
          <listOfParameters>
            <parameter id="LOWER_BOUND" value="0" />
            <parameter id="UPPER_BOUND" value="1" />
          </listOfParameters>
        </kineticLaw>
      </reaction>
      <reaction id="R403" name="aminodeoxychorismate synthase" reversible="FALSE" >
        <notes>
          <p>GENE ASSOCIATION: Rv0013</p>
        </notes>
        <listOfReactants>
          <speciesReference species="CHOR" stoichiometry="1" />
          <speciesReference species="GLN" stoichiometry="1" />
        </listOfReactants>
        <listOfProducts>
          <speciesReference species="GLU" stoichiometry="1" />
          <speciesReference species="ADCHOR" stoichiometry="1" />
        </listOfProducts>
        <kineticLaw>
          <listOfParameters>
            <parameter id="LOWER_BOUND" value="0" />
            <parameter id="UPPER_BOUND" value="1" />
          </listOfParameters>
        </kineticLaw>
      </reaction>
      <reaction id="R404" name="aminodeoxychorismate lyase" reversible="FALSE" >
        <notes>
          <p>GENE ASSOCIATION: Rv0812</p>
        </notes>
        <listOfReactants>
          <speciesReference species="ADCHOR" stoichiometry="1" />
        </listOfReactants>
        <listOfProducts>
          <speciesReference species="PABA" stoichiometry="1" />
          <speciesReference species="PYR" stoichiometry="1" />
        </listOfProducts>
        <kineticLaw>
          <listOfParameters>
            <parameter id="LOWER_BOUND" value="0" />
            <parameter id="UPPER_BOUND" value="1" />
          </listOfParameters>
        </kineticLaw>
      </reaction>
      <reaction id="R405" name="dihydropteroate synthase, DHPS or probable dihydropteroate synthase" reversible="FALSE" >
        <notes>
          <p>GENE ASSOCIATION: Rv3608c OR Rv1207</p>
        </notes>
        <listOfReactants>
          <speciesReference species="PABA" stoichiometry="1" />
          <speciesReference species="AHHMD" stoichiometry="1" />
        </listOfReactants>
        <listOfProducts>
          <speciesReference species="DHPT" stoichiometry="1" />
          <speciesReference species="PPI" stoichiometry="1" />
        </listOfProducts>
        <kineticLaw>
          <listOfParameters>
            <parameter id="LOWER_BOUND" value="0" />
            <parameter id="UPPER_BOUND" value="1" />
          </listOfParameters>
        </kineticLaw>
      </reaction>
      <reaction id="R406" name="dihydropteroate synthase, DHPS or probable dihydropteroate synthase" reversible="FALSE" >
        <notes>
          <p>GENE ASSOCIATION: Rv3608c OR Rv1207</p>
        </notes>
        <listOfReactants>
          <speciesReference species="AHHMP" stoichiometry="1" />
          <speciesReference species="PABA" stoichiometry="1" />
        </listOfReactants>
        <listOfProducts>
          <speciesReference species="DHPT" stoichiometry="1" />
        </listOfProducts>
        <kineticLaw>
          <listOfParameters>
            <parameter id="LOWER_BOUND" value="0" />
            <parameter id="UPPER_BOUND" value="1" />
          </listOfParameters>
        </kineticLaw>
      </reaction>
      <reaction id="R407" name="dihydrofolate synthase" reversible="FALSE" >
        <notes>
          <p>GENE ASSOCIATION: Rv2447c</p>
        </notes>
        <listOfReactants>
          <speciesReference species="DHPT" stoichiometry="1" />
          <speciesReference species="GLU" stoichiometry="1" />
          <speciesReference species="ATP" stoichiometry="1" />
        </listOfReactants>
        <listOfProducts>
          <speciesReference species="DHF" stoichiometry="1" />
          <speciesReference species="ADP" stoichiometry="1" />
          <speciesReference species="PI" stoichiometry="1" />
        </listOfProducts>
        <kineticLaw>
          <listOfParameters>
            <parameter id="LOWER_BOUND" value="0" />
            <parameter id="UPPER_BOUND" value="1" />
          </listOfParameters>
        </kineticLaw>
      </reaction>
      <reaction id="R408" name="dihydrofolate reductase, folA (dfrA or dhfr)" reversible="FALSE" >
        <notes>
          <p>GENE ASSOCIATION: Rv2763c</p>
        </notes>
        <listOfReactants>
          <speciesReference species="DHF" stoichiometry="1" />
          <speciesReference species="NADPH" stoichiometry="1" />
        </listOfReactants>
        <listOfProducts>
          <speciesReference species="THF" stoichiometry="1" />
          <speciesReference species="NADP" stoichiometry="1" />
        </listOfProducts>
        <kineticLaw>
          <listOfParameters>
            <parameter id="LOWER_BOUND" value="0" />
            <parameter id="UPPER_BOUND" value="1" />
          </listOfParameters>
        </kineticLaw>
      </reaction>
      <reaction id="R409" name="tetrahydrofolylpolyglutamate synthase" reversible="FALSE" >
        <notes>
          <p>GENE ASSOCIATION: Rv2447c </p>
        </notes>
        <listOfReactants>
          <speciesReference species="GLU" stoichiometry="1" />
          <speciesReference species="THF" stoichiometry="1" />
          <speciesReference species="ATP" stoichiometry="1" />
        </listOfReactants>
        <listOfProducts>
          <speciesReference species="THFG" stoichiometry="1" />
          <speciesReference species="ADP" stoichiometry="1" />
          <speciesReference species="PI" stoichiometry="1" />
        </listOfProducts>
        <kineticLaw>
          <listOfParameters>
            <parameter id="LOWER_BOUND" value="0" />
            <parameter id="UPPER_BOUND" value="1" />
          </listOfParameters>
        </kineticLaw>
      </reaction>
      <reaction id="R410" name="g-glutamyl hydrolase" reversible="FALSE" >
        <listOfReactants>
          <speciesReference species="THFG" stoichiometry="1" />
        </listOfReactants>
        <listOfProducts>
          <speciesReference species="THF" stoichiometry="1" />
          <speciesReference species="GLU" stoichiometry="1" />
        </listOfProducts>
        <kineticLaw>
          <listOfParameters>
            <parameter id="LOWER_BOUND" value="0" />
            <parameter id="UPPER_BOUND" value="1" />
          </listOfParameters>
        </kineticLaw>
      </reaction>
      <reaction id="R411" name="cysteine desulfurase nifS OR csdB" reversible="FALSE" >
        <notes>
          <p>GENE ASSOCIATION: Rv3025c OR Rv1464</p>
        </notes>
        <listOfReactants>
          <speciesReference species="CYS" stoichiometry="1" />
          <speciesReference species="FE2" stoichiometry="1" />
        </listOfReactants>
        <listOfProducts>
          <speciesReference species="FERO" stoichiometry="1" />
          <speciesReference species="ALA" stoichiometry="1" />
        </listOfProducts>
        <kineticLaw>
          <listOfParameters>
            <parameter id="LOWER_BOUND" value="0" />
            <parameter id="UPPER_BOUND" value="1" />
          </listOfParameters>
        </kineticLaw>
      </reaction>
      <reaction id="R412" name="isochorismate synthase entC, mbt1" reversible="TRUE" >
        <notes>
          <p>GENE ASSOCIATION: Rv3215 OR Rv2386c</p>
        </notes>
        <listOfReactants>
          <speciesReference species="CHOR" stoichiometry="1" />
        </listOfReactants>
        <listOfProducts>
          <speciesReference species="ICHOR" stoichiometry="1" />
        </listOfProducts>
        <kineticLaw>
          <listOfParameters>
            <parameter id="LOWER_BOUND" value="-1" />
            <parameter id="UPPER_BOUND" value="1" />
          </listOfParameters>
        </kineticLaw>
      </reaction>
      <reaction id="R413" name="2-succinyl-6-hydroxy-2,4-cyclohexadiene-1-carboxylate synthase" reversible="FALSE" >
        <notes>
          <p>GENE ASSOCIATION: Rv0555</p>
        </notes>
        <listOfReactants>
          <speciesReference species="AKG" stoichiometry="1" />
          <speciesReference species="ICHOR" stoichiometry="1" />
        </listOfReactants>
        <listOfProducts>
          <speciesReference species="PYR" stoichiometry="1" />
          <speciesReference species="SHCHC" stoichiometry="1" />
          <speciesReference species="CO2" stoichiometry="1" />
        </listOfProducts>
        <kineticLaw>
          <listOfParameters>
            <parameter id="LOWER_BOUND" value="0" />
            <parameter id="UPPER_BOUND" value="1" />
          </listOfParameters>
        </kineticLaw>
      </reaction>
      <reaction id="R414" name="o-succinylbenzoate synthase" reversible="FALSE" >
        <listOfReactants>
          <speciesReference species="SHCHC" stoichiometry="1" />
        </listOfReactants>
        <listOfProducts>
          <speciesReference species="OSB" stoichiometry="1" />
        </listOfProducts>
        <kineticLaw>
          <listOfParameters>
            <parameter id="LOWER_BOUND" value="0" />
            <parameter id="UPPER_BOUND" value="1" />
          </listOfParameters>
        </kineticLaw>
      </reaction>
      <reaction id="R415" name="o-succinylbenzoate-CoA ligase" reversible="FALSE" >
        <notes>
          <p>GENE ASSOCIATION: Rv0542c AND Rv0553</p>
        </notes>
        <listOfReactants>
          <speciesReference species="OSB" stoichiometry="1" />
          <speciesReference species="COA" stoichiometry="1" />
          <speciesReference species="ATP" stoichiometry="1" />
        </listOfReactants>
        <listOfProducts>
          <speciesReference species="OSBCOA" stoichiometry="1" />
          <speciesReference species="AMP" stoichiometry="1" />
          <speciesReference species="PPI" stoichiometry="1" />
        </listOfProducts>
        <kineticLaw>
          <listOfParameters>
            <parameter id="LOWER_BOUND" value="0" />
            <parameter id="UPPER_BOUND" value="1" />
          </listOfParameters>
        </kineticLaw>
      </reaction>
      <reaction id="R416" name="naphthoate synthase, menB" reversible="FALSE" >
        <notes>
          <p>GENE ASSOCIATION: Rv0548c</p>
        </notes>
        <listOfReactants>
          <speciesReference species="OSBCOA" stoichiometry="1" />
        </listOfReactants>
        <listOfProducts>
          <speciesReference species="DHN" stoichiometry="1" />
          <speciesReference species="COA" stoichiometry="1" />
        </listOfProducts>
        <kineticLaw>
          <listOfParameters>
            <parameter id="LOWER_BOUND" value="0" />
            <parameter id="UPPER_BOUND" value="1" />
          </listOfParameters>
        </kineticLaw>
      </reaction>
      <reaction id="R417" name="1,4-dihydroxy-2-naphthoate prenyltransferase, menA " reversible="FALSE" >
        <notes>
          <p>GENE ASSOCIATION: Rv0534c</p>
        </notes>
        <listOfReactants>
          <speciesReference species="NPP" stoichiometry="1" />
          <speciesReference species="DHN" stoichiometry="1" />
        </listOfReactants>
        <listOfProducts>
          <speciesReference species="DMK" stoichiometry="1" />
          <speciesReference species="PPI" stoichiometry="1" />
          <speciesReference species="CO2" stoichiometry="1" />
        </listOfProducts>
        <kineticLaw>
          <listOfParameters>
            <parameter id="LOWER_BOUND" value="0" />
            <parameter id="UPPER_BOUND" value="1" />
          </listOfParameters>
        </kineticLaw>
      </reaction>
      <reaction id="R418" name="demethylmenaquinone methyltransferase" reversible="FALSE" >
        <listOfReactants>
          <speciesReference species="SAM" stoichiometry="1" />
          <speciesReference species="DMK" stoichiometry="1" />
        </listOfReactants>
        <listOfProducts>
          <speciesReference species="MKH2" stoichiometry="1" />
          <speciesReference species="SAH" stoichiometry="1" />
        </listOfProducts>
        <kineticLaw>
          <listOfParameters>
            <parameter id="LOWER_BOUND" value="0" />
            <parameter id="UPPER_BOUND" value="1" />
          </listOfParameters>
        </kineticLaw>
      </reaction>
      <reaction id="R419" name="hypothetical reaction" reversible="FALSE" >
        <listOfReactants>
          <speciesReference species="ACCOA" stoichiometry="4" />
        </listOfReactants>
        <listOfProducts>
          <speciesReference species="PIMELOYL-COA" stoichiometry="1" />
          <speciesReference species="COA" stoichiometry="3" />
        </listOfProducts>
        <kineticLaw>
          <listOfParameters>
            <parameter id="LOWER_BOUND" value="0" />
            <parameter id="UPPER_BOUND" value="1" />
          </listOfParameters>
        </kineticLaw>
      </reaction>
      <reaction id="R420" name="probable-8-amino-7-oxononanoate synthase bioF1, bioF2" reversible="FALSE" >
        <notes>
          <p>GENE ASSOCIATION: Rv1569 AND Rv0032</p>
        </notes>
        <listOfReactants>
          <speciesReference species="PIMELOYL-COA" stoichiometry="1" />
          <speciesReference species="ALA" stoichiometry="1" />
        </listOfReactants>
        <listOfProducts>
          <speciesReference species="8-AMINO7-OXONONANOATE" stoichiometry="1" />
          <speciesReference species="COA" stoichiometry="1" />
          <speciesReference species="CO2" stoichiometry="1" />
        </listOfProducts>
        <kineticLaw>
          <listOfParameters>
            <parameter id="LOWER_BOUND" value="0" />
            <parameter id="UPPER_BOUND" value="1" />
          </listOfParameters>
        </kineticLaw>
      </reaction>
      <reaction id="R421" name="probable adenosylmethionine-8-amino-7-oxononanoate amino transferase bioA" reversible="FALSE" >
        <notes>
          <p>GENE ASSOCIATION: Rv1568</p>
        </notes>
        <listOfReactants>
          <speciesReference species="8-AMINO7-OXONONANOATE" stoichiometry="1" />
          <speciesReference species="SAM" stoichiometry="1" />
        </listOfReactants>
        <listOfProducts>
          <speciesReference species="7-8-DIAMINONONANOATE" stoichiometry="1" />
          <speciesReference species="SAM-2-OXOBUTANOATE" stoichiometry="1" />
        </listOfProducts>
        <kineticLaw>
          <listOfParameters>
            <parameter id="LOWER_BOUND" value="0" />
            <parameter id="UPPER_BOUND" value="1" />
          </listOfParameters>
        </kineticLaw>
      </reaction>
      <reaction id="R422" name="artificial reaction to regenerate SAM" reversible="FALSE" >
        <listOfReactants>
          <speciesReference species="SAM-2-OXOBUTANOATE" stoichiometry="1" />
        </listOfReactants>
        <listOfProducts>
          <speciesReference species="SAM" stoichiometry="1" />
        </listOfProducts>
        <kineticLaw>
          <listOfParameters>
            <parameter id="LOWER_BOUND" value="0" />
            <parameter id="UPPER_BOUND" value="1" />
          </listOfParameters>
        </kineticLaw>
      </reaction>
      <reaction id="R423" name="probable dethiobiotin synthase bioD" reversible="FALSE" >
        <notes>
          <p>GENE ASSOCIATION: Rv1570</p>
        </notes>
        <listOfReactants>
          <speciesReference species="7-8-DIAMINONONANOATE" stoichiometry="1" />
          <speciesReference species="ATP" stoichiometry="1" />
          <speciesReference species="CO2" stoichiometry="1" />
        </listOfReactants>
        <listOfProducts>
          <speciesReference species="DETHIOBIOTIN" stoichiometry="1" />
          <speciesReference species="ADP" stoichiometry="1" />
        </listOfProducts>
        <kineticLaw>
          <listOfParameters>
            <parameter id="LOWER_BOUND" value="0" />
            <parameter id="UPPER_BOUND" value="1" />
          </listOfParameters>
        </kineticLaw>
      </reaction>
      <reaction id="R424" name="biotin synthase bioB" reversible="FALSE" >
        <notes>
          <p>GENE ASSOCIATION: Rv1589</p>
        </notes>
        <listOfReactants>
          <speciesReference species="DETHIOBIOTIN" stoichiometry="1" />
          <speciesReference species="H2S" stoichiometry="1" />
          <speciesReference species="SAM" stoichiometry="1" />
        </listOfReactants>
        <listOfProducts>
          <speciesReference species="BIOTIN" stoichiometry="1" />
          <speciesReference species="DA" stoichiometry="1" />
        </listOfProducts>
        <kineticLaw>
          <listOfParameters>
            <parameter id="LOWER_BOUND" value="0" />
            <parameter id="UPPER_BOUND" value="1" />
          </listOfParameters>
        </kineticLaw>
      </reaction>
      <reaction id="R425" name="carbonic anhydrase" reversible="FALSE" >
        <notes>
          <p>GENE ASSOCIATION: Rv3588c OR Rv1284</p>
        </notes>
        <listOfReactants>
          <speciesReference species="CO2" stoichiometry="1" />
        </listOfReactants>
        <listOfProducts>
          <speciesReference species="HCO3" stoichiometry="1" />
        </listOfProducts>
        <kineticLaw>
          <listOfParameters>
            <parameter id="LOWER_BOUND" value="0" />
            <parameter id="UPPER_BOUND" value="1" />
          </listOfParameters>
        </kineticLaw>
      </reaction>
      <reaction id="R426" name="biotin—[acetyl-CoA-carboxylase] ligase, birA" reversible="FALSE" >
        <notes>
          <p>GENE ASSOCIATION: Rv3279c</p>
        </notes>
        <listOfReactants>
          <speciesReference species="BIOTIN" stoichiometry="1" />
          <speciesReference species="ATP" stoichiometry="1" />
        </listOfReactants>
        <listOfProducts>
          <speciesReference species="BIOTIN-BCCP" stoichiometry="1" />
          <speciesReference species="AMP" stoichiometry="1" />
          <speciesReference species="PPI" stoichiometry="1" />
        </listOfProducts>
        <kineticLaw>
          <listOfParameters>
            <parameter id="LOWER_BOUND" value="0" />
            <parameter id="UPPER_BOUND" value="1" />
          </listOfParameters>
        </kineticLaw>
      </reaction>
      <reaction id="R427" name="acetyl/propionyl-CoA carboxylase alpha subunit encoding both biotin carboxylase and BCCP. Three paralogues in Mtb: accA1, accA2, accA3. " reversible="FALSE" >
        <notes>
          <p>GENE ASSOCIATION: Rv2501c OR Rv0973c OR Rv3285</p>
        </notes>
        <listOfReactants>
          <speciesReference species="BIOTIN-BCCP" stoichiometry="1" />
          <speciesReference species="HCO3" stoichiometry="1" />
          <speciesReference species="ATP" stoichiometry="1" />
        </listOfReactants>
        <listOfProducts>
          <speciesReference species="BIOTIN-CO2" stoichiometry="1" />
          <speciesReference species="ADP" stoichiometry="1" />
          <speciesReference species="PI" stoichiometry="1" />
        </listOfProducts>
        <kineticLaw>
          <listOfParameters>
            <parameter id="LOWER_BOUND" value="0" />
            <parameter id="UPPER_BOUND" value="1" />
          </listOfParameters>
        </kineticLaw>
      </reaction>
      <reaction id="R427b" name="lipoyl-protein ligase lipB" reversible="FALSE" >
        <notes>
          <p>GENE ASSOCIATION: Rv2217</p>
        </notes>
        <listOfReactants>
          <speciesReference species="OCTANOYL-ACP" stoichiometry="1" />
        </listOfReactants>
        <listOfProducts>
          <speciesReference species="APO-LIPO" stoichiometry="1" />
          <speciesReference species="ACP" stoichiometry="1" />
        </listOfProducts>
        <kineticLaw>
          <listOfParameters>
            <parameter id="LOWER_BOUND" value="0" />
            <parameter id="UPPER_BOUND" value="1" />
          </listOfParameters>
        </kineticLaw>
      </reaction>
      <reaction id="R427c" name="lipoate synthase, lipA" reversible="FALSE" >
        <notes>
          <p>GENE ASSOCIATION: Rv2218</p>
        </notes>
        <listOfReactants>
          <speciesReference species="APO-LIPO" stoichiometry="1" />
          <speciesReference species="SAM" stoichiometry="2" />
          <speciesReference species="H2S" stoichiometry="2" />
        </listOfReactants>
        <listOfProducts>
          <speciesReference species="LIPO" stoichiometry="1" />
          <speciesReference species="DA" stoichiometry="2" />
          <speciesReference species="MET" stoichiometry="2" />
        </listOfProducts>
        <kineticLaw>
          <listOfParameters>
            <parameter id="LOWER_BOUND" value="0" />
            <parameter id="UPPER_BOUND" value="1" />
          </listOfParameters>
        </kineticLaw>
      </reaction>
      <reaction id="R428" name="glutamyl-tRNA synthase, gltS" reversible="FALSE" >
        <notes>
          <p>GENE ASSOCIATION: Rv2992c</p>
        </notes>
        <listOfReactants>
          <speciesReference species="ATP" stoichiometry="1" />
          <speciesReference species="GLU" stoichiometry="1" />
        </listOfReactants>
        <listOfProducts>
          <speciesReference species="TRNA-GLU" stoichiometry="1" />
          <speciesReference species="AMP" stoichiometry="1" />
          <speciesReference species="PPI" stoichiometry="1" />
        </listOfProducts>
        <kineticLaw>
          <listOfParameters>
            <parameter id="LOWER_BOUND" value="0" />
            <parameter id="UPPER_BOUND" value="1" />
          </listOfParameters>
        </kineticLaw>
      </reaction>
      <reaction id="R429" name="glutamyl-trna reductase, hemA" reversible="FALSE" >
        <notes>
          <p>GENE ASSOCIATION: Rv0509</p>
        </notes>
        <listOfReactants>
          <speciesReference species="TRNA-GLU" stoichiometry="1" />
          <speciesReference species="NADPH" stoichiometry="1" />
        </listOfReactants>
        <listOfProducts>
          <speciesReference species="GLU1SEMIALD" stoichiometry="1" />
          <speciesReference species="NADP" stoichiometry="1" />
        </listOfProducts>
        <kineticLaw>
          <listOfParameters>
            <parameter id="LOWER_BOUND" value="0" />
            <parameter id="UPPER_BOUND" value="1" />
          </listOfParameters>
        </kineticLaw>
      </reaction>
      <reaction id="R430" name="glutamate-1-semialdehyde 2,1-aminomutase, hemL" reversible="FALSE" >
        <notes>
          <p>GENE ASSOCIATION: Rv0524</p>
        </notes>
        <listOfReactants>
          <speciesReference species="GLU1SEMIALD" stoichiometry="1" />
        </listOfReactants>
        <listOfProducts>
          <speciesReference species="5-AMINO-LEVULINATE" stoichiometry="1" />
        </listOfProducts>
        <kineticLaw>
          <listOfParameters>
            <parameter id="LOWER_BOUND" value="0" />
            <parameter id="UPPER_BOUND" value="1" />
          </listOfParameters>
        </kineticLaw>
      </reaction>
      <reaction id="R431" name="delta-aminolevulinic acid dehydratase, hemB" reversible="FALSE" >
        <notes>
          <p>GENE ASSOCIATION: Rv0512</p>
        </notes>
        <listOfReactants>
          <speciesReference species="5-AMINO-LEVULINATE" stoichiometry="2" />
        </listOfReactants>
        <listOfProducts>
          <speciesReference species="PORPHOBILILOGIN" stoichiometry="1" />
        </listOfProducts>
        <kineticLaw>
          <listOfParameters>
            <parameter id="LOWER_BOUND" value="0" />
            <parameter id="UPPER_BOUND" value="1" />
          </listOfParameters>
        </kineticLaw>
      </reaction>
      <reaction id="R432" name="porphobilinogen deaminase, hemC" reversible="FALSE" >
        <notes>
          <p>GENE ASSOCIATION: Rv0510</p>
        </notes>
        <listOfReactants>
          <speciesReference species="PORPHOBILILOGIN" stoichiometry="4" />
        </listOfReactants>
        <listOfProducts>
          <speciesReference species="HYDROXYMETHYLBILANE" stoichiometry="1" />
          <speciesReference species="NH3" stoichiometry="4" />
        </listOfProducts>
        <kineticLaw>
          <listOfParameters>
            <parameter id="LOWER_BOUND" value="0" />
            <parameter id="UPPER_BOUND" value="1" />
          </listOfParameters>
        </kineticLaw>
      </reaction>
      <reaction id="R433" name="uroporphyrin-iii c-methyltransferase / Uroporphyrinogen-III synthase, cysG" reversible="FALSE" >
        <notes>
          <p>GENE ASSOCIATION: Rv0511</p>
        </notes>
        <listOfReactants>
          <speciesReference species="HYDROXYMETHYLBILANE" stoichiometry="1" />
        </listOfReactants>
        <listOfProducts>
          <speciesReference species="UROPORPHYRINOGEN-III" stoichiometry="1" />
        </listOfProducts>
        <kineticLaw>
          <listOfParameters>
            <parameter id="LOWER_BOUND" value="0" />
            <parameter id="UPPER_BOUND" value="1" />
          </listOfParameters>
        </kineticLaw>
      </reaction>
      <reaction id="R434" name="Probable uroporphyrinogen decarboxylase, hemE" reversible="FALSE" >
        <notes>
          <p>GENE ASSOCIATION: Rv2678c</p>
        </notes>
        <listOfReactants>
          <speciesReference species="UROPORPHYRINOGEN-III" stoichiometry="1" />
        </listOfReactants>
        <listOfProducts>
          <speciesReference species="COPROPORPHYRINOGEN-III" stoichiometry="1" />
          <speciesReference species="CO2" stoichiometry="4" />
        </listOfProducts>
        <kineticLaw>
          <listOfParameters>
            <parameter id="LOWER_BOUND" value="0" />
            <parameter id="UPPER_BOUND" value="1" />
          </listOfParameters>
        </kineticLaw>
      </reaction>
      <reaction id="R435" name="coproporphyrinogen:oxygen oxidoreductase (decarboxylating)" reversible="FALSE" >
        <listOfReactants>
          <speciesReference species="COPROPORPHYRINOGEN-III" stoichiometry="1" />
          <speciesReference species="O2" stoichiometry="2" />
        </listOfReactants>
        <listOfProducts>
          <speciesReference species="PROTOPORPHYRINOGEN" stoichiometry="1" />
          <speciesReference species="H2O2" stoichiometry="2" />
          <speciesReference species="CO2" stoichiometry="2" />
        </listOfProducts>
        <kineticLaw>
          <listOfParameters>
            <parameter id="LOWER_BOUND" value="0" />
            <parameter id="UPPER_BOUND" value="1" />
          </listOfParameters>
        </kineticLaw>
      </reaction>
      <reaction id="R436" name="Probable oxygen-independent coproporphyrinogen III oxidase" reversible="FALSE" >
        <notes>
          <p>GENE ASSOCIATION: Rv2388C</p>
        </notes>
        <listOfReactants>
          <speciesReference species="COPROPORPHYRINOGEN-III" stoichiometry="1" />
          <speciesReference species="SAM" stoichiometry="2" />
        </listOfReactants>
        <listOfProducts>
          <speciesReference species="PROTOPORPHYRINOGEN" stoichiometry="1" />
          <speciesReference species="MET" stoichiometry="2" />
          <speciesReference species="CO2" stoichiometry="2" />
        </listOfProducts>
        <kineticLaw>
          <listOfParameters>
            <parameter id="LOWER_BOUND" value="0" />
            <parameter id="UPPER_BOUND" value="1" />
          </listOfParameters>
        </kineticLaw>
      </reaction>
      <reaction id="R437" name="Probable protoporphyrinogen oxidase, hemY' or hemK" reversible="FALSE" >
        <notes>
          <p>GENE ASSOCIATION: Rv2677c OR Rv1300</p>
        </notes>
        <listOfReactants>
          <speciesReference species="PROTOPORPHYRINOGEN" stoichiometry="1" />
          <speciesReference species="O2" stoichiometry="1.5" />
        </listOfReactants>
        <listOfProducts>
          <speciesReference species="PROTOPORPHYRIN-IX" stoichiometry="1" />
        </listOfProducts>
        <kineticLaw>
          <listOfParameters>
            <parameter id="LOWER_BOUND" value="0" />
            <parameter id="UPPER_BOUND" value="1" />
          </listOfParameters>
        </kineticLaw>
      </reaction>
      <reaction id="R438" name="ferrochelatase, hemZ" reversible="FALSE" >
        <notes>
          <p>GENE ASSOCIATION: Rv1485</p>
        </notes>
        <listOfReactants>
          <speciesReference species="PROTOPORPHYRIN-IX" stoichiometry="1" />
          <speciesReference species="FE2" stoichiometry="1" />
        </listOfReactants>
        <listOfProducts>
          <speciesReference species="PROTOHEME-FE2" stoichiometry="1" />
        </listOfProducts>
        <kineticLaw>
          <listOfParameters>
            <parameter id="LOWER_BOUND" value="0" />
            <parameter id="UPPER_BOUND" value="1" />
          </listOfParameters>
        </kineticLaw>
      </reaction>
      <reaction id="R439" name="alkyl or aryl transferase" reversible="FALSE" >
        <listOfReactants>
          <speciesReference species="PROTOHEME-FE2" stoichiometry="1" />
          <speciesReference species="FPP" stoichiometry="1" />
        </listOfReactants>
        <listOfProducts>
          <speciesReference species="HEME-FE2" stoichiometry="1" />
          <speciesReference species="PPI" stoichiometry="1" />
        </listOfProducts>
        <kineticLaw>
          <listOfParameters>
            <parameter id="LOWER_BOUND" value="0" />
            <parameter id="UPPER_BOUND" value="1" />
          </listOfParameters>
        </kineticLaw>
      </reaction>
      <reaction id="R440" name="Probable siroheme synthase, cysG2, OR possible uroporphyrin-III c-methyltransferase / Uroporphyrinogen-III synthase cysG" reversible="FALSE" >
        <notes>
          <p>GENE ASSOCIATION: Rv2847c OR Rv0511</p>
        </notes>
        <listOfReactants>
          <speciesReference species="UROPORPHYRINOGEN-III" stoichiometry="1" />
          <speciesReference species="SAM" stoichiometry="2" />
        </listOfReactants>
        <listOfProducts>
          <speciesReference species="PRECORIN-2" stoichiometry="1" />
          <speciesReference species="SAH" stoichiometry="2" />
        </listOfProducts>
        <kineticLaw>
          <listOfParameters>
            <parameter id="LOWER_BOUND" value="0" />
            <parameter id="UPPER_BOUND" value="1" />
          </listOfParameters>
        </kineticLaw>
      </reaction>
      <reaction id="R441" name="Probable Precorrin-3B C17-methyltransferase / Precorrin-2 C20-methyltransferase, cobI/cobJ" reversible="FALSE" >
        <notes>
          <p>GENE ASSOCIATION: Rv2066</p>
        </notes>
        <listOfReactants>
          <speciesReference species="PRECORIN-2" stoichiometry="1" />
          <speciesReference species="SAM" stoichiometry="1" />
        </listOfReactants>
        <listOfProducts>
          <speciesReference species="PRECORIN-3A" stoichiometry="1" />
          <speciesReference species="SAH" stoichiometry="1" />
        </listOfProducts>
        <kineticLaw>
          <listOfParameters>
            <parameter id="LOWER_BOUND" value="0" />
            <parameter id="UPPER_BOUND" value="1" />
          </listOfParameters>
        </kineticLaw>
      </reaction>
      <reaction id="R442" name="possible precorrin-3X synthase; CobG" reversible="FALSE" >
        <notes>
          <p>GENE ASSOCIATION: Rv2064</p>
        </notes>
        <listOfReactants>
          <speciesReference species="PRECORIN-3A" stoichiometry="1" />
          <speciesReference species="O2" stoichiometry="1" />
        </listOfReactants>
        <listOfProducts>
          <speciesReference species="PRECORIN-3B" stoichiometry="1" />
        </listOfProducts>
        <kineticLaw>
          <listOfParameters>
            <parameter id="LOWER_BOUND" value="0" />
            <parameter id="UPPER_BOUND" value="1" />
          </listOfParameters>
        </kineticLaw>
      </reaction>
      <reaction id="R443" name="Precorrin-3B C17-methyltransferase / Precorrin-2 C20-methyltransferase, cobI" reversible="FALSE" >
        <notes>
          <p>GENE ASSOCIATION: Rv2066</p>
        </notes>
        <listOfReactants>
          <speciesReference species="PRECORIN-3B" stoichiometry="1" />
          <speciesReference species="SAM" stoichiometry="1" />
        </listOfReactants>
        <listOfProducts>
          <speciesReference species="PRECORIN-4B" stoichiometry="1" />
          <speciesReference species="SAH" stoichiometry="1" />
        </listOfProducts>
        <kineticLaw>
          <listOfParameters>
            <parameter id="LOWER_BOUND" value="0" />
            <parameter id="UPPER_BOUND" value="1" />
          </listOfParameters>
        </kineticLaw>
      </reaction>
      <reaction id="R444" name=" Probable precorrin-3 methylase, cobM" reversible="FALSE" >
        <notes>
          <p>GENE ASSOCIATION: Rv2071c</p>
        </notes>
        <listOfReactants>
          <speciesReference species="PRECORIN-4B" stoichiometry="1" />
          <speciesReference species="SAM" stoichiometry="1" />
        </listOfReactants>
        <listOfProducts>
          <speciesReference species="PRECORIN-5" stoichiometry="1" />
          <speciesReference species="SAH" stoichiometry="1" />
        </listOfProducts>
        <kineticLaw>
          <listOfParameters>
            <parameter id="LOWER_BOUND" value="0" />
            <parameter id="UPPER_BOUND" value="1" />
          </listOfParameters>
        </kineticLaw>
      </reaction>
      <reaction id="R445" name="Precorrin-6A synthase (deacetylating). " reversible="FALSE" >
        <listOfReactants>
          <speciesReference species="PRECORIN-5" stoichiometry="1" />
          <speciesReference species="SAM" stoichiometry="1" />
        </listOfReactants>
        <listOfProducts>
          <speciesReference species="PRECORIN-6X" stoichiometry="1" />
          <speciesReference species="SAH" stoichiometry="1" />
          <speciesReference species="AC" stoichiometry="1" />
        </listOfProducts>
        <kineticLaw>
          <listOfParameters>
            <parameter id="LOWER_BOUND" value="0" />
            <parameter id="UPPER_BOUND" value="1" />
          </listOfParameters>
        </kineticLaw>
      </reaction>
      <reaction id="R446" name="probable precorrin-6x reductase " reversible="FALSE" >
        <notes>
          <p>GENE ASSOCIATION: Rv2070c</p>
        </notes>
        <listOfReactants>
          <speciesReference species="PRECORIN-6X" stoichiometry="1" />
          <speciesReference species="NADPH" stoichiometry="1" />
        </listOfReactants>
        <listOfProducts>
          <speciesReference species="PRECORIN-6Y" stoichiometry="1" />
          <speciesReference species="NADP" stoichiometry="1" />
        </listOfProducts>
        <kineticLaw>
          <listOfParameters>
            <parameter id="LOWER_BOUND" value="0" />
            <parameter id="UPPER_BOUND" value="1" />
          </listOfParameters>
        </kineticLaw>
      </reaction>
      <reaction id="R447" name=" probable precorrin-6Y C5,15-methyltransferase (decarboxylating), cobl" reversible="FALSE" >
        <notes>
          <p>GENE ASSOCIATION: Rv2072c</p>
        </notes>
        <listOfReactants>
          <speciesReference species="PRECORIN-6Y" stoichiometry="1" />
          <speciesReference species="SAM" stoichiometry="2" />
        </listOfReactants>
        <listOfProducts>
          <speciesReference species="PRECORIN-8X" stoichiometry="1" />
          <speciesReference species="SAH" stoichiometry="2" />
          <speciesReference species="CO2" stoichiometry="1" />
        </listOfProducts>
        <kineticLaw>
          <listOfParameters>
            <parameter id="LOWER_BOUND" value="0" />
            <parameter id="UPPER_BOUND" value="1" />
          </listOfParameters>
        </kineticLaw>
      </reaction>
      <reaction id="R448" name="probable precorrin isomerase, cobH" reversible="FALSE" >
        <notes>
          <p>GENE ASSOCIATION: Rv2065</p>
        </notes>
        <listOfReactants>
          <speciesReference species="PRECORIN-8X" stoichiometry="1" />
        </listOfReactants>
        <listOfProducts>
          <speciesReference species="HYDROGENOBYRINATE" stoichiometry="1" />
        </listOfProducts>
        <kineticLaw>
          <listOfParameters>
            <parameter id="LOWER_BOUND" value="0" />
            <parameter id="UPPER_BOUND" value="1" />
          </listOfParameters>
        </kineticLaw>
      </reaction>
      <reaction id="R449" name="probable cobyrinicacid a,c-diamide synthase , cobB" reversible="FALSE" >
        <notes>
          <p>GENE ASSOCIATION: Rv2848c</p>
        </notes>
        <listOfReactants>
          <speciesReference species="HYDROGENOBYRINATE" stoichiometry="1" />
          <speciesReference species="ATP" stoichiometry="2" />
          <speciesReference species="GLN" stoichiometry="2" />
        </listOfReactants>
        <listOfProducts>
          <speciesReference species="HYDROGENOBYRINATE-A-C-DIAMIDE" stoichiometry="1" />
          <speciesReference species="PI" stoichiometry="2" />
          <speciesReference species="ADP" stoichiometry="2" />
          <speciesReference species="GLU" stoichiometry="2" />
        </listOfProducts>
        <kineticLaw>
          <listOfParameters>
            <parameter id="LOWER_BOUND" value="0" />
            <parameter id="UPPER_BOUND" value="1" />
          </listOfParameters>
        </kineticLaw>
      </reaction>
      <reaction id="R450" name="cobaltochelatase" reversible="FALSE" >
        <listOfReactants>
          <speciesReference species="HYDROGENOBYRINATE-A-C-DIAMIDE" stoichiometry="1" />
          <speciesReference species="ATP" stoichiometry="1" />
          <speciesReference species="CO-II" stoichiometry="1" />
        </listOfReactants>
        <listOfProducts>
          <speciesReference species="COB-II-RINICACID-A-C-DIAMIDE" stoichiometry="1" />
          <speciesReference species="ADP" stoichiometry="1" />
          <speciesReference species="PI" stoichiometry="1" />
        </listOfProducts>
        <kineticLaw>
          <listOfParameters>
            <parameter id="LOWER_BOUND" value="0" />
            <parameter id="UPPER_BOUND" value="1" />
          </listOfParameters>
        </kineticLaw>
      </reaction>
      <reaction id="R451" name="cob(II)yrinic acid a,c-diamide reductase/oxidoreductase" reversible="FALSE" >
        <listOfReactants>
          <speciesReference species="COB-II-RINICACID-A-C-DIAMIDE" stoichiometry="1" />
          <speciesReference species="NADH" stoichiometry="1" />
        </listOfReactants>
        <listOfProducts>
          <speciesReference species="COB-I-RINICACID-A-C-DIAMIDE" stoichiometry="1" />
          <speciesReference species="NAD" stoichiometry="1" />
        </listOfProducts>
        <kineticLaw>
          <listOfParameters>
            <parameter id="LOWER_BOUND" value="0" />
            <parameter id="UPPER_BOUND" value="1" />
          </listOfParameters>
        </kineticLaw>
      </reaction>
      <reaction id="R452" name="probable cob(i)alamin adenosyltransferase, cobA" reversible="FALSE" >
        <notes>
          <p>GENE ASSOCIATION: Rv2849c</p>
        </notes>
        <listOfReactants>
          <speciesReference species="COB-I-RINICACID-A-C-DIAMIDE" stoichiometry="1" />
          <speciesReference species="ATP" stoichiometry="1" />
        </listOfReactants>
        <listOfProducts>
          <speciesReference species="ADENOSYL-COBRINICACID-A-C-DIAMIDE" stoichiometry="1" />
          <speciesReference species="PPI" stoichiometry="1" />
        </listOfProducts>
        <kineticLaw>
          <listOfParameters>
            <parameter id="LOWER_BOUND" value="0" />
            <parameter id="UPPER_BOUND" value="1" />
          </listOfParameters>
        </kineticLaw>
      </reaction>
      <reaction id="R453" name="Probable cobyric acid synthase, cobQ" reversible="FALSE" >
        <notes>
          <p>GENE ASSOCIATION: Rv0255c</p>
        </notes>
        <listOfReactants>
          <speciesReference species="ADENOSYL-COBRINICACID-A-C-DIAMIDE" stoichiometry="1" />
          <speciesReference species="ATP" stoichiometry="4" />
          <speciesReference species="GLN" stoichiometry="4" />
        </listOfReactants>
        <listOfProducts>
          <speciesReference species="ADENOSYL-COBRATE" stoichiometry="1" />
          <speciesReference species="ADP" stoichiometry="4" />
          <speciesReference species="PI" stoichiometry="4" />
          <speciesReference species="GLU" stoichiometry="4" />
        </listOfProducts>
        <kineticLaw>
          <listOfParameters>
            <parameter id="LOWER_BOUND" value="0" />
            <parameter id="UPPER_BOUND" value="1" />
          </listOfParameters>
        </kineticLaw>
      </reaction>
      <reaction id="R454" name="Possible cobC, aminotransferase." reversible="FALSE" >
        <notes>
          <p>GENE ASSOCIATION: Rv2231c</p>
        </notes>
        <listOfReactants>
          <speciesReference species="ADENOSYL-COBRATE" stoichiometry="1" />
          <speciesReference species="1-AMINO-PROPAN-2-OL" stoichiometry="1" />
        </listOfReactants>
        <listOfProducts>
          <speciesReference species="ADENOSYLCOBINAMIDE" stoichiometry="1" />
        </listOfProducts>
        <kineticLaw>
          <listOfParameters>
            <parameter id="LOWER_BOUND" value="0" />
            <parameter id="UPPER_BOUND" value="1" />
          </listOfParameters>
        </kineticLaw>
      </reaction>
      <reaction id="R455" name=" Probable cobinamide kinase, cobU" reversible="FALSE" >
        <notes>
          <p>GENE ASSOCIATION: Rv0254c</p>
        </notes>
        <listOfReactants>
          <speciesReference species="ADENOSYLCOBINAMIDE" stoichiometry="1" />
          <speciesReference species="ATP" stoichiometry="1" />
        </listOfReactants>
        <listOfProducts>
          <speciesReference species="ADENOSYLCOBINIMIDE-P" stoichiometry="1" />
          <speciesReference species="ADP" stoichiometry="1" />
        </listOfProducts>
        <kineticLaw>
          <listOfParameters>
            <parameter id="LOWER_BOUND" value="0" />
            <parameter id="UPPER_BOUND" value="1" />
          </listOfParameters>
        </kineticLaw>
      </reaction>
      <reaction id="R456" name="adenosylcobinamide-phosphate guanylyltransferase" reversible="FALSE" >
        <listOfReactants>
          <speciesReference species="ADENOSYLCOBINIMIDE-P" stoichiometry="1" />
          <speciesReference species="GTP" stoichiometry="1" />
        </listOfReactants>
        <listOfProducts>
          <speciesReference species="ADENOSYLCOBINAMIDE-GDP" stoichiometry="1" />
          <speciesReference species="PPI" stoichiometry="1" />
        </listOfProducts>
        <kineticLaw>
          <listOfParameters>
            <parameter id="LOWER_BOUND" value="0" />
            <parameter id="UPPER_BOUND" value="1" />
          </listOfParameters>
        </kineticLaw>
      </reaction>
      <reaction id="R457" name=" Probable cobalamin (5'-phosphate) synthase, cobS" reversible="FALSE" >
        <notes>
          <p>GENE ASSOCIATION: Rv2208</p>
        </notes>
        <listOfReactants>
          <speciesReference species="ADENOSYLCOBINAMIDE-GDP" stoichiometry="1" />
        </listOfReactants>
        <listOfProducts>
          <speciesReference species="COB-I" stoichiometry="1" />
          <speciesReference species="GMP" stoichiometry="1" />
        </listOfProducts>
        <kineticLaw>
          <listOfParameters>
            <parameter id="LOWER_BOUND" value="0" />
            <parameter id="UPPER_BOUND" value="1" />
          </listOfParameters>
        </kineticLaw>
      </reaction>
      <reaction id="R458" name="oxidoreductase" reversible="TRUE" >
        <listOfReactants>
          <speciesReference species="COB-II" stoichiometry="1" />
          <speciesReference species="NADH" stoichiometry="1" />
        </listOfReactants>
        <listOfProducts>
          <speciesReference species="COB-I" stoichiometry="1" />
          <speciesReference species="NAD" stoichiometry="1" />
        </listOfProducts>
        <kineticLaw>
          <listOfParameters>
            <parameter id="LOWER_BOUND" value="-1" />
            <parameter id="UPPER_BOUND" value="1" />
          </listOfParameters>
        </kineticLaw>
      </reaction>
      <reaction id="R459" name="oxidoreductase" reversible="TRUE" >
        <listOfReactants>
          <speciesReference species="COB-III" stoichiometry="1" />
          <speciesReference species="NADH" stoichiometry="1" />
        </listOfReactants>
        <listOfProducts>
          <speciesReference species="COB-II" stoichiometry="1" />
          <speciesReference species="NAD" stoichiometry="1" />
        </listOfProducts>
        <kineticLaw>
          <listOfParameters>
            <parameter id="LOWER_BOUND" value="-1" />
            <parameter id="UPPER_BOUND" value="1" />
          </listOfParameters>
        </kineticLaw>
      </reaction>
      <reaction id="R460" name="probably molybdopterin biosynthesis protein MoeB+ cysteine desulfurase csdB" reversible="FALSE" >
        <notes>
          <p>GENE ASSOCIATION: Rv3206c AND Rv3025c</p>
        </notes>
        <listOfReactants>
          <speciesReference species="MOAD-COOH" stoichiometry="1" />
          <speciesReference species="CYS" stoichiometry="1" />
          <speciesReference species="ATP" stoichiometry="1" />
        </listOfReactants>
        <listOfProducts>
          <speciesReference species="MOAD-COSH" stoichiometry="1" />
          <speciesReference species="AMP" stoichiometry="1" />
          <speciesReference species="SER" stoichiometry="1" />
          <speciesReference species="PPI" stoichiometry="1" />
        </listOfProducts>
        <kineticLaw>
          <listOfParameters>
            <parameter id="LOWER_BOUND" value="0" />
            <parameter id="UPPER_BOUND" value="1" />
          </listOfParameters>
        </kineticLaw>
      </reaction>
      <reaction id="R461" name="probably precursor Z biosynthesis protein complex MoaABC " reversible="FALSE" >
        <notes>
          <p>GENE ASSOCIATION: Rv3109 AND Rv3116 AND Rv3111</p>
        </notes>
        <listOfReactants>
          <speciesReference species="GTP" stoichiometry="1" />
        </listOfReactants>
        <listOfProducts>
          <speciesReference species="PRECURSOR-Z" stoichiometry="1" />
          <speciesReference species="PPI" stoichiometry="1" />
        </listOfProducts>
        <kineticLaw>
          <listOfParameters>
            <parameter id="LOWER_BOUND" value="0" />
            <parameter id="UPPER_BOUND" value="1" />
          </listOfParameters>
        </kineticLaw>
      </reaction>
      <reaction id="R462" name="probably molybdopterin biosynthesis protein, (moaE1 OR moaE2) large subunit 2 AND moaE3 small subunit" reversible="FALSE" >
        <notes>
          <p>GENE ASSOCIATION: (Rv3119 OR Rv0866) AND Rv3322c</p>
        </notes>
        <listOfReactants>
          <speciesReference species="MOAD-COSH" stoichiometry="1" />
          <speciesReference species="PRECURSOR-Z" stoichiometry="1" />
        </listOfReactants>
        <listOfProducts>
          <speciesReference species="MOLYBDOPTERIN" stoichiometry="1" />
          <speciesReference species="MOAD-COOH" stoichiometry="1" />
        </listOfProducts>
        <kineticLaw>
          <listOfParameters>
            <parameter id="LOWER_BOUND" value="0" />
            <parameter id="UPPER_BOUND" value="1" />
          </listOfParameters>
        </kineticLaw>
      </reaction>
      <reaction id="R463" name="probably molybdopterin biosynthesis protein moeA1 OR moaA2, N-terminal region" reversible="FALSE" >
        <notes>
          <p>GENE ASSOCIATION: Rv0994 OR Rv0438c</p>
        </notes>
        <listOfReactants>
          <speciesReference species="MOLYBDOPTERIN" stoichiometry="1" />
          <speciesReference species="MO2" stoichiometry="1" />
        </listOfReactants>
        <listOfProducts>
          <speciesReference species="MOLYBDENUM-CO" stoichiometry="1" />
        </listOfProducts>
        <kineticLaw>
[truncated: 339,913 more chars]
