# Supplementary material for: Flux Balance Analysis with Objective Function Defined by Proteomics Data—Metabolism of Mycobacterium tuberculosis Exposed to Mefloquine
Source: PLoS One. 2015 Jul 28;10(7):e0134014. doi: 10.1371/journal.pone.0134014 (PMC4517854; doi:10.1371/journal.pone.0134014)
Supplement: S1 File — (ZIP) [file pone.0134014.s002.zip › code/fba_problems/objective_pmx_D2C.prob]

#who: Daniel Montezano
#ewho: daniel lpds ufsc br
#when: 2015 Jan 19
#what: Problem file for proteomics objective function only
#      Time point D2C

!max: 0.0578468934372496 R002 + 0.0758365503678345 R003 + 0.0132857455022216 R008 + 0.0132857455022216 R044 + 0.0719600844926797 R046 + 0.0312754024328065 R048 + 0.151674557506009 R050 + 0.0625508048656129 R052 + 0.0625508048656129 R053 + 0.107113409570981 R055 + 0.0398572365066647 R056 + 0.0398572365066647 R057 + 0.218930730570326 R058 + 0.00261813087197541 R063 + 0.0711326389394712 R064 + 0.164960303008231 R065 + 0.0132857455022216 R071 + 0.0758365503678345 R073 + 0.0578468934372496 R074 + 0.0179896569305849 R080 + 0.0398572365066647 R084 + 0.132857455022216 R085 + 0.0492650593633914 R086 + 0.0938276640687595 R093 + 0.0938276640687595 R094 + 0.0938276640687595 R095 + 0.0938276640687595 R096 + 0.116521232427708 R097 + 0.0625508048656129 R101 + 0.132857455022216 R102 + 0.241619928618253 R103 + 0.0398572365066647 R130 + 0.0398572365066647 R131 + 0.380013110933061 R134 + 0.0312754024328065 R137 + 0.0578468934372496 R141 + 0.0492650593633914 R152 + 0.0265714910044431 R153 + 0.0132857455022216 R154 + 0.174368125864957 R155 + 0.0179896569305849 R156 + 0.0492650593633914 R162 + 0.0179896569305849 R163 + 0.0492650593633914 R170 + 0.0265714910044431 R171 + 0.0539704275620948 R185 + 0.232216476072547 R196 + 0.0132857455022216 R212 + 0.0312754024328065 R213 + 0.138388812003788 R216 + 0.0132857455022216 R217 + 0.0312754024328065 R218 + 0.0132857455022216 R233 + 0.589540388957681 R245 + 0.125103066501566 R247 + 0.0179896569305849 R248 + 0.107113409570981 R259 + 0.200939616869401 R260 + 0.0398572365066647 R351 + 0.0265714910044431 R425 + 0.264316410517882 R427 + 0.0179896569305849 R495 + 0.0719586277223396 R537 + 0.0719586277223396 R538 + 0.0719586277223396 R539 + 0.0719586277223396 R540 + 0.0719586277223396 R541 + 0.0719586277223396 R542 + 0.0719586277223396 R543 + 0.0719586277223396 R544 + 0.0719586277223396 R545 + 0.0719586277223396 R546 + 0.0719586277223396 R547 + 0.0719586277223396 R548 + 0.0719586277223396 R549 + 0.0719586277223396 R550 + 0.0719586277223396 R551 + 0.29476291062714 R621 + 0.0359793138611698 R637 + 0.0132857455022216 R683 + 0.0312754024328065 R725 + 0.232216476072547 P-L-GLX
# long list of external metabolites
\ M_NH3_xt M_NO3_xt M_NO2_xt M_O2_xt M_CO2_xt M_O2_xt M_FOR_xt M_GLYCOLATE_xt M_AC_xt M_ACAL_xt M_AN_xt M_CITR_xt M_GL_xt M_GN_xt M_ORN_xt M_PI_xt M_PRO_xt M_RIB_xt M_SLF_xt M_THR_xt M_VAL_xt M_AD_xt M_GLY_xt M_GSN_xt M_INS_xt M_LAC_xt M_LLAC_xt M_MAL_x M_PHE_xt M_PYR_xt M_PHOSPHATIDYLCHOLINE_xt M_FE3_xt M_BIOTIN_xt M_CO-II_xt M_MO2_xt M_ELECTROPHILE-X_xt M_ADN_xt M_AKG_xt M_ASP_xt M_CIT_xt M_DA_xt M_DALA_x M_DC_xt M_DIN_xt M_DT_xt M_DU_xt M_ETH_xt M_FUM_xt M_GABA_xt M_GLAC_xt M_GLC_xt M_GLUC_xt M_HYXN_xt M_NAC_xt M_T3_xt M_UREA_xt M_XAN_xt  M_ALA_xt  M_ARG_xt H2X_xt N-ACETYL-S-CONJUGATE_xt M_BIOMASS_xt M_TAG_xt


# Vmin and Vmax constraints for specific fluxes:
BIOMASS	0.01	1.0
;
