# Supplementary material for: Flux Balance Analysis with Objective Function Defined by Proteomics Data—Metabolism of Mycobacterium tuberculosis Exposed to Mefloquine
Source: PLoS One. 2015 Jul 28;10(7):e0134014. doi: 10.1371/journal.pone.0134014 (PMC4517854; doi:10.1371/journal.pone.0134014)
Supplement: S1 File — (ZIP) [file pone.0134014.s002.zip › code/fba_problems/constraints_pmx_D2C.prob]

#who: Daniel Montezano
#ewho: daniel lpds ufsc br
#when: 2015 Jan 19
#what: Problem file for proteomics constraints
#      Time point D2C

!max: 1 BIOMASSe
# long list of external metabolites
\ M_NH3_xt M_NO3_xt M_NO2_xt M_O2_xt M_CO2_xt M_O2_xt M_FOR_xt M_GLYCOLATE_xt M_AC_xt M_ACAL_xt M_AN_xt M_CITR_xt M_GL_xt M_GN_xt M_ORN_xt M_PI_xt M_PRO_xt M_RIB_xt M_SLF_xt M_THR_xt M_VAL_xt M_AD_xt M_GLY_xt M_GSN_xt M_INS_xt M_LAC_xt M_LLAC_xt M_MAL_x M_PHE_xt M_PYR_xt M_PHOSPHATIDYLCHOLINE_xt M_FE3_xt M_BIOTIN_xt M_CO-II_xt M_MO2_xt M_ELECTROPHILE-X_xt M_ADN_xt M_AKG_xt M_ASP_xt M_CIT_xt M_DA_xt M_DALA_x M_DC_xt M_DIN_xt M_DT_xt M_DU_xt M_ETH_xt M_FUM_xt M_GABA_xt M_GLAC_xt M_GLC_xt M_GLUC_xt M_HYXN_xt M_NAC_xt M_T3_xt M_UREA_xt M_XAN_xt  M_ALA_xt  M_ARG_xt H2X_xt N-ACETYL-S-CONJUGATE_xt M_BIOMASS_xt M_TAG_xt


# Vmin and Vmax constraints for specific fluxes using PMX data:
R002	-0.0578468934372496	0.0578468934372496
R003	-0.0758365503678345	0.0758365503678345
R008	0	0.0132857455022216
R044	-0.0132857455022216	0.0132857455022216
R046	-0.0719600844926797	0.0719600844926797
R048	-0.0312754024328065	0.0312754024328065
R050	-0.151674557506009	0.151674557506009
R052	0	0.0625508048656129
R053	-0.0625508048656129	0.0625508048656129
R055	0	0.107113409570981
R056	-0.0398572365066647	0.0398572365066647
R057	-0.0398572365066647	0.0398572365066647
R058	0	0.218930730570326
R063	-0.0265714910044431	0.0265714910044431
R064	-0.0711326389394712	0.0711326389394712
R065	-0.164960303008231	0.164960303008231
R071	-0.0132857455022216	0.0132857455022216
R073	-0.0758365503678345	0.0758365503678345
R074	-0.0578468934372496	0.0578468934372496
R080	0	0.0179896569305849
R084	0	0.0398572365066647
R085	0	0.132857455022216
R086	0	0.0492650593633914
R093	0	0.0938276640687595
R094	0	0.0938276640687595
R095	0	0.0938276640687595
R096	0	0.0938276640687595
R097	-0.116521232427708	0.116521232427708
R101	-0.0625508048656129	0.0625508048656129
R102	0	0.132857455022216
R103	0	0.241619928618253
R130	0	0.0398572365066647
R131	0	0.0398572365066647
R134	0	0.380013110933061
R137	0	0.0312754024328065
R141	-0.0578468934372496	0.0578468934372496
R152	0	0.0492650593633914
R153	0	0.0265714910044431
R154	0	0.0132857455022216
R155	-0.174368125864957	0.174368125864957
R156	0	0.0179896569305849
R162	0	0.0492650593633914
R163	0	0.0179896569305849
R170	0	0.0492650593633914
R171	0	0.0265714910044431
R185	-0.0539704275620948	0.0539704275620948
R196	0	0.232216476072547
R212	0	0.0132857455022216
R213	0	0.0312754024328065
R216	0	0.138388812003788
R217	0	0.0132857455022216
R218	0	0.0312754024328065
R233	0	0.0132857455022216
R245	-0.589540388957681	0.589540388957681
R247	0	0.125103066501566
R248	-0.0179896569305849	0.0179896569305849
R259	0	0.107113409570981
R260	0	0.200939616869401
R351	-0.0398572365066647	0.0398572365066647
R425	0	0.0265714910044431
R427	0	0.264316410517882
R495	0	0.0179896569305849
R537	0	0.0359793138611698
R538	0	0.0359793138611698
R539	0	0.0359793138611698
R540	0	0.0359793138611698
R541	0	0.0359793138611698
R542	0	0.0359793138611698
R543	0	0.0359793138611698
R544	0	0.0359793138611698
R545	0	0.0359793138611698
R546	0	0.0359793138611698
R547	0	0.0359793138611698
R548	0	0.0359793138611698
R549	0	0.0359793138611698
R550	0	0.0359793138611698
R551	0	0.0359793138611698
R621	0	0.29476291062714
R637	0	0.0359793138611698
R683	0	0.0132857455022216
R725	0	0.0312754024328065
P-L-GLX	0	0.232216476072547
 
BIOMASS	0.0	1.0
;
