# Supplementary material for: Flux Balance Analysis with Objective Function Defined by Proteomics Data—Metabolism of Mycobacterium tuberculosis Exposed to Mefloquine
Source: PLoS One. 2015 Jul 28;10(7):e0134014. doi: 10.1371/journal.pone.0134014 (PMC4517854; doi:10.1371/journal.pone.0134014)
Supplement: S1 File — (ZIP) [file pone.0134014.s002.zip › code/fba_problems/constraints_pmx_D2C1.prob]

#who: Daniel Montezano
#ewho: daniel lpds ufsc br
#when: 2015 Jan 19
#what: Problem file for proteomics constraints
#      Time point D2C1

!max: 1 BIOMASSe
# long list of external metabolites
\ M_NH3_xt M_NO3_xt M_NO2_xt M_O2_xt M_CO2_xt M_O2_xt M_FOR_xt M_GLYCOLATE_xt M_AC_xt M_ACAL_xt M_AN_xt M_CITR_xt M_GL_xt M_GN_xt M_ORN_xt M_PI_xt M_PRO_xt M_RIB_xt M_SLF_xt M_THR_xt M_VAL_xt M_AD_xt M_GLY_xt M_GSN_xt M_INS_xt M_LAC_xt M_LLAC_xt M_MAL_x M_PHE_xt M_PYR_xt M_PHOSPHATIDYLCHOLINE_xt M_FE3_xt M_BIOTIN_xt M_CO-II_xt M_MO2_xt M_ELECTROPHILE-X_xt M_ADN_xt M_AKG_xt M_ASP_xt M_CIT_xt M_DA_xt M_DALA_x M_DC_xt M_DIN_xt M_DT_xt M_DU_xt M_ETH_xt M_FUM_xt M_GABA_xt M_GLAC_xt M_GLC_xt M_GLUC_xt M_HYXN_xt M_NAC_xt M_T3_xt M_UREA_xt M_XAN_xt  M_ALA_xt  M_ARG_xt H2X_xt N-ACETYL-S-CONJUGATE_xt M_BIOMASS_xt M_TAG_xt


# Vmin and Vmax constraints for specific fluxes using PMX data:
R002	-0.0344818920503728	0.0344818920503728
R003	-0.0689637841007455	0.0689637841007455
R046	-0.137930360483623	0.137930360483623
R048	-0.0344818920503728	0.0344818920503728
R050	-0.137930360483623	0.137930360483623
R052	0	0.0689637841007455
R053	-0.0689637841007455	0.0689637841007455
R055	0	0.10344846843325
R058	0	0.241378828916874
R064	-0.0344818920503728	0.0344818920503728
R065	-0.137930360483623	0.137930360483623
R073	-0.0689637841007455	0.0689637841007455
R074	-0.0344818920503728	0.0344818920503728
R080	0	0.0344818920503728
R086	0	0.0689637841007455
R093	0	0.10344846843325
R094	0	0.10344846843325
R095	0	0.10344846843325
R096	0	0.10344846843325
R097	-0.172412252533996	0.172412252533996
R101	-0.0689637841007455	0.0689637841007455
R103	0	0.310334236171223
R134	0	0.448272973501243
R137	0	0.0344818920503728
R141	-0.0344818920503728	0.0344818920503728
R152	0	0.0689637841007455
R155	-0.206894144584369	0.206894144584369
R156	0	0.0344818920503728
R162	0	0.0689637841007455
R163	0	0.0344818920503728
R170	0	0.0689637841007455
R185	-0.10344846843325	0.10344846843325
R196	0	0.241378828916874
R213	0	0.0344818920503728
R216	0	0.137930360483623
R218	0	0.0344818920503728
R245	-0.620696395163767	0.620696395163767
R247	0	0.137930360483623
R248	-0.0344818920503728	0.0344818920503728
R259	0	0.10344846843325
R260	0	0.206894144584369
R427	0	0.379303604836233
R495	0	0.0344818920503728
R537	0	0.0689637841007455
R538	0	0.0689637841007455
R539	0	0.0689637841007455
R540	0	0.0689637841007455
R541	0	0.0689637841007455
R542	0	0.0689637841007455
R543	0	0.0689637841007455
R544	0	0.0689637841007455
R545	0	0.0689637841007455
R546	0	0.0689637841007455
R547	0	0.0689637841007455
R548	0	0.0689637841007455
R549	0	0.0689637841007455
R550	0	0.0689637841007455
R551	0	0.0689637841007455
R621	0	0.310334236171223
R637	0	0.0689637841007455
R725	0	0.0344818920503728
P-L-GLX	0	0.241378828916874
 
BIOMASS	0.0	1.0
;
