# Supplementary material for: Flux Balance Analysis with Objective Function Defined by Proteomics Data—Metabolism of Mycobacterium tuberculosis Exposed to Mefloquine
Source: PLoS One. 2015 Jul 28;10(7):e0134014. doi: 10.1371/journal.pone.0134014 (PMC4517854; doi:10.1371/journal.pone.0134014)
Supplement: S1 File — (ZIP) [file pone.0134014.s002.zip › code/fba_problems/objective_pmx_D4C2.prob]

#who: Daniel Montezano
#ewho: daniel lpds ufsc br
#when: 2015 Jan 19
#what: Problem file for proteomics objective function only
#      Time point D4C2

!max: 0.0285719857003575 R002 + 0.0857166070848229 R003 + 0.0857166070848229 R046 + 0.0571433214169646 R050 + 0.0571433214169646 R052 + 0.0857166070848229 R053 + 0.0857166070848229 R055 + 0.142859928501787 R056 + 0.142859928501787 R057 + 0.257146571335717 R058 + 0.00244909367191072 R063 + 0.0857166070848229 R064 + 0.114286642833929 R065 + 0.0857166070848229 R073 + 0.0285719857003575 R074 + 0.142859928501787 R084 + 0.257146571335717 R085 + 0.0285719857003575 R086 + 0.0857166070848229 R093 + 0.0857166070848229 R094 + 0.0857166070848229 R095 + 0.0857166070848229 R096 + 0.114286642833929 R097 + 0.0571433214169646 R101 + 0.257146571335717 R102 + 0.171429964250894 R103 + 0.371433214169646 R134 + 0.0285719857003575 R137 + 0.0571433214169646 R141 + 0.0285719857003575 R152 + 0.0285719857003575 R153 + 0.0571433214169646 R154 + 0.114286642833929 R155 + 0.0285719857003575 R162 + 0.0285719857003575 R170 + 0.0285719857003575 R171 + 0.0857166070848229 R185 + 0.257146571335717 R196 + 0.0571433214169646 R212 + 0.0285719857003575 R213 + 0.114286642833929 R216 + 0.0571433214169646 R217 + 0.0285719857003575 R218 + 0.0285719857003575 R233 + 0.8 R245 + 0.142859928501787 R247 + 0.0285719857003575 R248 + 0.0857166070848229 R259 + 0.171429964250894 R260 + 0.0857166070848229 R351 + 0.0285719857003575 R425 + 0.171429964250894 R427 + 0.0285719857003575 R537 + 0.0285719857003575 R538 + 0.0285719857003575 R539 + 0.0285719857003575 R540 + 0.0285719857003575 R541 + 0.0285719857003575 R542 + 0.0285719857003575 R543 + 0.0285719857003575 R544 + 0.0285719857003575 R545 + 0.0285719857003575 R546 + 0.0285719857003575 R547 + 0.0285719857003575 R548 + 0.0285719857003575 R549 + 0.0285719857003575 R550 + 0.0285719857003575 R551 + 0.200003249918752 R621 + 0.0285719857003575 R631 + 0.285719857003575 R638 + 0.0285719857003575 R683 + 0.0285719857003575 R725 + 0.257146571335717 P-L-GLX
# long list of external metabolites
\ M_NH3_xt M_NO3_xt M_NO2_xt M_O2_xt M_CO2_xt M_O2_xt M_FOR_xt M_GLYCOLATE_xt M_AC_xt M_ACAL_xt M_AN_xt M_CITR_xt M_GL_xt M_GN_xt M_ORN_xt M_PI_xt M_PRO_xt M_RIB_xt M_SLF_xt M_THR_xt M_VAL_xt M_AD_xt M_GLY_xt M_GSN_xt M_INS_xt M_LAC_xt M_LLAC_xt M_MAL_x M_PHE_xt M_PYR_xt M_PHOSPHATIDYLCHOLINE_xt M_FE3_xt M_BIOTIN_xt M_CO-II_xt M_MO2_xt M_ELECTROPHILE-X_xt M_ADN_xt M_AKG_xt M_ASP_xt M_CIT_xt M_DA_xt M_DALA_x M_DC_xt M_DIN_xt M_DT_xt M_DU_xt M_ETH_xt M_FUM_xt M_GABA_xt M_GLAC_xt M_GLC_xt M_GLUC_xt M_HYXN_xt M_NAC_xt M_T3_xt M_UREA_xt M_XAN_xt  M_ALA_xt  M_ARG_xt H2X_xt N-ACETYL-S-CONJUGATE_xt M_BIOMASS_xt M_TAG_xt


# Vmin and Vmax constraints for specific fluxes:
BIOMASS	0.01	1.0
;
