# Supplementary material for: Flux Balance Analysis with Objective Function Defined by Proteomics Data—Metabolism of Mycobacterium tuberculosis Exposed to Mefloquine
Source: PLoS One. 2015 Jul 28;10(7):e0134014. doi: 10.1371/journal.pone.0134014 (PMC4517854; doi:10.1371/journal.pone.0134014)
Supplement: S1 File — (ZIP) [file pone.0134014.s002.zip › code/fba_problems/constraints_pmx_D4C1.prob]

#who: Daniel Montezano
#ewho: daniel lpds ufsc br
#when: 2015 Jan 19
#what: Problem file for proteomics constraints
#      Time point D4C1

!max: 1 BIOMASSe
# long list of external metabolites
\ M_NH3_xt M_NO3_xt M_NO2_xt M_O2_xt M_CO2_xt M_O2_xt M_FOR_xt M_GLYCOLATE_xt M_AC_xt M_ACAL_xt M_AN_xt M_CITR_xt M_GL_xt M_GN_xt M_ORN_xt M_PI_xt M_PRO_xt M_RIB_xt M_SLF_xt M_THR_xt M_VAL_xt M_AD_xt M_GLY_xt M_GSN_xt M_INS_xt M_LAC_xt M_LLAC_xt M_MAL_x M_PHE_xt M_PYR_xt M_PHOSPHATIDYLCHOLINE_xt M_FE3_xt M_BIOTIN_xt M_CO-II_xt M_MO2_xt M_ELECTROPHILE-X_xt M_ADN_xt M_AKG_xt M_ASP_xt M_CIT_xt M_DA_xt M_DALA_x M_DC_xt M_DIN_xt M_DT_xt M_DU_xt M_ETH_xt M_FUM_xt M_GABA_xt M_GLAC_xt M_GLC_xt M_GLUC_xt M_HYXN_xt M_NAC_xt M_T3_xt M_UREA_xt M_XAN_xt  M_ALA_xt  M_ARG_xt H2X_xt N-ACETYL-S-CONJUGATE_xt M_BIOMASS_xt M_TAG_xt


# Vmin and Vmax constraints for specific fluxes using PMX data:
R002	-0.0588221308969874	0.0588221308969874
R003	-0.147057025438984	0.147057025438984
R008	0	0.176469789083993
R044	-0.176469789083993	0.176469789083993
R046	-0.147057025438984	0.147057025438984
R048	-0.0588221308969874	0.0588221308969874
R050	-0.176469789083993	0.176469789083993
R052	0	0.176469789083993
R053	-0.0882348945419964	0.0882348945419964
R055	0	0.147057025438984
R056	-0.382365927385117	0.382365927385117
R057	-0.382365927385117	0.382365927385117
R058	0	0.264704683625989
R063	-0.0294114050877968	0.0294114050877968
R064	-0.0588221308969874	0.0588221308969874
R065	-0.264704683625989	0.264704683625989
R073	-0.147057025438984	0.147057025438984
R074	-0.0588221308969874	0.0588221308969874
R084	0	0.382365927385117
R085	0	0.0294114050877968
R093	0	0.23529191998098
R094	0	0.23529191998098
R095	0	0.23529191998098
R096	0	0.23529191998098
R097	-0.117644261793975	0.117644261793975
R101	-0.0588221308969874	0.0588221308969874
R102	0	0.0294114050877968
R103	0	0.441157490744829
R134	0	0.529395781679856
R137	0	0.0294114050877968
R141	-0.0588221308969874	0.0588221308969874
R153	0	0.0588221308969874
R154	0	0.0588221308969874
R155	-0.205879156335971	0.205879156335971
R171	0	0.0588221308969874
R174	0	0.0588221308969874
R185	-0.0588221308969874	0.0588221308969874
R196	0	0.264704683625989
R212	0	0.0294114050877968
R213	0	0.0294114050877968
R216	0	0.147057025438984
R217	0	0.0294114050877968
R218	0	0.0294114050877968
R220	0	0.0588221308969874
R222	0	0.0882348945419964
R245	-0.941174472709982	0.941174472709982
R247	0	0.0588221308969874
R248	-0.0294114050877968	0.0294114050877968
R257	0	0.0588221308969874
R259	0	0.0882348945419964
R260	0	0.205879156335971
R351	-0.0882348945419964	0.0882348945419964
R425	0	0.0294114050877968
R427	0	0.323526814522977
R537	0	0.0294114050877968
R538	0	0.0294114050877968
R539	0	0.0294114050877968
R540	0	0.0294114050877968
R541	0	0.0294114050877968
R542	0	0.0294114050877968
R543	0	0.0294114050877968
R544	0	0.0294114050877968
R545	0	0.0294114050877968
R546	0	0.0294114050877968
R547	0	0.0294114050877968
R548	0	0.0294114050877968
R549	0	0.0294114050877968
R550	0	0.0294114050877968
R551	0	0.0294114050877968
R621	0	0.264704683625989
R638	0	0.0294114050877968
R683	0	0.0588221308969874
R725	0	0.0588221308969874
P-L-GLX	0	0.264704683625989
 
BIOMASS	0.0	1.0
;
