# Supplementary material for: Flux Balance Analysis with Objective Function Defined by Proteomics Data—Metabolism of Mycobacterium tuberculosis Exposed to Mefloquine
Source: PLoS One. 2015 Jul 28;10(7):e0134014. doi: 10.1371/journal.pone.0134014 (PMC4517854; doi:10.1371/journal.pone.0134014)
Supplement: S1 File — (ZIP) [file pone.0134014.s002.zip › code/fba_problems/objective_pmx_D2T2.prob]

#who: Daniel Montezano
#ewho: daniel lpds ufsc br
#when: 2015 Jan 19
#what: Problem file for proteomics objective function only
#      Time point D2T2

!max: 0.05 R002 + 0.025 R003 + 0.025 R008 + 0.025 R044 + 0.15 R046 + 0.075 R048 + 0.075 R050 + 0.025 R051 + 0.025 R052 + 0.05 R053 + 0.15 R055 + 0.2 R056 + 0.2 R057 + 0.1 R058 + 0.05 R061 + 0.0125 R063 + 0.1 R064 + 0.2 R065 + 0.15 R071 + 0.025 R073 + 0.05 R074 + 0.025 R080 + 0.2 R084 + 0.125 R085 + 0.025 R086 + 0.125 R093 + 0.125 R094 + 0.125 R095 + 0.125 R096 + 0.075 R097 + 0.075 R101 + 0.125 R102 + 0.15 R103 + 0.325 R134 + 0.075 R137 + 0.075 R141 + 0.025 R152 + 0.025 R153 + 0.175 R155 + 0.025 R156 + 0.025 R162 + 0.025 R163 + 0.025 R170 + 0.025 R171 + 0.025 R174 + 0.025 R185 + 0.125 R196 + 0.075 R198 + 0.05 R212 + 0.025 R213 + 0.1 R216 + 0.05 R217 + 0.025 R218 + 0.025 R220 + 0.574996364693907 R245 + 0.15 R247 + 0.1 R259 + 0.225 R260 + 0.025 R351 + 0.375018176530464 R427 + 0.025 R495 + 0.2 R497 + 0.2 R497b + 0.2 R498 + 0.2 R499 + 0.2 R500 + 0.2 R501 + 0.2 R502 + 0.2 R503 + 0.2 R504 + 0.2 R505 + 0.2 R506 + 0.2 R507 + 0.2 R534 + 0.2 R535 + 0.2 R536 + 0.275 R537 + 0.275 R538 + 0.275 R539 + 0.275 R540 + 0.275 R541 + 0.275 R542 + 0.275 R543 + 0.275 R544 + 0.275 R545 + 0.275 R546 + 0.275 R547 + 0.275 R548 + 0.275 R549 + 0.275 R550 + 0.275 R551 + 0.25 R621 + 0.05 R631 + 0.125 R637 + 0.875018176530464 R638 + 0.075 R644 + 0.3 R645 + 0.3 R646 + 0.3 R649 + 0.05 R683 + 0.025 R725 + 0.125 P-L-GLX
# long list of external metabolites
\ M_NH3_xt M_NO3_xt M_NO2_xt M_O2_xt M_CO2_xt M_O2_xt M_FOR_xt M_GLYCOLATE_xt M_AC_xt M_ACAL_xt M_AN_xt M_CITR_xt M_GL_xt M_GN_xt M_ORN_xt M_PI_xt M_PRO_xt M_RIB_xt M_SLF_xt M_THR_xt M_VAL_xt M_AD_xt M_GLY_xt M_GSN_xt M_INS_xt M_LAC_xt M_LLAC_xt M_MAL_x M_PHE_xt M_PYR_xt M_PHOSPHATIDYLCHOLINE_xt M_FE3_xt M_BIOTIN_xt M_CO-II_xt M_MO2_xt M_ELECTROPHILE-X_xt M_ADN_xt M_AKG_xt M_ASP_xt M_CIT_xt M_DA_xt M_DALA_x M_DC_xt M_DIN_xt M_DT_xt M_DU_xt M_ETH_xt M_FUM_xt M_GABA_xt M_GLAC_xt M_GLC_xt M_GLUC_xt M_HYXN_xt M_NAC_xt M_T3_xt M_UREA_xt M_XAN_xt  M_ALA_xt  M_ARG_xt H2X_xt N-ACETYL-S-CONJUGATE_xt M_BIOMASS_xt M_TAG_xt


# Vmin and Vmax constraints for specific fluxes:
BIOMASS	0.01	1.0
;
