# Supplementary material for: Flux Balance Analysis with Objective Function Defined by Proteomics Data—Metabolism of Mycobacterium tuberculosis Exposed to Mefloquine
Source: PLoS One. 2015 Jul 28;10(7):e0134014. doi: 10.1371/journal.pone.0134014 (PMC4517854; doi:10.1371/journal.pone.0134014)
Supplement: S1 File — (ZIP) [file pone.0134014.s002.zip › code/fba_problems/objective_pmx_CTL.prob]

#who: Daniel Montezano
#ewho: daniel lpds ufsc br
#when: 2015 Jan 19
#what: Problem file for proteomics objective function only
#      Time point CTL

!max: 0.0418228096048833 R002 + 0.0780035189814314 R003 + 0.0521555184803467 R008 + 0.0521555184803467 R044 + 0.0895210654883583 R046 + 0.0307745745050365 R048 + 0.120604262636731 R050 + 0.0130327584145223 R051 + 0.0857680547093424 R052 + 0.0846696541945917 R053 + 0.103261606090457 R055 + 0.131648056303703 R056 + 0.131648056303703 R057 + 0.209760902863585 R058 + 0.0043441768829113 R061 + 0.00234279932217209 R063 + 0.0700607565240663 R064 + 0.160159208286119 R065 + 0.0182258183909486 R071 + 0.0780035189814314 R073 + 0.0418228096048833 R074 + 0.0070316993036061 R080 + 0.131648056303703 R084 + 0.155783599724403 R085 + 0.0242625228477557 R086 + 0.125894123073244 R093 + 0.125894123073244 R094 + 0.125894123073244 R095 + 0.125894123073244 R096 + 0.148717393903849 R097 + 0.0573559808448972 R101 + 0.155783599724403 R102 + 0.268816016490243 R103 + 0.0155791799292787 R130 + 0.0155791799292787 R131 + 0.422272077622581 R134 + 0.0265059019809929 R137 + 0.0511727091032292 R141 + 0.0242625228477557 R152 + 0.0301847749958718 R153 + 0.0250667638467364 R154 + 0.162662354301072 R155 + 0.0070316993036061 R156 + 0.0242625228477557 R162 + 0.0070316993036061 R163 + 0.0242625228477557 R170 + 0.0301847749958718 R171 + 0.0142058661078813 R174 + 0.0503198401084165 R185 + 0.306183271741668 R196 + 0.0331687345902209 R212 + 0.035194483512604 R213 + 0.156114087883429 R216 + 0.0331687345902209 R217 + 0.035194483512604 R218 + 0.0142058661078813 R220 + 0.0191369954276018 R222 + 0.0101991242405434 R233 + 0.725616248811347 R245 + 0.114200627494747 R247 + 0.0256567911216896 R248 + 0.0185498152250041 R257 + 0.11598915834847 R259 + 0.186536194830855 R260 + 0.0453903051492151 R351 + 0.0203230857709018 R425 + 0.265788439747408 R427 + 0.0070316993036061 R495 + 0.0260649474145736 R497 + 0.0260649474145736 R497b + 0.0260649474145736 R498 + 0.0260649474145736 R499 + 0.0260649474145736 R500 + 0.0260649474145736 R501 + 0.0260649474145736 R502 + 0.0260649474145736 R503 + 0.0260649474145736 R504 + 0.0260649474145736 R505 + 0.0260649474145736 R506 + 0.0260649474145736 R507 + 0.0260649474145736 R534 + 0.0260649474145736 R535 + 0.0260649474145736 R536 + 0.0901942272760919 R537 + 0.0901942272760919 R538 + 0.0901942272760919 R539 + 0.0901942272760919 R540 + 0.0901942272760919 R541 + 0.0901942272760919 R542 + 0.0901942272760919 R543 + 0.0901942272760919 R544 + 0.0901942272760919 R545 + 0.0901942272760919 R546 + 0.0901942272760919 R547 + 0.0901942272760919 R548 + 0.0901942272760919 R549 + 0.0901942272760919 R550 + 0.0901942272760919 R551 + 0.23373382151134 R621 + 0.00935024114702851 R631 + 0.0314402200217516 R637 + 0.150562069024422 R638 + 0.0043441768829113 R645 + 0.0043441768829113 R646 + 0.0043441768829113 R649 + 0.0287489394655476 R683 + 0.0314366896520308 R725 + 0.306183271741668 P-L-GLX
# long list of external metabolites
\ M_NH3_xt M_NO3_xt M_NO2_xt M_O2_xt M_CO2_xt M_O2_xt M_FOR_xt M_GLYCOLATE_xt M_AC_xt M_ACAL_xt M_AN_xt M_CITR_xt M_GL_xt M_GN_xt M_ORN_xt M_PI_xt M_PRO_xt M_RIB_xt M_SLF_xt M_THR_xt M_VAL_xt M_AD_xt M_GLY_xt M_GSN_xt M_INS_xt M_LAC_xt M_LLAC_xt M_MAL_x M_PHE_xt M_PYR_xt M_PHOSPHATIDYLCHOLINE_xt M_FE3_xt M_BIOTIN_xt M_CO-II_xt M_MO2_xt M_ELECTROPHILE-X_xt M_ADN_xt M_AKG_xt M_ASP_xt M_CIT_xt M_DA_xt M_DALA_x M_DC_xt M_DIN_xt M_DT_xt M_DU_xt M_ETH_xt M_FUM_xt M_GABA_xt M_GLAC_xt M_GLC_xt M_GLUC_xt M_HYXN_xt M_NAC_xt M_T3_xt M_UREA_xt M_XAN_xt  M_ALA_xt  M_ARG_xt H2X_xt N-ACETYL-S-CONJUGATE_xt M_BIOMASS_xt M_TAG_xt


# Vmin and Vmax constraints for specific fluxes:
BIOMASS	0.01	1.0
;
