# Supplementary material for: Flux Balance Analysis with Objective Function Defined by Proteomics Data—Metabolism of Mycobacterium tuberculosis Exposed to Mefloquine
Source: PLoS One. 2015 Jul 28;10(7):e0134014. doi: 10.1371/journal.pone.0134014 (PMC4517854; doi:10.1371/journal.pone.0134014)
Supplement: S1 File — (ZIP) [file pone.0134014.s002.zip › code/fba_problems/constraints_pmx_D4T1.prob]

#who: Daniel Montezano
#ewho: daniel lpds ufsc br
#when: 2015 Jan 19
#what: Problem file for proteomics constraints
#      Time point D4T1

!max: 1 BIOMASSe
# long list of external metabolites
\ M_NH3_xt M_NO3_xt M_NO2_xt M_O2_xt M_CO2_xt M_O2_xt M_FOR_xt M_GLYCOLATE_xt M_AC_xt M_ACAL_xt M_AN_xt M_CITR_xt M_GL_xt M_GN_xt M_ORN_xt M_PI_xt M_PRO_xt M_RIB_xt M_SLF_xt M_THR_xt M_VAL_xt M_AD_xt M_GLY_xt M_GSN_xt M_INS_xt M_LAC_xt M_LLAC_xt M_MAL_x M_PHE_xt M_PYR_xt M_PHOSPHATIDYLCHOLINE_xt M_FE3_xt M_BIOTIN_xt M_CO-II_xt M_MO2_xt M_ELECTROPHILE-X_xt M_ADN_xt M_AKG_xt M_ASP_xt M_CIT_xt M_DA_xt M_DALA_x M_DC_xt M_DIN_xt M_DT_xt M_DU_xt M_ETH_xt M_FUM_xt M_GABA_xt M_GLAC_xt M_GLC_xt M_GLUC_xt M_HYXN_xt M_NAC_xt M_T3_xt M_UREA_xt M_XAN_xt  M_ALA_xt  M_ARG_xt H2X_xt N-ACETYL-S-CONJUGATE_xt M_BIOMASS_xt M_TAG_xt


# Vmin and Vmax constraints for specific fluxes using PMX data:
R002	-0.0285714812357148	0.0285714812357148
R003	-0.0285714812357148	0.0285714812357148
R008	0	0.171429624714296
R044	-0.171429624714296	0.171429624714296
R046	-0.228570375285704	0.228570375285704
R048	-0.0857148123571481	0.0857148123571481
R050	-0.171429624714296	0.171429624714296
R052	0	0.0571444370714444
R053	-0.0285714812357148	0.0285714812357148
R055	0	0.142859249428592
R056	-0.0571444370714444	0.0571444370714444
R057	-0.0571444370714444	0.0571444370714444
R058	0	0.0571444370714444
R063	-0.114285187642852	0.114285187642852
R064	-0.114285187642852	0.114285187642852
R065	-0.257144437071444	0.257144437071444
R071	-0.0285714812357148	0.0285714812357148
R073	-0.0285714812357148	0.0285714812357148
R074	-0.0285714812357148	0.0285714812357148
R080	0	0.0571444370714444
R084	0	0.0571444370714444
R085	0	0.257144437071444
R086	0	0.0571444370714444
R093	0	0.0857148123571481
R094	0	0.0857148123571481
R095	0	0.0857148123571481
R096	0	0.0857148123571481
R097	-0.171429624714296	0.171429624714296
R101	-0.114285187642852	0.114285187642852
R102	0	0.257144437071444
R103	0	0.257144437071444
R134	0	0.257144437071444
R137	0	0.0285714812357148
R141	-0.0857148123571481	0.0857148123571481
R152	0	0.0571444370714444
R153	0	0.0571444370714444
R154	0	0.0857148123571481
R155	-0.285714812357148	0.285714812357148
R156	0	0.0571444370714444
R162	0	0.0571444370714444
R163	0	0.0571444370714444
R170	0	0.0571444370714444
R171	0	0.0571444370714444
R174	0	0.0285714812357148
R185	-0.0857148123571481	0.0857148123571481
R196	0	0.428555629285556
R212	0	0.0571444370714444
R213	0	0.0285714812357148
R216	0	0.142859249428592
R217	0	0.0571444370714444
R218	0	0.0285714812357148
R220	0	0.0285714812357148
R222	0	0.0285714812357148
R233	0	0.0571444370714444
R245	-0.628585121285851	0.628585121285851
R247	0	0.114285187642852
R248	-0.0857148123571481	0.0857148123571481
R257	0	0.0571444370714444
R259	0	0.285714812357148
R260	0	0.171429624714296
R351	-0.0285714812357148	0.0285714812357148
R365	0	0.0571444370714444
R427	0	0.314285187642852
R495	0	0.0571444370714444
R537	0	0.0857148123571481
R538	0	0.0857148123571481
R539	0	0.0857148123571481
R540	0	0.0857148123571481
R541	0	0.0857148123571481
R542	0	0.0857148123571481
R543	0	0.0857148123571481
R544	0	0.0857148123571481
R545	0	0.0857148123571481
R546	0	0.0857148123571481
R547	0	0.0857148123571481
R548	0	0.0857148123571481
R549	0	0.0857148123571481
R550	0	0.0857148123571481
R551	0	0.0857148123571481
R621	0	0.342859249428592
R631	0	0.0571444370714444
R637	0	0.0571444370714444
R638	0	0.45712600457126
R683	0	0.0285714812357148
R725	0	0.0571444370714444
P-L-GLX	0	0.428555629285556
 
BIOMASS	0.0	1.0
;
