# Supplementary material for: Flux Balance Analysis with Objective Function Defined by Proteomics Data—Metabolism of Mycobacterium tuberculosis Exposed to Mefloquine
Source: PLoS One. 2015 Jul 28;10(7):e0134014. doi: 10.1371/journal.pone.0134014 (PMC4517854; doi:10.1371/journal.pone.0134014)
Supplement: S1 File — (ZIP) [file pone.0134014.s002.zip › code/fba_problems/constraints_pmx_D2T.prob]

#who: Daniel Montezano
#ewho: daniel lpds ufsc br
#when: 2015 Jan 19
#what: Problem file for proteomics constraints
#      Time point D2T

!max: 1 BIOMASSe
# long list of external metabolites
\ M_NH3_xt M_NO3_xt M_NO2_xt M_O2_xt M_CO2_xt M_O2_xt M_FOR_xt M_GLYCOLATE_xt M_AC_xt M_ACAL_xt M_AN_xt M_CITR_xt M_GL_xt M_GN_xt M_ORN_xt M_PI_xt M_PRO_xt M_RIB_xt M_SLF_xt M_THR_xt M_VAL_xt M_AD_xt M_GLY_xt M_GSN_xt M_INS_xt M_LAC_xt M_LLAC_xt M_MAL_x M_PHE_xt M_PYR_xt M_PHOSPHATIDYLCHOLINE_xt M_FE3_xt M_BIOTIN_xt M_CO-II_xt M_MO2_xt M_ELECTROPHILE-X_xt M_ADN_xt M_AKG_xt M_ASP_xt M_CIT_xt M_DA_xt M_DALA_x M_DC_xt M_DIN_xt M_DT_xt M_DU_xt M_ETH_xt M_FUM_xt M_GABA_xt M_GLAC_xt M_GLC_xt M_GLUC_xt M_HYXN_xt M_NAC_xt M_T3_xt M_UREA_xt M_XAN_xt  M_ALA_xt  M_ARG_xt H2X_xt N-ACETYL-S-CONJUGATE_xt M_BIOMASS_xt M_TAG_xt


# Vmin and Vmax constraints for specific fluxes using PMX data:
R002	-0.0449702397405421	0.0449702397405421
R003	-0.0715499290544898	0.0715499290544898
R008	0	0.0126725265815321
R044	-0.0126725265815321	0.0126725265815321
R046	-0.115285532644148	0.115285532644148
R048	-0.0380175797445962	0.0380175797445962
R050	-0.13614535537251	0.13614535537251
R051	0	0.0126725265815321
R052	0	0.0322977131590101
R053	-0.0842224556360219	0.0842224556360219
R055	0	0.0956603460666704
R056	-0.160257615125214	0.160257615125214
R057	-0.160257615125214	0.160257615125214
R058	0	0.188068255108998
R061	0	0.0253450531630641
R063	-0.102613006062616	0.102613006062616
R064	-0.0899404794810843	0.0899404794810843
R065	-0.179882801702692	0.179882801702692
R071	-0.0760351594891923	0.0760351594891923
R073	-0.0715499290544898	0.0715499290544898
R074	-0.0449702397405421	0.0449702397405421
R080	0	0.0126725265815321
R084	0	0.160257615125214
R085	0	0.181115595113052
R086	0	0.0126725265815321
R093	0	0.102613006062616
R094	0	0.102613006062616
R095	0	0.102613006062616
R096	0	0.102613006062616
R097	-0.116520168795032	0.116520168795032
R101	-0.0772679528995522	0.0772679528995522
R102	0	0.181115595113052
R103	0	0.252665524167542
R130	0	0.0588774024729578
R131	0	0.0588774024729578
R134	0	0.341373210238266
R137	0	0.0380175797445962
R141	-0.0576427663220742	0.0576427663220742
R152	0	0.0126725265815321
R153	0	0.0322977131590101
R155	-0.147585088543682	0.147585088543682
R156	0	0.0126725265815321
R162	0	0.0126725265815321
R163	0	0.0126725265815321
R170	0	0.0126725265815321
R171	0	0.0322977131590101
R174	0	0.0126725265815321
R185	-0.0322977131590101	0.0322977131590101
R196	0	0.20074078169053
R198	-0.0380175797445962	0.0380175797445962
R212	0	0.0449702397405421
R213	0	0.0126725265815321
R216	0	0.109567508799086
R217	0	0.0449702397405421
R218	0	0.0126725265815321
R220	0	0.0126725265815321
R233	0	0.019625186577478
R245	-0.585844067296884	0.585844067296884
R247	0	0.174162935117106
R248	-0.019625186577478	0.019625186577478
R259	0	0.129192695376564
R260	0	0.153303112388745
R351	-0.0519228997364881	0.0519228997364881
R425	0	0.019625186577478
R427	0	0.209722299003077
R495	0	0.0126725265815321
R497	0	0.101380212652256
R497b	0	0.101380212652256
R498	0	0.101380212652256
R499	0	0.101380212652256
R500	0	0.101380212652256
R501	0	0.101380212652256
R502	0	0.101380212652256
R503	0	0.101380212652256
R504	0	0.101380212652256
R505	0	0.101380212652256
R506	0	0.101380212652256
R507	0	0.101380212652256
R534	0	0.101380212652256
R535	0	0.101380212652256
R536	0	0.101380212652256
R537	0	0.0633626329076603
R538	0	0.0633626329076603
R539	0	0.0633626329076603
R540	0	0.0633626329076603
R541	0	0.0633626329076603
R542	0	0.0633626329076603
R543	0	0.0633626329076603
R544	0	0.0633626329076603
R545	0	0.0633626329076603
R546	0	0.0633626329076603
R547	0	0.0633626329076603
R548	0	0.0633626329076603
R549	0	0.0633626329076603
R550	0	0.0633626329076603
R551	0	0.0633626329076603
R621	0	0.322977131590101
R631	0	0.0253450531630641
R637	0	0.0633626329076603
R638	0	0.44354764405624
R644	0	0.0380175797445962
R645	0	0.152070318978385
R646	0	0.152070318978385
R649	0	0.152070318978385
R683	0	0.0449702397405421
R725	0	0.0322977131590101
P-L-GLX	0	0.20074078169053
 
BIOMASS	0.0	1.0
;
