# Supplementary material for: Flux Balance Analysis with Objective Function Defined by Proteomics Data—Metabolism of Mycobacterium tuberculosis Exposed to Mefloquine
Source: PLoS One. 2015 Jul 28;10(7):e0134014. doi: 10.1371/journal.pone.0134014 (PMC4517854; doi:10.1371/journal.pone.0134014)
Supplement: S1 File — (ZIP) [file pone.0134014.s002.zip › code/fba_problems/objective_pmx_H6C2.prob]

#who: Daniel Montezano
#ewho: daniel lpds ufsc br
#when: 2015 Jan 19
#what: Problem file for proteomics objective function only
#      Time point H6C2

!max: 0.0909067212809533 R056 + 0.0909067212809533 R057 + 0.0909067212809533 R065 + 0.0909067212809533 R084 + 0.181817166263266 R085 + 0.272723887544219 R097 + 0.181817166263266 R102 + 0.0909067212809533 R103 + 0.272723887544219 R134 + 0.0909067212809533 R155 + 0.454552224911562 R196 + 0.0909067212809533 R216 + 0.636343325265314 R245 + 0.0909067212809533 R259 + 0.454552224911562 P-L-GLX
# long list of external metabolites
\ M_NH3_xt M_NO3_xt M_NO2_xt M_O2_xt M_CO2_xt M_O2_xt M_FOR_xt M_GLYCOLATE_xt M_AC_xt M_ACAL_xt M_AN_xt M_CITR_xt M_GL_xt M_GN_xt M_ORN_xt M_PI_xt M_PRO_xt M_RIB_xt M_SLF_xt M_THR_xt M_VAL_xt M_AD_xt M_GLY_xt M_GSN_xt M_INS_xt M_LAC_xt M_LLAC_xt M_MAL_x M_PHE_xt M_PYR_xt M_PHOSPHATIDYLCHOLINE_xt M_FE3_xt M_BIOTIN_xt M_CO-II_xt M_MO2_xt M_ELECTROPHILE-X_xt M_ADN_xt M_AKG_xt M_ASP_xt M_CIT_xt M_DA_xt M_DALA_x M_DC_xt M_DIN_xt M_DT_xt M_DU_xt M_ETH_xt M_FUM_xt M_GABA_xt M_GLAC_xt M_GLC_xt M_GLUC_xt M_HYXN_xt M_NAC_xt M_T3_xt M_UREA_xt M_XAN_xt  M_ALA_xt  M_ARG_xt H2X_xt N-ACETYL-S-CONJUGATE_xt M_BIOMASS_xt M_TAG_xt


# Vmin and Vmax constraints for specific fluxes:
BIOMASS	0.01	1.0
;
