# Supplementary material for: Flux Balance Analysis with Objective Function Defined by Proteomics Data—Metabolism of Mycobacterium tuberculosis Exposed to Mefloquine
Source: PLoS One. 2015 Jul 28;10(7):e0134014. doi: 10.1371/journal.pone.0134014 (PMC4517854; doi:10.1371/journal.pone.0134014)
Supplement: S1 File — (ZIP) [file pone.0134014.s002.zip › code/fba_problems/constraints_pmx_D4T2.prob]

#who: Daniel Montezano
#ewho: daniel lpds ufsc br
#when: 2015 Jan 19
#what: Problem file for proteomics constraints
#      Time point D4T2

!max: 1 BIOMASSe
# long list of external metabolites
\ M_NH3_xt M_NO3_xt M_NO2_xt M_O2_xt M_CO2_xt M_O2_xt M_FOR_xt M_GLYCOLATE_xt M_AC_xt M_ACAL_xt M_AN_xt M_CITR_xt M_GL_xt M_GN_xt M_ORN_xt M_PI_xt M_PRO_xt M_RIB_xt M_SLF_xt M_THR_xt M_VAL_xt M_AD_xt M_GLY_xt M_GSN_xt M_INS_xt M_LAC_xt M_LLAC_xt M_MAL_x M_PHE_xt M_PYR_xt M_PHOSPHATIDYLCHOLINE_xt M_FE3_xt M_BIOTIN_xt M_CO-II_xt M_MO2_xt M_ELECTROPHILE-X_xt M_ADN_xt M_AKG_xt M_ASP_xt M_CIT_xt M_DA_xt M_DALA_x M_DC_xt M_DIN_xt M_DT_xt M_DU_xt M_ETH_xt M_FUM_xt M_GABA_xt M_GLAC_xt M_GLC_xt M_GLUC_xt M_HYXN_xt M_NAC_xt M_T3_xt M_UREA_xt M_XAN_xt  M_ALA_xt  M_ARG_xt H2X_xt N-ACETYL-S-CONJUGATE_xt M_BIOMASS_xt M_TAG_xt


# Vmin and Vmax constraints for specific fluxes using PMX data:
R002	-0.0588209450013979	0.0588209450013979
R003	-0.117645884091545	0.117645884091545
R046	-0.117645884091545	0.117645884091545
R050	-0.117645884091545	0.117645884091545
R052	0	0.0588209450013979
R053	-0.0588209450013979	0.0588209450013979
R055	0	0.117645884091545
R058	0	0.176466829092942
R063	-0.0588209450013979	0.0588209450013979
R064	-0.0588209450013979	0.0588209450013979
R065	-0.235291768183089	0.235291768183089
R071	-0.117645884091545	0.117645884091545
R073	-0.117645884091545	0.117645884091545
R074	-0.0588209450013979	0.0588209450013979
R085	0	0.117645884091545
R093	0	0.0588209450013979
R094	0	0.0588209450013979
R095	0	0.0588209450013979
R096	0	0.0588209450013979
R097	-0.0588209450013979	0.0588209450013979
R101	-0.0588209450013979	0.0588209450013979
R102	0	0.117645884091545
R103	0	0.0588209450013979
R134	0	0.352933658185885
R155	-0.117645884091545	0.117645884091545
R196	0	0.176466829092942
R212	0	0.0588209450013979
R216	0	0.117645884091545
R217	0	0.0588209450013979
R245	-1	1
R247	0	0.117645884091545
R248	-0.0588209450013979	0.0588209450013979
R259	0	0.117645884091545
R260	0	0.117645884091545
R351	-0.117645884091545	0.117645884091545
R427	0	0.0588209450013979
R621	0	0.411750609098534
R638	0	0.294112713184487
R725	0	0.0588209450013979
P-L-GLX	0	0.176466829092942
 
BIOMASS	0.0	1.0
;
