# Supplementary material for: Flux Balance Analysis with Objective Function Defined by Proteomics Data—Metabolism of Mycobacterium tuberculosis Exposed to Mefloquine
Source: PLoS One. 2015 Jul 28;10(7):e0134014. doi: 10.1371/journal.pone.0134014 (PMC4517854; doi:10.1371/journal.pone.0134014)
Supplement: S1 File — (ZIP) [file pone.0134014.s002.zip › code/fba_problems/objective_pmx_D4C.prob]

#who: Daniel Montezano
#ewho: daniel lpds ufsc br
#when: 2015 Jan 19
#what: Problem file for proteomics objective function only
#      Time point D4C

!max: 0.0433637254413499 R002 + 0.115710892996529 R003 + 0.0862903359739591 R008 + 0.0862903359739591 R044 + 0.115710892996529 R046 + 0.0287628917343431 R048 + 0.115491671233787 R050 + 0.115491671233787 R052 + 0.0869480012621859 R053 + 0.115710892996529 R055 + 0.259973759819308 R056 + 0.259973759819308 R057 + 0.260842343015628 R058 + 0.00293675112769838 R063 + 0.0725657250095494 R064 + 0.187838174480594 R065 + 0.115710892996529 R073 + 0.0433637254413499 R074 + 0.259973759819308 R084 + 0.145788450998954 R085 + 0.0146008337070068 R086 + 0.158856060983509 R093 + 0.158856060983509 R094 + 0.158856060983509 R095 + 0.158856060983509 R096 + 0.115928453988341 R097 + 0.0579642269941707 R101 + 0.145788450998954 R102 + 0.303321541859731 R103 + 0.448673874412502 R134 + 0.0289824456512713 R137 + 0.0579642269941707 R141 + 0.0146008337070068 R152 + 0.0577453373856144 R153 + 0.0579642269941707 R154 + 0.159073621975321 R155 + 0.0146008337070068 R162 + 0.0146008337070068 R170 + 0.0577453373856144 R171 + 0.0287628917343431 R174 + 0.0725657250095494 R185 + 0.260842343015628 R196 + 0.0435829472040921 R212 + 0.0289824456512713 R213 + 0.130310730240978 R216 + 0.0435829472040921 R217 + 0.0289824456512713 R218 + 0.0287628917343431 R220 + 0.0431451679869796 R222 + 0.0146008337070068 R233 + 0.869031604470795 R245 + 0.101767060269377 R247 + 0.0289824456512713 R248 + 0.0287628917343431 R257 + 0.0869480012621859 R259 + 0.188274957235149 R260 + 0.0869480012621859 R351 + 0.0289824456512713 R425 + 0.245802401474765 R427 + 0.0289824456512713 R537 + 0.0289824456512713 R538 + 0.0289824456512713 R539 + 0.0289824456512713 R540 + 0.0289824456512713 R541 + 0.0289824456512713 R542 + 0.0289824456512713 R543 + 0.0289824456512713 R544 + 0.0289824456512713 R545 + 0.0289824456512713 R546 + 0.0289824456512713 R547 + 0.0289824456512713 R548 + 0.0289824456512713 R549 + 0.0289824456512713 R550 + 0.0289824456512713 R551 + 0.2316410077558 R621 + 0.0146008337070068 R631 + 0.160389949014332 R638 + 0.0433637254413499 R683 + 0.0433637254413499 R725 + 0.260842343015628 P-L-GLX
# long list of external metabolites
\ M_NH3_xt M_NO3_xt M_NO2_xt M_O2_xt M_CO2_xt M_O2_xt M_FOR_xt M_GLYCOLATE_xt M_AC_xt M_ACAL_xt M_AN_xt M_CITR_xt M_GL_xt M_GN_xt M_ORN_xt M_PI_xt M_PRO_xt M_RIB_xt M_SLF_xt M_THR_xt M_VAL_xt M_AD_xt M_GLY_xt M_GSN_xt M_INS_xt M_LAC_xt M_LLAC_xt M_MAL_x M_PHE_xt M_PYR_xt M_PHOSPHATIDYLCHOLINE_xt M_FE3_xt M_BIOTIN_xt M_CO-II_xt M_MO2_xt M_ELECTROPHILE-X_xt M_ADN_xt M_AKG_xt M_ASP_xt M_CIT_xt M_DA_xt M_DALA_x M_DC_xt M_DIN_xt M_DT_xt M_DU_xt M_ETH_xt M_FUM_xt M_GABA_xt M_GLAC_xt M_GLC_xt M_GLUC_xt M_HYXN_xt M_NAC_xt M_T3_xt M_UREA_xt M_XAN_xt  M_ALA_xt  M_ARG_xt H2X_xt N-ACETYL-S-CONJUGATE_xt M_BIOMASS_xt M_TAG_xt


# Vmin and Vmax constraints for specific fluxes:
BIOMASS	0.01	1.0
;
