# Supplementary material for: Flux Balance Analysis with Objective Function Defined by Proteomics Data—Metabolism of Mycobacterium tuberculosis Exposed to Mefloquine
Source: PLoS One. 2015 Jul 28;10(7):e0134014. doi: 10.1371/journal.pone.0134014 (PMC4517854; doi:10.1371/journal.pone.0134014)
Supplement: S1 File — (ZIP) [file pone.0134014.s002.zip › code/fba_problems/objective_pmx_D2T.prob]

#who: Daniel Montezano
#ewho: daniel lpds ufsc br
#when: 2015 Jan 19
#what: Problem file for proteomics objective function only
#      Time point D2T

!max: 0.0449702397405421 R002 + 0.0715499290544898 R003 + 0.0126725265815321 R008 + 0.0126725265815321 R044 + 0.115285532644148 R046 + 0.0380175797445962 R048 + 0.13614535537251 R050 + 0.0126725265815321 R051 + 0.0322977131590101 R052 + 0.0842224556360219 R053 + 0.0956603460666704 R055 + 0.160257615125214 R056 + 0.160257615125214 R057 + 0.188068255108998 R058 + 0.0253450531630641 R061 + 0.0112430514446663 R063 + 0.0899404794810843 R064 + 0.179882801702692 R065 + 0.0760351594891923 R071 + 0.0715499290544898 R073 + 0.0449702397405421 R074 + 0.0126725265815321 R080 + 0.160257615125214 R084 + 0.181115595113052 R085 + 0.0126725265815321 R086 + 0.102613006062616 R093 + 0.102613006062616 R094 + 0.102613006062616 R095 + 0.102613006062616 R096 + 0.116520168795032 R097 + 0.0772679528995522 R101 + 0.181115595113052 R102 + 0.252665524167542 R103 + 0.0588774024729578 R130 + 0.0588774024729578 R131 + 0.341373210238266 R134 + 0.0380175797445962 R137 + 0.0576427663220742 R141 + 0.0126725265815321 R152 + 0.0519228997364881 R153 + 0.147585088543682 R155 + 0.0126725265815321 R156 + 0.0126725265815321 R162 + 0.0126725265815321 R163 + 0.0126725265815321 R170 + 0.0519228997364881 R171 + 0.0126725265815321 R174 + 0.0322977131590101 R185 + 0.20074078169053 R196 + 0.0380175797445962 R198 + 0.0449702397405421 R212 + 0.0126725265815321 R213 + 0.109567508799086 R216 + 0.0449702397405421 R217 + 0.0126725265815321 R218 + 0.0126725265815321 R220 + 0.019625186577478 R233 + 0.585844067296884 R245 + 0.174162935117106 R247 + 0.019625186577478 R248 + 0.129192695376564 R259 + 0.153303112388745 R260 + 0.0519228997364881 R351 + 0.019625186577478 R425 + 0.209722299003077 R427 + 0.0126725265815321 R495 + 0.101380212652256 R497 + 0.101380212652256 R497b + 0.101380212652256 R498 + 0.101380212652256 R499 + 0.101380212652256 R500 + 0.101380212652256 R501 + 0.101380212652256 R502 + 0.101380212652256 R503 + 0.101380212652256 R504 + 0.101380212652256 R505 + 0.101380212652256 R506 + 0.101380212652256 R507 + 0.101380212652256 R534 + 0.101380212652256 R535 + 0.101380212652256 R536 + 0.139397792396853 R537 + 0.139397792396853 R538 + 0.139397792396853 R539 + 0.139397792396853 R540 + 0.139397792396853 R541 + 0.139397792396853 R542 + 0.139397792396853 R543 + 0.139397792396853 R544 + 0.139397792396853 R545 + 0.139397792396853 R546 + 0.139397792396853 R547 + 0.139397792396853 R548 + 0.139397792396853 R549 + 0.139397792396853 R550 + 0.139397792396853 R551 + 0.322977131590101 R621 + 0.0253450531630641 R631 + 0.0633626329076603 R637 + 0.44354764405624 R638 + 0.0380175797445962 R644 + 0.152070318978385 R645 + 0.152070318978385 R646 + 0.152070318978385 R649 + 0.0449702397405421 R683 + 0.0322977131590101 R725 + 0.20074078169053 P-L-GLX
# long list of external metabolites
\ M_NH3_xt M_NO3_xt M_NO2_xt M_O2_xt M_CO2_xt M_O2_xt M_FOR_xt M_GLYCOLATE_xt M_AC_xt M_ACAL_xt M_AN_xt M_CITR_xt M_GL_xt M_GN_xt M_ORN_xt M_PI_xt M_PRO_xt M_RIB_xt M_SLF_xt M_THR_xt M_VAL_xt M_AD_xt M_GLY_xt M_GSN_xt M_INS_xt M_LAC_xt M_LLAC_xt M_MAL_x M_PHE_xt M_PYR_xt M_PHOSPHATIDYLCHOLINE_xt M_FE3_xt M_BIOTIN_xt M_CO-II_xt M_MO2_xt M_ELECTROPHILE-X_xt M_ADN_xt M_AKG_xt M_ASP_xt M_CIT_xt M_DA_xt M_DALA_x M_DC_xt M_DIN_xt M_DT_xt M_DU_xt M_ETH_xt M_FUM_xt M_GABA_xt M_GLAC_xt M_GLC_xt M_GLUC_xt M_HYXN_xt M_NAC_xt M_T3_xt M_UREA_xt M_XAN_xt  M_ALA_xt  M_ARG_xt H2X_xt N-ACETYL-S-CONJUGATE_xt M_BIOMASS_xt M_TAG_xt


# Vmin and Vmax constraints for specific fluxes:
BIOMASS	0.01	1.0
;
