# Supplementary material for: Flux Balance Analysis with Objective Function Defined by Proteomics Data—Metabolism of Mycobacterium tuberculosis Exposed to Mefloquine
Source: PLoS One. 2015 Jul 28;10(7):e0134014. doi: 10.1371/journal.pone.0134014 (PMC4517854; doi:10.1371/journal.pone.0134014)
Supplement: S1 File — (ZIP) [file pone.0134014.s002.zip › code/fba_problems/constraints_pmx_D4C.prob]

#who: Daniel Montezano
#ewho: daniel lpds ufsc br
#when: 2015 Jan 19
#what: Problem file for proteomics constraints
#      Time point D4C

!max: 1 BIOMASSe
# long list of external metabolites
\ M_NH3_xt M_NO3_xt M_NO2_xt M_O2_xt M_CO2_xt M_O2_xt M_FOR_xt M_GLYCOLATE_xt M_AC_xt M_ACAL_xt M_AN_xt M_CITR_xt M_GL_xt M_GN_xt M_ORN_xt M_PI_xt M_PRO_xt M_RIB_xt M_SLF_xt M_THR_xt M_VAL_xt M_AD_xt M_GLY_xt M_GSN_xt M_INS_xt M_LAC_xt M_LLAC_xt M_MAL_x M_PHE_xt M_PYR_xt M_PHOSPHATIDYLCHOLINE_xt M_FE3_xt M_BIOTIN_xt M_CO-II_xt M_MO2_xt M_ELECTROPHILE-X_xt M_ADN_xt M_AKG_xt M_ASP_xt M_CIT_xt M_DA_xt M_DALA_x M_DC_xt M_DIN_xt M_DT_xt M_DU_xt M_ETH_xt M_FUM_xt M_GABA_xt M_GLAC_xt M_GLC_xt M_GLUC_xt M_HYXN_xt M_NAC_xt M_T3_xt M_UREA_xt M_XAN_xt  M_ALA_xt  M_ARG_xt H2X_xt N-ACETYL-S-CONJUGATE_xt M_BIOMASS_xt M_TAG_xt


# Vmin and Vmax constraints for specific fluxes using PMX data:
R002	-0.0433637254413499	0.0433637254413499
R003	-0.115710892996529	0.115710892996529
R008	0	0.0862903359739591
R044	-0.0862903359739591	0.0862903359739591
R046	-0.115710892996529	0.115710892996529
R048	-0.0287628917343431	0.0287628917343431
R050	-0.115491671233787	0.115491671233787
R052	0	0.115491671233787
R053	-0.0869480012621859	0.0869480012621859
R055	0	0.115710892996529
R056	-0.259973759819308	0.259973759819308
R057	-0.259973759819308	0.259973759819308
R058	0	0.260842343015628
R063	-0.0289824456512713	0.0289824456512713
R064	-0.0725657250095494	0.0725657250095494
R065	-0.187838174480594	0.187838174480594
R073	-0.115710892996529	0.115710892996529
R074	-0.0433637254413499	0.0433637254413499
R084	0	0.259973759819308
R085	0	0.145788450998954
R086	0	0.0146008337070068
R093	0	0.158856060983509
R094	0	0.158856060983509
R095	0	0.158856060983509
R096	0	0.158856060983509
R097	-0.115928453988341	0.115928453988341
R101	-0.0579642269941707	0.0579642269941707
R102	0	0.145788450998954
R103	0	0.303321541859731
R134	0	0.448673874412502
R137	0	0.0289824456512713
R141	-0.0579642269941707	0.0579642269941707
R152	0	0.0146008337070068
R153	0	0.0433637254413499
R154	0	0.0579642269941707
R155	-0.159073621975321	0.159073621975321
R162	0	0.0146008337070068
R170	0	0.0146008337070068
R171	0	0.0433637254413499
R174	0	0.0287628917343431
R185	-0.0725657250095494	0.0725657250095494
R196	0	0.260842343015628
R212	0	0.0435829472040921
R213	0	0.0289824456512713
R216	0	0.130310730240978
R217	0	0.0435829472040921
R218	0	0.0289824456512713
R220	0	0.0287628917343431
R222	0	0.0431451679869796
R233	0	0.0146008337070068
R245	-0.869031604470795	0.869031604470795
R247	0	0.101767060269377
R248	-0.0289824456512713	0.0289824456512713
R257	0	0.0287628917343431
R259	0	0.0869480012621859
R260	0	0.188274957235149
R351	-0.0869480012621859	0.0869480012621859
R425	0	0.0289824456512713
R427	0	0.245802401474765
R537	0	0.0289824456512713
R538	0	0.0289824456512713
R539	0	0.0289824456512713
R540	0	0.0289824456512713
R541	0	0.0289824456512713
R542	0	0.0289824456512713
R543	0	0.0289824456512713
R544	0	0.0289824456512713
R545	0	0.0289824456512713
R546	0	0.0289824456512713
R547	0	0.0289824456512713
R548	0	0.0289824456512713
R549	0	0.0289824456512713
R550	0	0.0289824456512713
R551	0	0.0289824456512713
R621	0	0.2316410077558
R631	0	0.0146008337070068
R638	0	0.160389949014332
R683	0	0.0433637254413499
R725	0	0.0433637254413499
P-L-GLX	0	0.260842343015628
 
BIOMASS	0.0	1.0
;
