# Supplementary material for: Flux Balance Analysis with Objective Function Defined by Proteomics Data—Metabolism of Mycobacterium tuberculosis Exposed to Mefloquine
Source: PLoS One. 2015 Jul 28;10(7):e0134014. doi: 10.1371/journal.pone.0134014 (PMC4517854; doi:10.1371/journal.pone.0134014)
Supplement: S1 File — (ZIP) [file pone.0134014.s002.zip › code/fba_problems/constraints_pmx_H6T.prob]

#who: Daniel Montezano
#ewho: daniel lpds ufsc br
#when: 2015 Jan 19
#what: Problem file for proteomics constraints
#      Time point H6T

!max: 1 BIOMASSe
# long list of external metabolites
\ M_NH3_xt M_NO3_xt M_NO2_xt M_O2_xt M_CO2_xt M_O2_xt M_FOR_xt M_GLYCOLATE_xt M_AC_xt M_ACAL_xt M_AN_xt M_CITR_xt M_GL_xt M_GN_xt M_ORN_xt M_PI_xt M_PRO_xt M_RIB_xt M_SLF_xt M_THR_xt M_VAL_xt M_AD_xt M_GLY_xt M_GSN_xt M_INS_xt M_LAC_xt M_LLAC_xt M_MAL_x M_PHE_xt M_PYR_xt M_PHOSPHATIDYLCHOLINE_xt M_FE3_xt M_BIOTIN_xt M_CO-II_xt M_MO2_xt M_ELECTROPHILE-X_xt M_ADN_xt M_AKG_xt M_ASP_xt M_CIT_xt M_DA_xt M_DALA_x M_DC_xt M_DIN_xt M_DT_xt M_DU_xt M_ETH_xt M_FUM_xt M_GABA_xt M_GLAC_xt M_GLC_xt M_GLUC_xt M_HYXN_xt M_NAC_xt M_T3_xt M_UREA_xt M_XAN_xt  M_ALA_xt  M_ARG_xt H2X_xt N-ACETYL-S-CONJUGATE_xt M_BIOMASS_xt M_TAG_xt


# Vmin and Vmax constraints for specific fluxes using PMX data:
R002	-0.0505222719178946	0.0505222719178946
R003	-0.0630988601152503	0.0630988601152503
R008	0	0.0630988601152503
R044	-0.0630988601152503	0.0630988601152503
R046	-0.0630988601152503	0.0630988601152503
R048	-0.0505222719178946	0.0505222719178946
R050	-0.128756502110119	0.128756502110119
R052	0	0.11106375222579
R053	-0.0859077716865527	0.0859077716865527
R055	0	0.0959283821488159
R056	-0.108504970346172	0.108504970346172
R057	-0.108504970346172	0.108504970346172
R058	0	0.209549514181961
R063	-0.0530796517252499	0.0530796517252499
R064	-0.0479634900382766	0.0479634900382766
R065	-0.176719992148395	0.176719992148395
R073	-0.0630988601152503	0.0630988601152503
R074	-0.0505222719178946	0.0505222719178946
R084	0	0.108504970346172
R085	0	0.240027761030804
R086	0	0.0151353700769738
R093	0	0.0756768503848688
R094	0	0.0756768503848688
R095	0	0.0756768503848688
R096	0	0.0756768503848688
R097	-0.131313881917474	0.131313881917474
R101	-0.0833503918791974	0.0833503918791974
R102	0	0.240027761030804
R103	0	0.239818852263646
R134	0	0.282667582687212
R137	0	0.017692749884329
R141	-0.0682150218022237	0.0682150218022237
R152	0	0.0151353700769738
R153	0	0.0151353700769738
R154	0	0.0353869018409209
R155	-0.0807930120718422	0.0807930120718422
R162	0	0.0151353700769738
R170	0	0.0151353700769738
R171	0	0.0151353700769738
R174	0	0.0151353700769738
R185	-0.0328281199613028	0.0328281199613028
R196	0	0.194412742032724
R213	0	0.017692749884329
R216	0	0.0933696002691979
R218	0	0.017692749884329
R222	0	0.0151353700769738
R245	-0.618636344517196	0.618636344517196
R247	0	0.0782342301922241
R248	-0.0302707401539475	0.0302707401539475
R257	0	0.0454061102309213
R259	0	0.0807930120718422
R260	0	0.126199122302763
R351	-0.0479634900382766	0.0479634900382766
R427	0	0.214459571246302
R537	0	0.0151353700769738
R538	0	0.0151353700769738
R539	0	0.0151353700769738
R540	0	0.0151353700769738
R541	0	0.0151353700769738
R542	0	0.0151353700769738
R543	0	0.0151353700769738
R544	0	0.0151353700769738
R545	0	0.0151353700769738
R546	0	0.0151353700769738
R547	0	0.0151353700769738
R548	0	0.0151353700769738
R549	0	0.0151353700769738
R550	0	0.0151353700769738
R551	0	0.0151353700769738
R621	0	0.242379036215527
R638	0	0.017692749884329
R683	0	0.0479634900382766
P-L-GLX	0	0.194412742032724
 
BIOMASS	0.0	1.0
;
