# Supplementary material for: Flux Balance Analysis with Objective Function Defined by Proteomics Data—Metabolism of Mycobacterium tuberculosis Exposed to Mefloquine
Source: PLoS One. 2015 Jul 28;10(7):e0134014. doi: 10.1371/journal.pone.0134014 (PMC4517854; doi:10.1371/journal.pone.0134014)
Supplement: S1 File — (ZIP) [file pone.0134014.s002.zip › code/fba_problems/constraints_pmx_D4T.prob]

#who: Daniel Montezano
#ewho: daniel lpds ufsc br
#when: 2015 Jan 19
#what: Problem file for proteomics constraints
#      Time point D4T

!max: 1 BIOMASSe
# long list of external metabolites
\ M_NH3_xt M_NO3_xt M_NO2_xt M_O2_xt M_CO2_xt M_O2_xt M_FOR_xt M_GLYCOLATE_xt M_AC_xt M_ACAL_xt M_AN_xt M_CITR_xt M_GL_xt M_GN_xt M_ORN_xt M_PI_xt M_PRO_xt M_RIB_xt M_SLF_xt M_THR_xt M_VAL_xt M_AD_xt M_GLY_xt M_GSN_xt M_INS_xt M_LAC_xt M_LLAC_xt M_MAL_x M_PHE_xt M_PYR_xt M_PHOSPHATIDYLCHOLINE_xt M_FE3_xt M_BIOTIN_xt M_CO-II_xt M_MO2_xt M_ELECTROPHILE-X_xt M_ADN_xt M_AKG_xt M_ASP_xt M_CIT_xt M_DA_xt M_DALA_x M_DC_xt M_DIN_xt M_DT_xt M_DU_xt M_ETH_xt M_FUM_xt M_GABA_xt M_GLAC_xt M_GLC_xt M_GLUC_xt M_HYXN_xt M_NAC_xt M_T3_xt M_UREA_xt M_XAN_xt  M_ALA_xt  M_ARG_xt H2X_xt N-ACETYL-S-CONJUGATE_xt M_BIOMASS_xt M_TAG_xt


# Vmin and Vmax constraints for specific fluxes using PMX data:
R002	-0.0430905047639131	0.0430905047639131
R003	-0.071325077161973	0.071325077161973
R008	0	0.0891474800145697
R044	-0.0891474800145697	0.0891474800145697
R046	-0.175329256369457	0.175329256369457
R048	-0.0445737400072849	0.0445737400072849
R050	-0.145614707743036	0.145614707743036
R052	0	0.057949121024481
R053	-0.0430905047639131	0.0430905047639131
R055	0	0.130757433429826
R056	-0.0297164656940743	0.0297164656940743
R057	-0.0297164656940743	0.0297164656940743
R058	0	0.114416348752947
R063	-0.102522861031766	0.102522861031766
R064	-0.087663669650902	0.087663669650902
R065	-0.246655675478788	0.246655675478788
R071	-0.071325077161973	0.071325077161973
R073	-0.071325077161973	0.071325077161973
R074	-0.0430905047639131	0.0430905047639131
R080	0	0.0297164656940743
R084	0	0.0297164656940743
R085	0	0.190188447750321
R086	0	0.0297164656940743
R093	0	0.0728063953376915
R094	0	0.0728063953376915
R095	0	0.0728063953376915
R096	0	0.0728063953376915
R097	-0.117380135344976	0.117380135344976
R101	-0.087663669650902	0.087663669650902
R102	0	0.190188447750321
R103	0	0.161953875352261
R134	0	0.303120986139601
R137	0	0.0148578494335065
R141	-0.0445737400072849	0.0445737400072849
R152	0	0.0297164656940743
R153	0	0.0297164656940743
R154	0	0.0445737400072849
R155	-0.205045722063532	0.205045722063532
R156	0	0.0297164656940743
R162	0	0.0297164656940743
R163	0	0.0297164656940743
R170	0	0.0297164656940743
R171	0	0.0297164656940743
R174	0	0.0148578494335065
R185	-0.0445737400072849	0.0445737400072849
R196	0	0.307558997757031
R212	0	0.057949121024481
R213	0	0.0148578494335065
R216	0	0.130757433429826
R217	0	0.057949121024481
R218	0	0.0148578494335065
R220	0	0.0148578494335065
R222	0	0.0148578494335065
R233	0	0.0297164656940743
R245	-0.806855433928263	0.806855433928263
R247	0	0.115898242048962
R248	-0.0728063953376915	0.0728063953376915
R257	0	0.0297164656940743
R259	0	0.205045722063532
R260	0	0.145614707743036
R351	-0.071325077161973	0.071325077161973
R365	0	0.0297164656940743
R427	0	0.191668423978682
R495	0	0.0297164656940743
R537	0	0.0445737400072849
R538	0	0.0445737400072849
R539	0	0.0445737400072849
R540	0	0.0445737400072849
R541	0	0.0445737400072849
R542	0	0.0445737400072849
R543	0	0.0445737400072849
R544	0	0.0445737400072849
R545	0	0.0445737400072849
R546	0	0.0445737400072849
R547	0	0.0445737400072849
R548	0	0.0445737400072849
R549	0	0.0445737400072849
R550	0	0.0445737400072849
R551	0	0.0445737400072849
R621	0	0.375925464409639
R631	0	0.0297164656940743
R637	0	0.0297164656940743
R638	0	0.378883499798708
R683	0	0.0148578494335065
R725	0	0.057949121024481
P-L-GLX	0	0.307558997757031
 
BIOMASS	0.0	1.0
;
