# Supplementary material for: Flux Balance Analysis with Objective Function Defined by Proteomics Data—Metabolism of Mycobacterium tuberculosis Exposed to Mefloquine
Source: PLoS One. 2015 Jul 28;10(7):e0134014. doi: 10.1371/journal.pone.0134014 (PMC4517854; doi:10.1371/journal.pone.0134014)
Supplement: S1 File — (ZIP) [file pone.0134014.s002.zip › code/fba_problems/objective_pmx_D2C1.prob]

#who: Daniel Montezano
#ewho: daniel lpds ufsc br
#when: 2015 Jan 19
#what: Problem file for proteomics objective function only
#      Time point D2C1

!max: 0.0344818920503728 R002 + 0.0689637841007455 R003 + 0.137930360483623 R046 + 0.0344818920503728 R048 + 0.137930360483623 R050 + 0.0689637841007455 R052 + 0.0689637841007455 R053 + 0.10344846843325 R055 + 0.241378828916874 R058 + 0.0344818920503728 R064 + 0.137930360483623 R065 + 0.0689637841007455 R073 + 0.0344818920503728 R074 + 0.0344818920503728 R080 + 0.0689637841007455 R086 + 0.10344846843325 R093 + 0.10344846843325 R094 + 0.10344846843325 R095 + 0.10344846843325 R096 + 0.172412252533996 R097 + 0.0689637841007455 R101 + 0.310334236171223 R103 + 0.448272973501243 R134 + 0.0344818920503728 R137 + 0.0344818920503728 R141 + 0.0689637841007455 R152 + 0.206894144584369 R155 + 0.0344818920503728 R156 + 0.0689637841007455 R162 + 0.0344818920503728 R163 + 0.0689637841007455 R170 + 0.10344846843325 R185 + 0.241378828916874 R196 + 0.0344818920503728 R213 + 0.137930360483623 R216 + 0.0344818920503728 R218 + 0.620696395163767 R245 + 0.137930360483623 R247 + 0.0344818920503728 R248 + 0.10344846843325 R259 + 0.206894144584369 R260 + 0.379303604836233 R427 + 0.0344818920503728 R495 + 0.137927568201491 R537 + 0.137927568201491 R538 + 0.137927568201491 R539 + 0.137927568201491 R540 + 0.137927568201491 R541 + 0.137927568201491 R542 + 0.137927568201491 R543 + 0.137927568201491 R544 + 0.137927568201491 R545 + 0.137927568201491 R546 + 0.137927568201491 R547 + 0.137927568201491 R548 + 0.137927568201491 R549 + 0.137927568201491 R550 + 0.137927568201491 R551 + 0.310334236171223 R621 + 0.0689637841007455 R637 + 0.0344818920503728 R725 + 0.241378828916874 P-L-GLX
# long list of external metabolites
\ M_NH3_xt M_NO3_xt M_NO2_xt M_O2_xt M_CO2_xt M_O2_xt M_FOR_xt M_GLYCOLATE_xt M_AC_xt M_ACAL_xt M_AN_xt M_CITR_xt M_GL_xt M_GN_xt M_ORN_xt M_PI_xt M_PRO_xt M_RIB_xt M_SLF_xt M_THR_xt M_VAL_xt M_AD_xt M_GLY_xt M_GSN_xt M_INS_xt M_LAC_xt M_LLAC_xt M_MAL_x M_PHE_xt M_PYR_xt M_PHOSPHATIDYLCHOLINE_xt M_FE3_xt M_BIOTIN_xt M_CO-II_xt M_MO2_xt M_ELECTROPHILE-X_xt M_ADN_xt M_AKG_xt M_ASP_xt M_CIT_xt M_DA_xt M_DALA_x M_DC_xt M_DIN_xt M_DT_xt M_DU_xt M_ETH_xt M_FUM_xt M_GABA_xt M_GLAC_xt M_GLC_xt M_GLUC_xt M_HYXN_xt M_NAC_xt M_T3_xt M_UREA_xt M_XAN_xt  M_ALA_xt  M_ARG_xt H2X_xt N-ACETYL-S-CONJUGATE_xt M_BIOMASS_xt M_TAG_xt


# Vmin and Vmax constraints for specific fluxes:
BIOMASS	0.01	1.0
;
