# Supplementary material for: Flux Balance Analysis with Objective Function Defined by Proteomics Data—Metabolism of Mycobacterium tuberculosis Exposed to Mefloquine
Source: PLoS One. 2015 Jul 28;10(7):e0134014. doi: 10.1371/journal.pone.0134014 (PMC4517854; doi:10.1371/journal.pone.0134014)
Supplement: S1 File — (ZIP) [file pone.0134014.s002.zip › code/fba_problems/constraints_pmx_H6C1.prob]

#who: Daniel Montezano
#ewho: daniel lpds ufsc br
#when: 2015 Jan 19
#what: Problem file for proteomics constraints
#      Time point H6C1

!max: 1 BIOMASSe
# long list of external metabolites
\ M_NH3_xt M_NO3_xt M_NO2_xt M_O2_xt M_CO2_xt M_O2_xt M_FOR_xt M_GLYCOLATE_xt M_AC_xt M_ACAL_xt M_AN_xt M_CITR_xt M_GL_xt M_GN_xt M_ORN_xt M_PI_xt M_PRO_xt M_RIB_xt M_SLF_xt M_THR_xt M_VAL_xt M_AD_xt M_GLY_xt M_GSN_xt M_INS_xt M_LAC_xt M_LLAC_xt M_MAL_x M_PHE_xt M_PYR_xt M_PHOSPHATIDYLCHOLINE_xt M_FE3_xt M_BIOTIN_xt M_CO-II_xt M_MO2_xt M_ELECTROPHILE-X_xt M_ADN_xt M_AKG_xt M_ASP_xt M_CIT_xt M_DA_xt M_DALA_x M_DC_xt M_DIN_xt M_DT_xt M_DU_xt M_ETH_xt M_FUM_xt M_GABA_xt M_GLAC_xt M_GLC_xt M_GLUC_xt M_HYXN_xt M_NAC_xt M_T3_xt M_UREA_xt M_XAN_xt  M_ALA_xt  M_ARG_xt H2X_xt N-ACETYL-S-CONJUGATE_xt M_BIOMASS_xt M_TAG_xt


# Vmin and Vmax constraints for specific fluxes using PMX data:
R002	-0.027027065325209	0.027027065325209
R003	-0.0540527136176846	0.0540527136176846
R008	0	0.108108969817203
R044	-0.108108969817203	0.108108969817203
R046	-0.135135326626045	0.135135326626045
R048	-0.0540527136176846	0.0540527136176846
R050	-0.135135326626045	0.135135326626045
R051	0	0.0810826130083605
R052	0	0.135135326626045
R053	-0.18918804024373	0.18918804024373
R055	0	0.135135326626045
R056	-0.0810826130083605	0.0810826130083605
R057	-0.0810826130083605	0.0810826130083605
R058	0	0.216217939634406
R061	0	0.027027065325209
R063	-0.027027065325209	0.027027065325209
R064	-0.108108969817203	0.108108969817203
R065	-0.108108969817203	0.108108969817203
R071	-0.0810826130083605	0.0810826130083605
R073	-0.0540527136176846	0.0540527136176846
R074	-0.027027065325209	0.027027065325209
R084	0	0.0810826130083605
R085	0	0.162161683434887
R093	0	0.216217939634406
R094	0	0.216217939634406
R095	0	0.216217939634406
R096	0	0.216217939634406
R097	-0.135135326626045	0.135135326626045
R101	-0.0810826130083605	0.0810826130083605
R102	0	0.162161683434887
R103	0	0.351353266260451
R134	0	0.48650276321383
R137	0	0.027027065325209
R141	-0.0540527136176846	0.0540527136176846
R155	-0.162161683434887	0.162161683434887
R174	0	0.027027065325209
R185	-0.027027065325209	0.027027065325209
R196	0	0.351353266260451
R212	0	0.0810826130083605
R213	0	0.0810826130083605
R216	0	0.27027065325209
R217	0	0.0810826130083605
R218	0	0.0810826130083605
R220	0	0.027027065325209
R222	0	0.027027065325209
R245	-0.621616834348873	0.621616834348873
R247	0	0.18918804024373
R248	-0.0540527136176846	0.0540527136176846
R257	0	0.0540527136176846
R259	0	0.18918804024373
R260	0	0.27027065325209
R427	0	0.48650276321383
R497	0	0.162161683434887
R497b	0	0.162161683434887
R498	0	0.162161683434887
R499	0	0.162161683434887
R500	0	0.162161683434887
R501	0	0.162161683434887
R502	0	0.162161683434887
R503	0	0.162161683434887
R504	0	0.162161683434887
R505	0	0.162161683434887
R506	0	0.162161683434887
R507	0	0.162161683434887
R534	0	0.162161683434887
R535	0	0.162161683434887
R536	0	0.162161683434887
R537	0	0.135135326626045
R538	0	0.135135326626045
R539	0	0.135135326626045
R540	0	0.135135326626045
R541	0	0.135135326626045
R542	0	0.135135326626045
R543	0	0.135135326626045
R544	0	0.135135326626045
R545	0	0.135135326626045
R546	0	0.135135326626045
R547	0	0.135135326626045
R548	0	0.135135326626045
R549	0	0.135135326626045
R550	0	0.135135326626045
R551	0	0.135135326626045
R621	0	0.243244296443248
R631	0	0.027027065325209
R637	0	0.108108969817203
R638	0	0.594586934958197
R645	0	0.027027065325209
R646	0	0.027027065325209
R649	0	0.027027065325209
R683	0	0.0540527136176846
R725	0	0.027027065325209
P-L-GLX	0	0.351353266260451
 
BIOMASS	0.0	1.0
;
