# Supplementary material for: Flux Balance Analysis with Objective Function Defined by Proteomics Data—Metabolism of Mycobacterium tuberculosis Exposed to Mefloquine
Source: PLoS One. 2015 Jul 28;10(7):e0134014. doi: 10.1371/journal.pone.0134014 (PMC4517854; doi:10.1371/journal.pone.0134014)
Supplement: S1 File — (ZIP) [file pone.0134014.s002.zip › code/fba_problems/constraints_pmx_CTL.prob]

#who: Daniel Montezano
#ewho: daniel lpds ufsc br
#when: 2015 Jan 19
#what: Problem file for proteomics constraints
#      Time point CTL

!max: 1 BIOMASSe
# long list of external metabolites
\ M_NH3_xt M_NO3_xt M_NO2_xt M_O2_xt M_CO2_xt M_O2_xt M_FOR_xt M_GLYCOLATE_xt M_AC_xt M_ACAL_xt M_AN_xt M_CITR_xt M_GL_xt M_GN_xt M_ORN_xt M_PI_xt M_PRO_xt M_RIB_xt M_SLF_xt M_THR_xt M_VAL_xt M_AD_xt M_GLY_xt M_GSN_xt M_INS_xt M_LAC_xt M_LLAC_xt M_MAL_x M_PHE_xt M_PYR_xt M_PHOSPHATIDYLCHOLINE_xt M_FE3_xt M_BIOTIN_xt M_CO-II_xt M_MO2_xt M_ELECTROPHILE-X_xt M_ADN_xt M_AKG_xt M_ASP_xt M_CIT_xt M_DA_xt M_DALA_x M_DC_xt M_DIN_xt M_DT_xt M_DU_xt M_ETH_xt M_FUM_xt M_GABA_xt M_GLAC_xt M_GLC_xt M_GLUC_xt M_HYXN_xt M_NAC_xt M_T3_xt M_UREA_xt M_XAN_xt  M_ALA_xt  M_ARG_xt H2X_xt N-ACETYL-S-CONJUGATE_xt M_BIOMASS_xt M_TAG_xt


# Vmin and Vmax constraints for specific fluxes using PMX data:
R002	-0.0418228096048833	0.0418228096048833
R003	-0.0780035189814314	0.0780035189814314
R008	0	0.0521555184803467
R044	-0.0521555184803467	0.0521555184803467
R046	-0.0895210654883583	0.0895210654883583
R048	-0.0307745745050365	0.0307745745050365
R050	-0.120604262636731	0.120604262636731
R051	0	0.0130327584145223
R052	0	0.0857680547093424
R053	-0.0846696541945917	0.0846696541945917
R055	0	0.103261606090457
R056	-0.131648056303703	0.131648056303703
R057	-0.131648056303703	0.131648056303703
R058	0	0.209760902863585
R061	0	0.0043441768829113
R063	-0.0246672626538131	0.0246672626538131
R064	-0.0700607565240663	0.0700607565240663
R065	-0.160159208286119	0.160159208286119
R071	-0.0182258183909486	0.0182258183909486
R073	-0.0780035189814314	0.0780035189814314
R074	-0.0418228096048833	0.0418228096048833
R080	0	0.0070316993036061
R084	0	0.131648056303703
R085	0	0.155783599724403
R086	0	0.0242625228477557
R093	0	0.125894123073244
R094	0	0.125894123073244
R095	0	0.125894123073244
R096	0	0.125894123073244
R097	-0.148717393903849	0.148717393903849
R101	-0.0573559808448972	0.0573559808448972
R102	0	0.155783599724403
R103	0	0.268816016490243
R130	0	0.0155791799292787
R131	0	0.0155791799292787
R134	0	0.422272077622581
R137	0	0.0265059019809929
R141	-0.0511727091032292	0.0511727091032292
R152	0	0.0242625228477557
R153	0	0.0153170215067846
R154	0	0.0250667638467364
R155	-0.162662354301072	0.162662354301072
R156	0	0.0070316993036061
R162	0	0.0242625228477557
R163	0	0.0070316993036061
R170	0	0.0242625228477557
R171	0	0.0153170215067846
R174	0	0.0142058661078813
R185	-0.0503198401084165	0.0503198401084165
R196	0	0.306183271741668
R212	0	0.0331687345902209
R213	0	0.035194483512604
R216	0	0.156114087883429
R217	0	0.0331687345902209
R218	0	0.035194483512604
R220	0	0.0142058661078813
R222	0	0.0191369954276018
R233	0	0.0101991242405434
R245	-0.725616248811347	0.725616248811347
R247	0	0.114200627494747
R248	-0.0256567911216896	0.0256567911216896
R257	0	0.0185498152250041
R259	0	0.11598915834847
R260	0	0.186536194830855
R351	-0.0453903051492151	0.0453903051492151
R425	0	0.0203230857709018
R427	0	0.265788439747408
R495	0	0.0070316993036061
R497	0	0.0260649474145736
R497b	0	0.0260649474145736
R498	0	0.0260649474145736
R499	0	0.0260649474145736
R500	0	0.0260649474145736
R501	0	0.0260649474145736
R502	0	0.0260649474145736
R503	0	0.0260649474145736
R504	0	0.0260649474145736
R505	0	0.0260649474145736
R506	0	0.0260649474145736
R507	0	0.0260649474145736
R534	0	0.0260649474145736
R535	0	0.0260649474145736
R536	0	0.0260649474145736
R537	0	0.0314402200217516
R538	0	0.0314402200217516
R539	0	0.0314402200217516
R540	0	0.0314402200217516
R541	0	0.0314402200217516
R542	0	0.0314402200217516
R543	0	0.0314402200217516
R544	0	0.0314402200217516
R545	0	0.0314402200217516
R546	0	0.0314402200217516
R547	0	0.0314402200217516
R548	0	0.0314402200217516
R549	0	0.0314402200217516
R550	0	0.0314402200217516
R551	0	0.0314402200217516
R621	0	0.23373382151134
R631	0	0.00935024114702851
R637	0	0.0314402200217516
R638	0	0.150562069024422
R645	0	0.0043441768829113
R646	0	0.0043441768829113
R649	0	0.0043441768829113
R683	0	0.0287489394655476
R725	0	0.0314366896520308
P-L-GLX	0	0.306183271741668
 
BIOMASS	0.0	1.0
;
