# Supplementary material for: Flux Balance Analysis with Objective Function Defined by Proteomics Data—Metabolism of Mycobacterium tuberculosis Exposed to Mefloquine
Source: PLoS One. 2015 Jul 28;10(7):e0134014. doi: 10.1371/journal.pone.0134014 (PMC4517854; doi:10.1371/journal.pone.0134014)
Supplement: S1 File — (ZIP) [file pone.0134014.s002.zip › code/fba_problems/objective_pmx_H6T.prob]

#who: Daniel Montezano
#ewho: daniel lpds ufsc br
#when: 2015 Jan 19
#what: Problem file for proteomics objective function only
#      Time point H6T

!max: 0.0505222719178946 R002 + 0.0630988601152503 R003 + 0.0630988601152503 R008 + 0.0630988601152503 R044 + 0.0630988601152503 R046 + 0.0505222719178946 R048 + 0.128756502110119 R050 + 0.11106375222579 R052 + 0.0859077716865527 R053 + 0.0959283821488159 R055 + 0.108504970346172 R056 + 0.108504970346172 R057 + 0.209549514181961 R058 + 0.00495602586401482 R063 + 0.0479634900382766 R064 + 0.176719992148395 R065 + 0.0630988601152503 R073 + 0.0505222719178946 R074 + 0.108504970346172 R084 + 0.240027761030804 R085 + 0.0151353700769738 R086 + 0.0756768503848688 R093 + 0.0756768503848688 R094 + 0.0756768503848688 R095 + 0.0756768503848688 R096 + 0.131313881917474 R097 + 0.0833503918791974 R101 + 0.240027761030804 R102 + 0.239818852263646 R103 + 0.282667582687212 R134 + 0.017692749884329 R137 + 0.0682150218022237 R141 + 0.0151353700769738 R152 + 0.0151353700769738 R153 + 0.0353869018409209 R154 + 0.0807930120718422 R155 + 0.0151353700769738 R162 + 0.0151353700769738 R170 + 0.0151353700769738 R171 + 0.0151353700769738 R174 + 0.0328281199613028 R185 + 0.194412742032724 R196 + 0.017692749884329 R213 + 0.0933696002691979 R216 + 0.017692749884329 R218 + 0.0151353700769738 R222 + 0.618636344517196 R245 + 0.0782342301922241 R247 + 0.0302707401539475 R248 + 0.0454061102309213 R257 + 0.0807930120718422 R259 + 0.126199122302763 R260 + 0.0479634900382766 R351 + 0.214459571246302 R427 + 0.0151353700769738 R537 + 0.0151353700769738 R538 + 0.0151353700769738 R539 + 0.0151353700769738 R540 + 0.0151353700769738 R541 + 0.0151353700769738 R542 + 0.0151353700769738 R543 + 0.0151353700769738 R544 + 0.0151353700769738 R545 + 0.0151353700769738 R546 + 0.0151353700769738 R547 + 0.0151353700769738 R548 + 0.0151353700769738 R549 + 0.0151353700769738 R550 + 0.0151353700769738 R551 + 0.242379036215527 R621 + 0.017692749884329 R638 + 0.0479634900382766 R683 + 0.194412742032724 P-L-GLX
# long list of external metabolites
\ M_NH3_xt M_NO3_xt M_NO2_xt M_O2_xt M_CO2_xt M_O2_xt M_FOR_xt M_GLYCOLATE_xt M_AC_xt M_ACAL_xt M_AN_xt M_CITR_xt M_GL_xt M_GN_xt M_ORN_xt M_PI_xt M_PRO_xt M_RIB_xt M_SLF_xt M_THR_xt M_VAL_xt M_AD_xt M_GLY_xt M_GSN_xt M_INS_xt M_LAC_xt M_LLAC_xt M_MAL_x M_PHE_xt M_PYR_xt M_PHOSPHATIDYLCHOLINE_xt M_FE3_xt M_BIOTIN_xt M_CO-II_xt M_MO2_xt M_ELECTROPHILE-X_xt M_ADN_xt M_AKG_xt M_ASP_xt M_CIT_xt M_DA_xt M_DALA_x M_DC_xt M_DIN_xt M_DT_xt M_DU_xt M_ETH_xt M_FUM_xt M_GABA_xt M_GLAC_xt M_GLC_xt M_GLUC_xt M_HYXN_xt M_NAC_xt M_T3_xt M_UREA_xt M_XAN_xt  M_ALA_xt  M_ARG_xt H2X_xt N-ACETYL-S-CONJUGATE_xt M_BIOMASS_xt M_TAG_xt


# Vmin and Vmax constraints for specific fluxes:
BIOMASS	0.01	1.0
;
