# Supplementary material for: Flux Balance Analysis with Objective Function Defined by Proteomics Data—Metabolism of Mycobacterium tuberculosis Exposed to Mefloquine
Source: PLoS One. 2015 Jul 28;10(7):e0134014. doi: 10.1371/journal.pone.0134014 (PMC4517854; doi:10.1371/journal.pone.0134014)
Supplement: S1 File — (ZIP) [file pone.0134014.s002.zip › code/fba_problems/objective_pmx_D4T.prob]

#who: Daniel Montezano
#ewho: daniel lpds ufsc br
#when: 2015 Jan 19
#what: Problem file for proteomics objective function only
#      Time point D4T

!max: 0.0430905047639131 R002 + 0.071325077161973 R003 + 0.0891474800145697 R008 + 0.0891474800145697 R044 + 0.175329256369457 R046 + 0.0445737400072849 R048 + 0.145614707743036 R050 + 0.057949121024481 R052 + 0.0430905047639131 R053 + 0.130757433429826 R055 + 0.0297164656940743 R056 + 0.0297164656940743 R057 + 0.114416348752947 R058 + 0.0118822193634117 R063 + 0.087663669650902 R064 + 0.246655675478788 R065 + 0.071325077161973 R071 + 0.071325077161973 R073 + 0.0430905047639131 R074 + 0.0297164656940743 R080 + 0.0297164656940743 R084 + 0.190188447750321 R085 + 0.0297164656940743 R086 + 0.0728063953376915 R093 + 0.0728063953376915 R094 + 0.0728063953376915 R095 + 0.0728063953376915 R096 + 0.117380135344976 R097 + 0.087663669650902 R101 + 0.190188447750321 R102 + 0.161953875352261 R103 + 0.303120986139601 R134 + 0.0148578494335065 R137 + 0.0445737400072849 R141 + 0.0297164656940743 R152 + 0.0297164656940743 R153 + 0.0445737400072849 R154 + 0.205045722063532 R155 + 0.0297164656940743 R156 + 0.0297164656940743 R162 + 0.0297164656940743 R163 + 0.0297164656940743 R170 + 0.0297164656940743 R171 + 0.0148578494335065 R174 + 0.0445737400072849 R185 + 0.307558997757031 R196 + 0.057949121024481 R212 + 0.0148578494335065 R213 + 0.130757433429826 R216 + 0.057949121024481 R217 + 0.0148578494335065 R218 + 0.0148578494335065 R220 + 0.0148578494335065 R222 + 0.0297164656940743 R233 + 0.806855433928263 R245 + 0.115898242048962 R247 + 0.0728063953376915 R248 + 0.0297164656940743 R257 + 0.205045722063532 R259 + 0.145614707743036 R260 + 0.071325077161973 R351 + 0.0297164656940743 R365 + 0.191668423978682 R427 + 0.0297164656940743 R495 + 0.104006671395434 R537 + 0.104006671395434 R538 + 0.104006671395434 R539 + 0.104006671395434 R540 + 0.104006671395434 R541 + 0.104006671395434 R542 + 0.104006671395434 R543 + 0.104006671395434 R544 + 0.104006671395434 R545 + 0.104006671395434 R546 + 0.104006671395434 R547 + 0.104006671395434 R548 + 0.104006671395434 R549 + 0.104006671395434 R550 + 0.104006671395434 R551 + 0.375925464409639 R621 + 0.0297164656940743 R631 + 0.0297164656940743 R637 + 0.378883499798708 R638 + 0.0148578494335065 R683 + 0.057949121024481 R725 + 0.307558997757031 P-L-GLX
# long list of external metabolites
\ M_NH3_xt M_NO3_xt M_NO2_xt M_O2_xt M_CO2_xt M_O2_xt M_FOR_xt M_GLYCOLATE_xt M_AC_xt M_ACAL_xt M_AN_xt M_CITR_xt M_GL_xt M_GN_xt M_ORN_xt M_PI_xt M_PRO_xt M_RIB_xt M_SLF_xt M_THR_xt M_VAL_xt M_AD_xt M_GLY_xt M_GSN_xt M_INS_xt M_LAC_xt M_LLAC_xt M_MAL_x M_PHE_xt M_PYR_xt M_PHOSPHATIDYLCHOLINE_xt M_FE3_xt M_BIOTIN_xt M_CO-II_xt M_MO2_xt M_ELECTROPHILE-X_xt M_ADN_xt M_AKG_xt M_ASP_xt M_CIT_xt M_DA_xt M_DALA_x M_DC_xt M_DIN_xt M_DT_xt M_DU_xt M_ETH_xt M_FUM_xt M_GABA_xt M_GLAC_xt M_GLC_xt M_GLUC_xt M_HYXN_xt M_NAC_xt M_T3_xt M_UREA_xt M_XAN_xt  M_ALA_xt  M_ARG_xt H2X_xt N-ACETYL-S-CONJUGATE_xt M_BIOMASS_xt M_TAG_xt


# Vmin and Vmax constraints for specific fluxes:
BIOMASS	0.01	1.0
;
