# Supplementary material for: Flux Balance Analysis with Objective Function Defined by Proteomics Data—Metabolism of Mycobacterium tuberculosis Exposed to Mefloquine
Source: PLoS One. 2015 Jul 28;10(7):e0134014. doi: 10.1371/journal.pone.0134014 (PMC4517854; doi:10.1371/journal.pone.0134014)
Supplement: S1 File — (ZIP) [file pone.0134014.s002.zip › code/lib_pmx_fba.r]

# which:lib_pmx_fba.r
# who: Daniel Montezano
# ewho: daniel lpds ufsc br
# when: 13 04 14 / 28 11 14
# what: Functions used in pmx_fba.r

# Please EDIT here for the path to the SurreyFBA binary
sfba_cmd <- "./SurreyFBA/sfba"

run_fba_pmxcon <- function(proteins,tp,model) {
  fbaheader <- paste0("#who: Daniel Montezano\n",
                     "#ewho: daniel lpds ufsc br\n",
                     "#when: ",format(Sys.time(),"%Y %b %d"),"\n",
                     "#what: Problem file for proteomics constraints\n",
                     "#      Time point ",tp,"\n",
                     "\n",
                     "!max: 1 BIOMASSe\n",
                     "# long list of external metabolites\n",
                     "\\ ",external_metabolites())
  # ATTENTION! To set up restrictions for each flux, use only ONE TAB
  # separating each value. Non-blank space or multiple TABs are not handled
  # correctly by CLI SurreyFBA
  sink(paste0("fba_problems/constraints_pmx_",timepoint,".prob"),type="output")
  cat(fbaheader)
  cat("# Vmin and Vmax constraints for specific fluxes using PMX data:\n")
  cat(create_pmx_constraints(proteins,tp,model),"\n")
  cat("BIOMASS\t0.0\t1.0\n") # CONSTRAINT FOR MINIMUM BIOMASS under CTL
  cat(";\n\n")# end file with semicolon and two blank lines
  sink()
  # run SFBA on each problem file we generated above
  model_cmd <- "-i fba_models/mtb_model_002.sfba"
  type_cmd <- "-p fba"
  prob_cmd <- paste0("-b fba_problems/constraints_pmx_",tp,".prob")
  saida_cmd <- paste0("> output_constraints_pmx_",tp)
  comando <- paste(sfba_cmd,model_cmd,type_cmd,prob_cmd,saida_cmd)
  system(comando)
  # read FBA result disregarding final semicolon line
  sfba_result <- read.csv(paste0("output_constraints_pmx_",tp),
                        row.names=1,
                        sep="\t",
                        comment.char=';',header=FALSE)
  file.remove(file=paste0("output_constraints_pmx_",tp))
  return(sfba_result) 
}

run_fba_pmxobj <- function(proteins,tp,model) {
  fbaheader <- paste0("#who: Daniel Montezano\n",
                     "#ewho: daniel lpds ufsc br\n",
                     "#when: ",format(Sys.time(),"%Y %b %d"),"\n",
                     "#what: Problem file for proteomics objective function only\n",
                     "#      Time point ",tp,"\n",
                     "\n",
                     "!max: ", create_pmx_equation(proteins,tp,model), "\n",
                     "# long list of external metabolites\n",
                     "\\ ",external_metabolites())
  # ATTENTION! To set up restrictions for each flux, use only ONE TAB
  # separating each value. Non-blank space or multiple TABs are not handled
  # correctly by CLI SurreyFBA
  sink(paste0("fba_problems/objective_pmx_",tp,".prob"),type="output")
  cat(fbaheader)
  cat("# Vmin and Vmax constraints for specific fluxes:\n")
  cat("BIOMASS\t0.01\t1.0\n") # CONSTRAINT FOR MINIMUM BIOMASS under CTL
  # end file with semicolon and two blank lines
  cat(";\n\n")
  sink()
  # run SFBA on each problem file we generated above
  model_cmd <- "-i fba_models/mtb_model_002.sfba"
  type_cmd <- "-p fba"
  prob_cmd <- paste0("-b fba_problems/objective_pmx_",tp,".prob")
  saida_cmd <- paste0("> output_objective_pmx_",tp)
  comando <- paste(sfba_cmd,model_cmd,type_cmd,prob_cmd,saida_cmd)
  system(comando)
  # read FBA result disregarding final semicolon line
  sfba_result <- read.csv(paste0("output_objective_pmx_",tp),
                        row.names=1,
                        sep="\t",
                        comment.char=';',header=FALSE)
  file.remove(file=paste0("output_objective_pmx_",tp))
  return(sfba_result)
}


run_fba_biomass <- function(proteins,tp,model) {
  fbaheader <- paste0("#who: Daniel Montezano\n",
                     "#ewho: daniel lpds ufsc br\n",
                     "#when: ",format(Sys.time(),"%Y %b %d"),"\n",
                     "#what: Problem file for objective function with biomass only\n",
                     "#      Time point ",tp,"\n",
                     "\n",
                     "!max: 1 BIOMASSe\n",
                     "#longa list of external metabolites\n",
                     "\\ ",external_metabolites())
  # ATTENTION! To set up restrictions for each flux, use only ONE TAB
  # separating each value. Non-blank space or multiple TABs are not handled
  # correctly by CLI SurreyFBA
  sink(paste("fba_problems/objective_bio_",tp,".prob",sep=""),type="output")
  cat(fbaheader)
  cat("# Vmin and Vmax constraints for specific fluxes:\n")
  # end file with semicolon and two blank lines
  cat(";\n\n")
  sink()
  # run SFBA on each problem file we generated above
  model_cmd <- "-i fba_models/mtb_model_002.sfba"
  type_cmd <- "-p fba"
  prob_cmd <- paste0("-b fba_problems/objective_bio_",tp,".prob")
  saida_cmd <- paste0("> output_objective_bio_",tp)
  comando <- paste(sfba_cmd,model_cmd,type_cmd,prob_cmd,saida_cmd)
  system(comando)
  # read FBA result disregarding final semicolon line
  sfba_result <- read.csv(paste0("output_objective_bio_",tp),
                        row.names=1,
                        sep="\t",
                        comment.char=';',header=FALSE)
  file.remove(file=paste0("output_objective_bio_",tp))
  return(sfba_result)
}


external_metabolites <- function() {
  return(paste0("M_NH3_xt M_NO3_xt M_NO2_xt M_O2_xt M_CO2_xt M_O2_xt M_FOR_xt ",
                "M_GLYCOLATE_xt M_AC_xt M_ACAL_xt M_AN_xt M_CITR_xt M_GL_xt M_GN_xt ",
                "M_ORN_xt M_PI_xt M_PRO_xt M_RIB_xt M_SLF_xt M_THR_xt M_VAL_xt M_AD_xt ",
                "M_GLY_xt M_GSN_xt M_INS_xt M_LAC_xt M_LLAC_xt M_MAL_x M_PHE_xt M_PYR_xt ",
                "M_PHOSPHATIDYLCHOLINE_xt M_FE3_xt M_BIOTIN_xt M_CO-II_xt M_MO2_xt M_ELECTROPHILE-X_xt ",
                "M_ADN_xt M_AKG_xt M_ASP_xt M_CIT_xt M_DA_xt M_DALA_x M_DC_xt M_DIN_xt ",
                "M_DT_xt M_DU_xt M_ETH_xt M_FUM_xt M_GABA_xt M_GLAC_xt M_GLC_xt M_GLUC_xt ",
                "M_HYXN_xt M_NAC_xt M_T3_xt M_UREA_xt M_XAN_xt  M_ALA_xt  M_ARG_xt ",
                #"M_ASN_xt M_ASP_xt M_SUC_xt M_CELB_xt M_CYS_xt M_DAPIM_xt M_DGLU_xt ",
                #"M_GLN_xt M_GLU_xt M_HIS_xt M_ILE_xt M_LEU_xt M_LYS_xt M_MET_xt M_MLT_xt ",
                #"M_SER_xt M_SUCC_xt M_TRP_xt M_TYR_xt M_URA_xt M_URI_xt M_FRU_xt M_MAN_xt ",
                #"M_TRE_xt M_CADA_xt M_GL3P_xt M_PROPANOATE_xt M_HEXANOATE_xt M_HEXACOSANOATE_xt ",
                #"M_TETRACOSANOATE_xt M_TETRADECANOATE_xt M_EICOSANOATE_xt M_PENTADECANOATE_xt ",
                #"M_HEPTADECANOATE_xt M_NONADECANOATE_xt M_HEXADECANOATE_xt M_9-HEXADECENOATE_xt ",
                #"M_9-OCTADECENOATE_xt M_PENTADECANOATE_xt M_DODECANOATE_xt M_TAG_xt ",
                "H2X_xt N-ACETYL-S-CONJUGATE_xt M_BIOMASS_xt M_TAG_xt\n\n\n"))
}

load_pmx <- function() {
# loads proteomic data
  filepath <- './'
  prote_filename <- paste(filepath,'proteomics_data.csv',sep="")
  prote <- read.csv(prote_filename,header=TRUE)
  row.names(prote) <- prote[,"gene"]
  # defines a vector with the ids for experimental conditions (used in the for loop below)
  tp <- c("D2C1","D2C2","D2T1","D2T2","D4C1","D4C2","D4T1","D4T2",
          "H6C1","H6C2","H6T1","H6T2","CTL","H6C","H6T","D2C","D2T","D4C","D4T")
  # replicates are combined. Sets the number of times SFBA is run
  prote[,"CTL"] <- rowMeans(prote[,c("H6C1","H6C2",
                                      "D2C1","D2C2",
                                      "D4C1","D4C2")])
  prote[,"H6C"] <- rowMeans(prote[,c("H6C1","H6C2")])
  prote[,"H6T"] <- rowMeans(prote[,c("H6T1","H6T2")])
  prote[,"D2C"] <- rowMeans(prote[,c("D2C1","D2C2")])
  prote[,"D2T"] <- rowMeans(prote[,c("D2T1","D2T2")])
  prote[,"D4C"] <- rowMeans(prote[,c("D4C1","D4C2")])
  prote[,"D4T"] <- rowMeans(prote[,c("D4T1","D4T2")])
  return(prote)
}

create_pmx_equation <- function(proteins,tp,model) {
  dict <- list()
  equacao <- ""
  protein_list <- row.names(proteins)
  pmx <- proteins[,tp] / max(proteins[,tp])
  names(pmx) <- protein_list 
  for(rxn in row.names(model) ) {
    matchgrp <- gregexpr("rv[0-9]{4}[a-z]?",tolower(model[rxn,"gene"]))
    if(!isTRUE(attr(matchgrp[[1]],"match.length")==-1)) {
      dict[[rxn]] <- unlist(regmatches(tolower(model[rxn,"gene"]),matchgrp))
    }
  }
  # loop only for rxns in this timepoint
  for(rxn in names(dict) ) {
    indxs <- which(protein_list %in% dict[[rxn]])
    indxs <- indxs[proteins[indxs,tp] != 0]
    if(length(indxs) != 0) {
      # we must evaluate the boolean rule for the enzymes
      eq <- tolower(model[rxn,"gene"])
      '%or%' <- function(e1,e2) { e1 + e2 }
      '%and%' <- function(e1,e2) { e1 * e2 } 
      eq <- gsub("or","%or%",eq)
      eq <- gsub("and","%and%",eq)
      matches <- unlist(regmatches(eq,gregexpr("rv[0-9]{4}[a-z]?",eq)))
      for ( locus in matches) {
        if(locus %in% protein_list) {
          eq <- gsub(locus,pmx[locus],eq)
        } else {
          eq <- gsub(locus,0,eq)
        }
      }
      coeff <- eval(parse(text=eq))
      if(coeff==0) { next }
      equacao <- c(equacao,paste(coeff,rxn,collapse=" + "))
    }
  }
  equacao <- paste(equacao[-1],collapse=" + ")
  return(equacao) 
}

create_pmx_constraints <- function(proteins,tp,model) {
  dict <- list()
  constraints <- ""
  protein_list <- row.names(proteins)
  pmx <- proteins[,tp] / max(proteins[,tp])
  names(pmx) <- protein_list 
  for(rxn in row.names(model) ) {
    matchgrp <- gregexpr("rv[0-9]{4}[a-z]?",tolower(model[rxn,"gene"]))
    if(!isTRUE(attr(matchgrp[[1]],"match.length")==-1)) {
      dict[[rxn]] <- unlist(regmatches(tolower(model[rxn,"gene"]),matchgrp))
    }
  }
  # loop only for rxns in this timepoint
  for(rxn in names(dict) ) {
    indxs <- which(protein_list %in% dict[[rxn]])
    indxs <- indxs[proteins[indxs,tp] != 0]
    if(length(indxs) != 0) {
      # we must evaluate the boolean rule for the enzymes
      eq <- tolower(model[rxn,"gene"])
      '%or%' <- function(e1,e2) { max(e1,e2) }
      '%and%' <- function(e1,e2) { min(e1,e2) } 
      eq <- gsub("or","%or%",eq)
      eq <- gsub("and","%and%",eq)
      matches <- unlist(regmatches(eq,gregexpr("rv[0-9]{4}[a-z]?",eq)))
      for ( locus in matches) {
        if(locus %in% protein_list) {
          eq <- gsub(locus,pmx[locus],eq)
        } else {
          eq <- gsub(locus,0,eq)
        }
      }
      value <- eval(parse(text=eq))
      if(value==0) { next }
      if(model[rxn,"lb"] < 0) { #is rxn reversible?
        constr <- paste(rxn,"\t",-value,"\t",value,"\n",sep='')
      }
      else {
        constr <- paste(rxn,"\t",0.0,"\t",value,"\n",sep='')
      }
      constraints <- c(constraints,constr)
    }
  }
  return(paste(constraints,collapse='')) 
}

#560
