# Supplementary material for: Flux Balance Analysis with Objective Function Defined by Proteomics Data—Metabolism of Mycobacterium tuberculosis Exposed to Mefloquine
Source: PLoS One. 2015 Jul 28;10(7):e0134014. doi: 10.1371/journal.pone.0134014 (PMC4517854; doi:10.1371/journal.pone.0134014)
Supplement: S1 File — (ZIP) [file pone.0134014.s002.zip › code/fba_models/mtb_model_002.sfba]

# FILE: mtb_model_001.sfba
# DESCRIPTION: Metabolic model sent by Andrzej Kierzek and organised by Daniel Montezano. Includes Colijn's externals but not all extra mycolic acid reactions. It is the first metabolic that I am using in the pipeline. It sure needs improving and updating, but at least is working.
# NOTE1: "no reaction" comment indicates reaction IDs that were absent from both Kierzek models (in vitro and in vivo). Note however, that in additional data file 4, these reactions are there, although commented out.
# NOTE2: Reactions only present in Kierzek's in vivo model are indicated by a comment "in vivo"
# NOTE3: In XML Colijn's model, some externals are allowed only a very small flux into the cell (1e-12). E.g. Formate, glycolate, &c
# NOTE4: Kierzek's 'in vitro' biomass reaction is BIOMASSe while the 'in vivo' one is BIOMASS1
# NOTE5: Este arquivo tem tabs múltiplos separando as colunas. Pode ser problemático se eu quiser rodar no JyMet, todavia ajuda
#        na visualização e formatação do arquivo.
# NOTE6: O gene da reação R482 estava incorreto, pois não tinha o 'c' final (Rv2130c)
R001	1.0 M_GL_c + 1.0 M_ATP_c = 1.0 M_ADP_c + 1.0 M_GL3P_c	0.0	1.0	Rv3696c
R002	1.0 M_GL_c + 1.0 M_NADP_c = 1.0 M_NADPH_c + 1.0 M_T3_c	-1.0	1.0	Rv2982c OR Rv0564c OR Rv3045
R003	1.0 M_GL_c + 1.0 M_NAD_c = 1.0 M_T3_c + 1.0 M_NADH_c	-1.0	1.0	Rv0162c OR Rv0761c OR Rv1530 OR Rv1862 OR Rv3086 OR Rv2259
R004	1.0 M_MK_c + 1.0 M_GL3P_c = 1.0 M_MKH2_c + 1.0 M_DHAP_c	0.0	1.0	Rv3302c OR Rv2249c
R005	1.0 M_T3_c + 1.0 M_NAD_c = 1.0 M_DGLYCERATE_c + 1.0 M_NADH_c	0.0	1.0	Rv2858c OR Rv0458
R006	1.0 M_DGLYCERATE_c + 1.0 M_ATP_c = 1.0 M_ADP_c + 1.0 M_3PG_c	0.0	1.0	Rv2205c
R007	1.0 M_ATP_c + 1.0 M_RIB_c = 1.0 M_R5P_c + 1.0 M_ADP_c	0.0	1.0	Rv2436
R008	1.0 M_F1P_c = 1.0 M_T3_c + 1.0 M_DHAP_c	0.0	1.0	Rv0363c
R009	1.0 M_FRU_c = 1.0 M_GLC_c	-1.0	1.0	nogene
#
R010	1.0 M_FRU_c = 1.0 M_MAN_c	-1.0	1.0	nogene
R011	1.0 M_MAN6P_c = 1.0 M_F6P_c	-1.0	1.0	Rv3255c
R012	1.0 M_MAN1P_c = 1.0 M_MAN6P_c	-1.0	1.0	Rv3257c OR Rv3308
R013	1.0 M_MAN1P_c + 1.0 M_GTP_c = 1.0 M_PI_c + 1.0 M_GDPMAN_c	0.0	1.0	Rv3264c
R014	1.0 M_GDPMAN_c + 1.0 M_DPP_c = 1.0 M_PPM_c + 1.0 M_GDP_c	0.0	1.0	Rv2051c
R015	1.0 M_GDPMAN_c = 1.0 M_GDPDHDOMAN_c	0.0	1.0	Rv0112 OR Rv1511
R016	1.0 M_GDPDHDOMAN_c = 1.0 M_GDPDHDOGAL_c	0.0	1.0	Rv1512
R017	1.0 M_NADPH_c + 1.0 M_GDPDHDOGAL_c = 1.0 M_GDPFUC_c + 1.0 M_NADP_c	0.0	1.0	Rv1512
R018	1.0 M_ATP_c + 1.0 M_GLAC_c = 1.0 M_GAL1P_c + 1.0 M_ADP_c	0.0	1.0	Rv0620
R019	1.0 M_GAL1P_c + 1.0 M_UTP_c = 1.0 M_PPI_c + 1.0 M_UDPGAL_c	0.0	1.0	Rv0619 OR Rv0618
#
R020	1.0 M_UDPG_c = 1.0 M_UDPGAL_c	-1.0	1.0	Rv3634c OR Rv0501 OR Rv0536
R021	1.0 M_UTP_c + 1.0 M_G1P_c = 1.0 M_PPI_c + 1.0 M_UDPG_c	0.0	1.0	Rv0993
R022	1.0 M_bDG6P_c = 1.0 M_IP_c	-1.0	1.0	Rv0046c OR ( Rv2612c AND Rv1822 )
R023	1.0 M_IP_c = 1.0 M_PI_c + 1.0 M_MI_c	0.0	1.0	Rv2701c
R024	1.0 M_MLT_c = 2.0 M_GLC_c	0.0	1.0	Rv2471
R025	1.0 M_SUC_c = 1.0 M_GLC_c + 1.0 M_FRU_c	0.0	1.0	Rv2471
R026	1.0 M_CELB_c = 2.0 M_bDGLC_c	0.0	1.0	Rv0186
R027	1.0 M_G6P_c + 1.0 M_UDPG_c = 1.0 M_UDP_c + 1.0 M_TRE6P_c	0.0	1.0	Rv3490
R028	1.0 M_PI_c + 1.0 M_MLT_c = 1.0 M_bDG1P_c + 1.0 M_bDGLC_c	0.0	1.0	Rv3401
R029	1.0 M_bDG1P_c = 1.0 M_bDG6P_c	-1.0	1.0	Rv3400
#
R030	1.0 M_MLT_c = 1.0 M_TRE_c	-1.0	1.0	Rv0126
R031	1.0 M_TRE6P_c = 1.0 M_PI_c + 1.0 M_TRE_c	0.0	1.0	Rv3372
R032	1.0 M_FOR_c + 1.0 M_NAD_c = 1.0 M_NADH_c + 1.0 M_CO2_c	0.0	1.0	Rv2900c
R033	1.0 M_GLC_c + 1.0 M_ATP_c = 1.0 M_G6P_c + 1.0 M_ADP_c	0.0	1.0	Rv0650
R034	1.0 M_ATP_c + 1.0 M_bDGLC_c = 1.0 M_ADP_c + 1.0 M_bDG6P_c	0.0	1.0	Rv0650
R035	1.0 M_GLC_c + 1.0 M_(n)POLYP_c = 1.0 M_G6P_c + 1.0 M_(n-1)POLYP_c	0.0	1.0	Rv2702
R036	1.0 M_(n)POLYP_c + 1.0 M_bDGLC_c = 1.0 M_bDG6P_c + 1.0 M_(n-1)POLYP_c	0.0	1.0	Rv2702
R037	1.0 M_G6P_c = 1.0 M_bDG6P_c	-1.0	1.0	Rv0946c
R038	1.0 M_G6P_c = 1.0 M_G1P_c	-1.0	1.0	Rv3068c
R039	1.0 M_bDG6P_c = 1.0 M_F6P_c	-1.0	1.0	Rv0946c
#
R040	1.0 M_G6P_c = 1.0 M_F6P_c	-1.0	1.0	Rv0946c
R041	1.0 M_ATP_c + 1.0 M_F6P_c = 1.0 M_ADP_c + 1.0 M_FDP_c	0.0	1.0	Rv3010c OR Rv2029c
R042	1.0 M_ATP_c + 1.0 M_F6P_c = 1.0 M_ADP_c + 1.0 M_FDP_c	0.0	1.0	Rv2029c
R043	1.0 M_FDP_c = 1.0 M_PI_c + 1.0 M_F6P_c	0.0	1.0	Rv1099c
R044	1.0 M_FDP_c = 1.0 M_DHAP_c + 1.0 M_G3P_c	-1.0	1.0	Rv0363c
R045	1.0 M_DHAP_c = 1.0 M_G3P_c	-1.0	1.0	Rv1438
R046	1.0 M_PI_c + 1.0 M_NAD_c + 1.0 M_G3P_c = 1.0 M_13PDG_c + 1.0 M_NADH_c	-1.0	1.0	Rv1436
#	no reaction
R048	1.0 M_13PDG_c + 1.0 M_ADP_c = 1.0 M_ATP_c + 1.0 M_3PG_c	-1.0	1.0	Rv1437
R049	1.0 M_3PG_c = 1.0 M_2PG_c	-1.0	1.0	Rv3214 OR Rv0489
#
R050	1.0 M_2PG_c = 1.0 M_PEP_c	-1.0	1.0	Rv1023
R051	1.0 M_ADP_c + 1.0 M_PEP_c = 1.0 M_PYR_c + 1.0 M_ATP_c	0.0	1.0	Rv1617
R052	1.0 M_LIPO_c + 1.0 M_PYR_c + 0.001 M_THI_c = 1.0 M_ADLIPO_c + 1.0 M_CO2_c	0.0	1.0	Rv2241
R053	1.0 M_ADLIPO_c + 1.0 M_COA_c = 1.0 M_ACCOA_c + 1.0 M_DLIPO_c	-1.0	1.0	Rv2215
R054	1.0 M_NAD_c + 1.0 M_DLIPO_c = 1.0 M_LIPO_c + 1.0 M_NADH_c	-1.0	1.0	Rv0462
R055	1.0 M_ACCOA_c + 1.0 M_OA_c = 1.0 M_CIT_c + 1.0 M_COA_c	0.0	1.0	Rv0896 OR Rv0889c OR Rv1131
R056	1.0 M_CIT_c = 1.0 M_CISACONITATE_c	-1.0	1.0	Rv1475c
R057	1.0 M_CISACONITATE_c = 1.0 M_ICIT_c	-1.0	1.0	Rv1475c
R058	1.0 M_NADP_c + 1.0 M_ICIT_c = 1.0 M_CO2_c + 1.0 M_NADPH_c + 1.0 M_AKG_c	0.0	1.0	Rv3339c OR Rv0066c
#	no reaction
#
#	no reaction
R061	1.0 M_AKG_c = 1.0 M_CO2_c + 1.0 M_SUCCSAL_c	0.0	1.0	Rv1248c OR Rv0555
#	in vivo R062	2.0 M_FERI_c + 1.0 M_AKG_c + 1.0 M_COA_c = 2.0 M_FERO_c + 1.0 M_CO2_c + 1.0 M_SUCCOA_c	0.0	1.0	Rv2454c AND Rv2455c
R063	1.0 M_PI_c + 1.0 M_SUCCOA_c + 1.0 M_ADP_c = 1.0 M_SUCC_c + 1.0 M_ATP_c + 1.0 M_COA_c	-1.0	1.0	Rv0952 AND Rv0951
R064	1.0 M_FUM_c = 1.0 M_MAL_c	-1.0	1.0	Rv1098c
R065	1.0 M_NAD_c + 1.0 M_MAL_c = 1.0 M_OA_c + 1.0 M_NADH_c	-1.0	1.0	Rv1240
R066	1.0 M_CIT_c = 1.0 M_AC_c + 1.0 M_OA_c	0.0	1.0	Rv3075c
R067	1.0 M_AC_c + 1.0 M_ATP_c + 1.0 M_COA_c = 1.0 M_PPI_c + 1.0 M_ACCOA_c + 1.0 M_AMP_c	0.0	1.0	Rv3667
R068	1.0 M_NAD_c + 1.0 M_ACAL_c = 1.0 M_AC_c + 1.0 M_NADH_c	0.0	1.0	Rv0458
R069	1.0 M_PYR_c + 1.0 M_PI_c + 1.0 M_ATP_c = 1.0 M_PPI_c + 1.0 M_PEP_c + 1.0 M_AMP_c	0.0	1.0	Rv1127c
#
R070	1.0 M_NAD_c + 1.0 M_LAC_c = 1.0 M_PYR_c + 1.0 M_NADH_c	-1.0	1.0	Rv0728c
R071	1.0 M_NAD_c + 1.0 M_LLAC_c = 1.0 M_PYR_c + 1.0 M_NADH_c	-1.0	1.0	Rv1872c OR Rv0694
R072	1.0 M_MAL_c + 1.0 M_NAD_c = 1.0 M_PYR_c + 1.0 M_CO2_c + 1.0 M_NADH_c	0.0	1.0	Rv2332
R073	1.0 M_ACAL_c + 1.0 M_NADH_c = 1.0 M_ETH_c + 1.0 M_NAD_c	-1.0	1.0	Rv1862 OR Rv1530 OR Rv0162c OR Rv0761c
R074	1.0 M_NADPH_c + 1.0 M_ACAL_c = 1.0 M_ETH_c + 1.0 M_NADP_c	-1.0	1.0	Rv3045
R075	1.0 M_AC_c + 1.0 M_ATP_c = 1.0 M_ACETYLP_c + 1.0 M_ADP_c	0.0	1.0	Rv0409
R076	1.0 M_ACETYLP_c + 1.0 M_COA_c = 1.0 M_ACCOA_c + 1.0 M_PI_c	-1.0	1.0	Rv0408
R077	1.0 M_ACETYLP_c = 1.0 M_AC_c + 1.0 M_PI_c	0.0	1.0	Rv2922A
R078	1.0 M_PROPIONYLP_c + 1.0 M_COA_c = 1.0 M_PI_c + 1.0 M_PROPIONYLCOA_c	-1.0	1.0	Rv0408
R079	1.0 M_ATP_c + 1.0 M_PROPANOATE_c = 1.0 M_PROPIONYLP_c + 1.0 M_ADP_c	0.0	1.0	Rv0409
#
R080	1.0 M_SMMALONYLCOA_c = 1.0 M_CO2_c + 1.0 M_PROPIONYLCOA_c	0.0	1.0	Rv0974c OR Rv3280
R081	1.0 M_PROPANOATE_c + 1.0 M_ATP_c + 1.0 M_COA_c = 1.0 M_PPI_c + 1.0 M_PROPIONYLCOA_c + 1.0 M_AMP_c	0.0	1.0	Rv3667
R082	1.0 M_OA_c + 1.0 M_PROPIONYLCOA_c = 1.0 M_COA_c + 1.0 M_2METHYLCITRATE_c	0.0	1.0	Rv1131
R083	1.0 M_2METHYLCITRATE_c = 1.0 M_2METHYLCISACONITATE_c	0.0	1.0	Rv1130
R084	1.0 M_2METHYLCISACONITATE_c = 1.0 M_METHYLISOCITRATE_c	0.0	1.0	Rv1475c
R085	1.0 M_METHYLISOCITRATE_c = 1.0 M_PYR_c + 1.0 M_SUCC_c	0.0	1.0	Rv0467 OR ( Rv1915 AND Rv1916 )
R086	1.0 M_MK_c + 1.0 M_PROPIONYLCOA_c = 1.0 M_MKH2_c + 1.0 M_ACRCOA_c	0.0	1.0	Rv3140
R087	1.0 M_G6P_c + 1.0 M_NADP_c + 0.001 M_F420_c = 1.0 M_D6PGL_c + 1.0 M_NADPH_c	0.0	1.0	Rv1447c OR Rv1121
R088	1.0 M_D6PGL_c = 1.0 M_D6PGC_c	0.0	1.0	Rv1445c
R089	1.0 M_D6PGC_c + 1.0 M_NADP_c = 1.0 M_CO2_c + 1.0 M_NADPH_c + 1.0 M_RL5P_c	0.0	1.0	Rv1122 OR Rv1844c
#
R090	1.0 M_RL5P_c = 1.0 M_X5P_c	-1.0	1.0	Rv1408
R091	1.0 M_RL5P_c = 1.0 M_R5P_c	-1.0	1.0	Rv2465c
R092	1.0 M_R1P_c = 1.0 M_R5P_c	-1.0	1.0	Rv3068c
R093	1.0 M_R5P_c + 1.0 M_X5P_c + 0.001 M_THI_c = 1.0 M_S7P_c + 1.0 M_G3P_c	0.0	1.0	Rv1449c
R094	1.0 M_G3P_c + 0.001 M_THI_c + 1.0 M_S7P_c = 1.0 M_R5P_c + 1.0 M_X5P_c	0.0	1.0	Rv1449c
R095	1.0 M_E4P_c + 1.0 M_X5P_c + 0.001 M_THI_c = 1.0 M_F6P_c + 1.0 M_G3P_c	0.0	1.0	Rv1449c
R096	0.001 M_THI_c + 1.0 M_F6P_c + 1.0 M_G3P_c = 1.0 M_E4P_c + 1.0 M_X5P_c	0.0	1.0	Rv1449c
R097	1.0 M_G3P_c + 1.0 M_S7P_c = 1.0 M_E4P_c + 1.0 M_F6P_c	-1.0	1.0	Rv1448c
R098	1.0 M_ATP_c + 1.0 M_RIB_c = 1.0 M_DR5P_c + 1.0 M_ADP_c	0.0	1.0	Rv2436
R099	1.0 M_DR5P_c = 1.0 M_ACAL_c + 1.0 M_G3P_c	0.0	1.0	Rv0478
#
R100	1.0 M_PYR_c + 1.0 M_BIOTIN-CO2_c = 0.999 M_BIOTIN_c + 1.0 M_OA_c	0.0	1.0	Rv2967c
R101	1.0 M_CO2_c + 1.0 M_PEP_c + 1.0 M_GDP_c = 1.0 M_OA_c + 1.0 M_GTP_c	-1.0	1.0	Rv0211
R102	1.0 M_ICIT_c = 1.0 M_SUCC_c + 1.0 M_GLX_c	0.0	1.0	Rv0467 OR ( Rv1915 AND Rv1916 )
R103	1.0 M_ACCOA_c + 1.0 M_GLX_c = 1.0 M_MAL_c + 1.0 M_COA_c	0.0	1.0	Rv1837c
R104	1.0 M_GLAL_c + 1.0 M_NAD_c = 1.0 M_NADH_c + 1.0 M_GLYCOLATE_c	0.0	1.0	nogene
R105	1.0 M_GLYCOLATE_c + 1.0 M_O2_c = 1.0 M_GLX_c + 1.0 M_H2O2_c	0.0	1.0	Rv1257c
R106	1.0 M_METTHF_c + 1.0 M_NADP_c = 1.0 M_NADPH_c + 1.0 M_METHF_c	-1.0	1.0	Rv3356c
R107	1.0 M_METHF_c = 1.0 M_FTHF_c	-1.0	1.0	Rv3356c
R108	1.0 M_METTHF_c + 1.0 M_FADH2_c = 1.0 M_MTHF_c + 1.0 M_FAD_c	0.0	1.0	nogene
R109	1.0 M_SLF_c + 1.0 M_ATP_c = 1.0 M_PPI_c + 1.0 M_APS_c	0.0	1.0	Rv1285
#
R110	1.0 M_ATP_c + 1.0 M_APS_c = 1.0 M_PAPS_c + 1.0 M_ADP_c	0.0	1.0	Rv1286
R111	1.0 M_APS_c + 1.0 M_RTHIO_c = 1.0 M_H2SO3_c + 1.0 M_OTHIO_c + 1.0 M_AMP_c	0.0	1.0	Rv2392
R112	1.0 M_H2SO3_c + 6.0 M_FERO_c = 6.0 M_FERI_c + 1.0 M_H2S_c	-1.0	1.0	Rv2391
R113	1.0 M_PAP_c = 1.0 M_PI_c + 1.0 M_AMP_c	0.0	1.0	nogene
R114	1.0 M_MKH2_c + 0.001 M_MOLYBDENUM_c + 1.0 M_NO3_c = 1.0 M_NO2_c + 2.0 M_H_c + 1.0 M_MK_c	0.0	1.0	( Rv1161 AND Rv1162 AND Rv1164 AND Rv1163 ) OR Rv1736c
#	in vivo R115	1.0 M_NO3_c + 1.0 M_MKH2_c = 1.0 M_NO2_c + 2.0 M_H_c + 1.0 M_MK_c	0.0	1.0	Rv1736c
#	in vivo R116	1.0 M_NO2_c + 3.0 M_NADH_c = 3.0 M_NAD_c + 1.0 M_NH3_c	0.0	1.0	Rv0252 AND Rv0253
#	in vivo R117	1.0 M_NO2_c + 3.0 M_NADH_c = 3.0 M_NAD_c + 1.0 M_NH3_c	0.0	1.0	Rv0253
#	in vivo  R118	6.0 M_FERO_c + 1.0 M_NO2_c = 6.0 M_FERI_c + 1.0 M_NH3_c	0.0	1.0	Rv2391
R119	1.0 M_MK_c + 1.0 M_NADH_c = 4.0 M_H_c + 1.0 M_NAD_c + 1.0 M_MKH2_c	0.0	1.0	Rv3145 AND Rv3146 AND Rv3147 AND Rv3148 AND Rv3149 AND Rv3150 AND Rv3151 AND Rv3152 AND Rv3153 AND Rv3154 AND Rv3155 AND Rv3156 AND Rv3157 AND Rv3158
#
R120	1.0 M_MK_c + 1.0 M_NADH_c = 1.0 M_MKH2_c + 1.0 M_NAD_c	0.0	1.0	Rv1854c OR Rv0392c
R121	1.0 M_MK_c + 1.0 M_NADPH_c = 1.0 M_MKH2_c + 1.0 M_NADP_c	0.0	1.0	Rv3303c
R122	1.0 M_SUCC_c + 1.0 M_MK_c = 1.0 M_MKH2_c + 1.0 M_FUM_c	-1.0	1.0	Rv3318 AND Rv3319 AND Rv3316 AND Rv3317
R123	1.0 M_SUCC_c + 1.0 M_FAD_c = 1.0 M_FADH2_c + 1.0 M_FUM_c	-1.0	1.0	( Rv3318 AND Rv3319 AND Rv3316 AND Rv3317 ) OR ( Rv1552 AND Rv1553 AND Rv1554 AND Rv1555 )
R124	1.0 M_NADPH_c + 1.0 M_FE3_c = 1.0 M_FE2_c + 1.0 M_NADP_c	-1.0	1.0	Rv3106
R125	1.0 M_MKH2_c + 2.0 M_HEME-FE3_c = 1.0 M_MK_c + 2.0 M_HEME-FE2_c	-1.0	1.0	( Rv2194 AND Rv2195 AND Rv2196 AND Rv2196 AND Rv1451 AND Rv1456c AND Rv3029c AND Rv3028c AND Rv2200c AND Rv3043c AND Rv2193 AND Rv3043c AND Rv1623c AND Rv1622c ) OR ( Rv1623c AND Rv1622c )
R126	0.5 M_O2_c + 2.0 M_HEME-FE2_c = 6.0 M_H_c + 2.0 M_HEME-FE3_c	0.0	1.0	( Rv2194 AND Rv2195 AND Rv2196 AND Rv2196 AND Rv1451 AND Rv1456c AND Rv3029c AND Rv3028c AND Rv2200c AND Rv3043c AND Rv2193 AND Rv3043c ) AND ( Rv1623c AND Rv1622c )
R127	0.5 M_O2_c + 2.0 M_HEME-FE2_c = 2.0 M_H_c + 2.0 M_HEME-FE3_c	0.0	1.0	Rv1623c AND Rv1622c
R128	1.0 M_PI_c + 4.0 M_H_c + 1.0 M_ADP_c = 1.0 M_ATP_c	-1.0	1.0	Rv1308 AND Rv1304 AND Rv1311 AND Rv1310 AND Rv1305 AND Rv1306 AND Rv1309 AND Rv1307
R129	1.0 M_ATP_c = 1.0 M_PI_c + 1.0 M_ADP_c	-1.0	1.0001	Rv1811
#
R130	1.0 M_PPI_c = 2.0 M_PI_c	0.0	1.0	Rv3628
R131	1.0 M_PPI_c = 2.0 M_PI_c + 1.0 M_H_c	0.0	1.0	Rv3628
R132	1.0 M_ATP_c + 1.0 M_(n-1)POLYP_c = 1.0 M_ADP_c + 1.0 M_(n)POLYP_c	-1.0	1.0	Rv2984
R133	2.0 M_FERO_c + 1.0 M_NADP_c = 2.0 M_FERI_c + 1.0 M_NADPH_c	-1.0	1.0	Rv3106 OR Rv0886
R134	2.0 M_H2O2_c = 1.0 M_O2_c	0.0	1.0	Rv1908c
R135	1.0 M_GLU_c = 1.0 M_GABA_c + 1.0 M_CO2_c	0.0	1.0	Rv3432c
R136	1.0 M_GABA_c + 1.0 M_AKG_c = 1.0 M_SUCCSAL_c + 1.0 M_GLU_c	-1.0	1.0	Rv2589
R137	1.0 M_SUCCSAL_c + 1.0 M_NADP_c = 1.0 M_NADPH_c + 1.0 M_SUCC_c	0.0	1.0	Rv0234c OR Rv1731
R138	1.0 M_PRO_c + 1.0 M_FAD_c = 1.0 M_FADH2_c + 1.0 M_P5C_c	0.0	1.0	Rv1188
R139	1.0 M_NAD_c + 1.0 M_P5C_c = 1.0 M_HYDROXYGLU_c + 1.0 M_NADH_c	0.0	1.0	Rv1187
#
R140	1.0 M_AKG_c + 1.0 M_HYDROXYGLU_c = 1.0 M_HYDROXYAKG_c + 1.0 M_GLU_c	0.0	1.0	nogene
R141	1.0 M_HYDROXYAKG_c = 1.0 M_PYR_c + 1.0 M_GLX_c	-1.0	1.0	Rv1223
R142	1.0 M_NAD_c + 1.0 M_P5C_c = 1.0 M_GLU_c + 1.0 M_NADH_c	0.0	1.0	Rv1187
R143	1.0 M_ARG_c = 1.0 M_CITR_c + 1.0 M_NH3_c	0.0	1.0	Rv1001
R144	1.0 M_AKG_c + 1.0 M_ORN_c = 1.0 M_GLU_c + 1.0 M_GLUGSAL_c	0.0	1.0	Rv2321c OR Rv2322c
R145	1.0 M_CAP_c + 1.0 M_ORN_c = 1.0 M_CITR_c + 1.0 M_PI_c	0.0	1.0	Rv1656
R146	1.0 M_ORN_c = 1.0 M_CO2_c + 1.0 M_PTRSC_c	0.0	1.0	Rv2531c
R147	1.0 M_PTRSC_c + 1.0 M_SAM_c = 1.0 M_SPRMD_c + 1.0 M_5MTA_c	0.0	1.0	Rv2601
R148	1.0 M_UREA_c = 1.0 M_CO2_c + 1.0 M_NH3_c	0.0	1.0	Rv1850 AND Rv1849 AND Rv1848 AND Rv1853 AND Rv1851 AND Rv1852
R149	1.0 M_ILE_c + 1.0 M_AKG_c = 1.0 M_GLU_c + 1.0 M_OMVAL_c	-1.0	1.0	Rv2210c
#
R150	1.0 M_LIPO_c + 1.0 M_OXOMETHYLPENTANOATE_c = 1.0 M_CO2_c + 1.0 M_2MBUTLIPO_c	0.0	1.0	Rv2497c AND Rv2496c
R151	1.0 M_COA_c + 1.0 M_2MBUTLIPO_c = 1.0 M_2MBUTCOA_c + 1.0 M_DLIPO_c	-1.0	1.0	Rv2495c
R152	1.0 M_MK_c + 1.0 M_2MBUTCOA_c = 1.0 M_MKH2_c + 1.0 M_2MBECOA_c	0.0	1.0	Rv3140
R153	1.0 M_2MBECOA_c = 1.0 M_HMBUTCOA_c	0.0	1.0	Rv1070c OR Rv0905 OR Rv2486 OR Rv1472
R154	1.0 M_NAD_c + 1.0 M_HMBUTCOA_c = 1.0 M_MAACCOA_c + 1.0 M_NADH_c	0.0	1.0	Rv3774 OR Rv1144
R155	1.0 M_MAACCOA_c + 1.0 M_COA_c = 1.0 M_ACCOA_c + 1.0 M_PROPIONYLCOA_c	-1.0	1.0	Rv1074c
R156	1.0 M_BIOTIN-CO2_c + 1.0 M_PROPIONYLCOA_c = 1.0 M_SMMALONYLCOA_c + 0.999 M_BIOTIN_c	0.0	1.0	Rv0904c OR Rv2502c OR Rv0974c OR Rv0904c OR Rv3799c OR Rv3280 OR Rv2247
R157	1.0 M_SMMALONYLCOA_c = 1.0 M_RMMALONYLCOA_c	-1.0	1.0	nogene
R158	1.0 M_RMMALONYLCOA_c + 0.001 M_COB-III_c = 1.0 M_SUCCOA_c	0.0	1.0	Rv1492 AND Rv1493
R159	0.001 M_COB-III_c + 1.0 M_SUCCOA_c = 1.0 M_RMMALONYLCOA_c	0.0	1.0	Rv1492 AND Rv1493
#
R160	1.0 M_LIPO_c + 1.0 M_MOP_c = 1.0 M_3MBUTLIPO_c + 1.0 M_CO2_c	0.0	1.0	Rv2496c AND Rv2497c
R161	1.0 M_COA_c + 1.0 M_3MBUTLIPO_c = 1.0 M_DLIPO_c + 1.0 M_3MBUTCOA_c	-1.0	1.0	Rv2495c
R162	1.0 M_MK_c + 1.0 M_3MBUTCOA_c = 1.0 M_MKH2_c + 1.0 M_3MBECOA_c	0.0	1.0	Rv3140
R163	1.0 M_BIOTIN-CO2_c + 1.0 M_3MBECOA_c = 1.0 M_MGLUTCOA_c + 0.999 M_BIOTIN_c	0.0	1.0	Rv0904c OR Rv2502c OR Rv0974c OR Rv0904c OR Rv3799c OR Rv3280 OR Rv2247
R164	1.0 M_MGLUTCOA_c = 1.0 M_HMGLUTCOA_c	0.0	1.0	nogene
R165	1.0 M_HMGLUTCOA_c = 1.0 M_ACCOA_c + 1.0 M_ACTAC_c	0.0	1.0	nogene
R166	1.0 M_ACTAC_c + 1.0 M_ATP_c + 1.0 M_COA_c = 1.0 M_PPI_c + 1.0 M_AACCOA_c + 1.0 M_AMP_c	0.0	1.0	nogene
R167	1.0 M_ACTAC_c + 1.0 M_SUCCOA_c = 1.0 M_AACCOA_c + 1.0 M_SUCC_c	-1.0	1.0	Rv2504c AND Rv2503c
R168	1.0 M_LIPO_c + 1.0 M_OMVAL_c = 1.0 M_CO2_c + 1.0 M_IBUTLIPO_c	0.0	1.0	Rv2497c AND Rv2496c
R169	1.0 M_IBUTLIPO_c + 1.0 M_COA_c = 1.0 M_IBUTCOA_c + 1.0 M_DLIPO_c	-1.0	1.0	Rv2495c
#
R170	1.0 M_IBUTCOA_c + 1.0 M_MK_c = 1.0 M_MACRCOA_c + 1.0 M_MKH2_c	0.0	1.0	Rv3140
R171	1.0 M_MACRCOA_c = 1.0 M_HIBUTCOA_c	0.0	1.0	Rv1070c OR Rv0905 OR Rv2486 OR Rv1472
R172	1.0 M_HIBUTCOA_c = 1.0 M_HIBUT_c + 1.0 M_COA_c	0.0	1.0	nogene
R173	1.0 M_NAD_c + 1.0 M_HIBUT_c = 1.0 M_METHYMALONATE_c + 1.0 M_NADH_c	0.0	1.0	Rv1144 OR Rv0751c
R174	1.0 M_METHYMALONATE_c + 1.0 M_NAD_c + 1.0 M_COA_c = 1.0 M_CO2_c + 1.0 M_PROPIONYLCOA_c + 1.0 M_NADH_c	0.0	1.0	Rv0753c
R175	1.0 M_ISUCC_c = 1.0 M_NH3_c + 1.0 M_OA_c	0.0	1.0	nogene
R176	1.0 M_ASP_c = 1.0 M_bALA_c + 1.0 M_CO2_c	0.0	1.0	Rv3601c
R177	1.0 M_ASN_c = 1.0 M_ASP_c + 1.0 M_NH3_c	0.0	1.0	Rv1538c
R178	1.0 M_THR_c + 1.0 M_NAD_c = 1.0 M_NADH_c + 1.0 M_2A3KB_c	0.0	1.0	Rv2259
R179	1.0 M_2A3KB_c = 1.0 M_AMINOACETONE_c + 1.0 M_CO2_c	0.0	1.0	nogene
#
R180	1.0 M_AMINOACETONE_c + 1.0 M_NADH_c = 1.0 M_NAD_c + 1.0 M_1-AMINO-PROPAN-2-OL_c	0.0	1.0	nogene
R181	1.0 M_OBUT_c + 1.0 M_NH3_c + 1.0 M_CYS_c = 1.0 M_LLCT_c	0.0	1.0	Rv1079
R182	1.0 M_LYS_c = 1.0 M_CO2_c + 1.0 M_CADA_c	0.0	1.0	Rv2531c
R183	1.0 M_PI_c + 1.0 M_OBUT_c + 1.0 M_O2_c = 1.0 M_PROPIONYLP_c + 1.0 M_CO2_c	0.0	1.0	nogene
R184	1.0 M_SAP_c + 1.0 M_THF_c = 1.0 M_METTHF_c + 1.0 M_NH3_c + 1.0 M_DHLIPOYLPROTEIN_c	0.0	1.0	Rv2211c
R185	1.0 M_THF_c + 1.0 M_SER_c = 1.0 M_METTHF_c + 1.0 M_GLY_c	-1.0	1.0	Rv1093 OR Rv0070c
R186	1.0 M_GLY_c + 1.0 M_LIPOYLPROTEIN_c = 1.0 M_CO2_c + 1.0 M_SAP_c	0.0	1.0	Rv1832
R187	1.0 M_NAD_c + 1.0 M_DHLIPOYLPROTEIN_c = 1.0 M_LIPOYLPROTEIN_c + 1.0 M_NADH_c	-1.0	1.0	Rv0462 OR Rv3303c
R188	1.0 M_SER_c = 1.0 M_PYR_c + 1.0 M_NH3_c	0.0	1.0	Rv0069c
R189	1.0 M_CYS_c = 1.0 M_PYR_c + 1.0 M_H2S_c + 1.0 M_NH3_c	0.0	1.0	Rv1464
#
R190	1.0 M_AKG_c + 1.0 M_TYR_c = 1.0 M_GLU_c + 1.0 M_4HPP_c	-1.0	1.0	Rv3565 OR Rv0337c
R191	1.0 M_4HPP_c + 1.0 M_O2_c = 1.0 M_CO2_c + 1.0 M_HOMOGEN_c	0.0	1.0	nogene
R192	1.0 M_O2_c + 1.0 M_HOMOGEN_c = 1.0 M_MACAC_c	0.0	1.0	nogene
R193	1.0 M_MACAC_c = 1.0 M_FUACAC_c	-1.0	1.0	nogene
R194	1.0 M_FUACAC_c = 1.0 M_FUM_c + 1.0 M_ACTAC_c	0.0	1.0	nogene
R195	1.0 M_AKG_c + 1.0 M_PHE_c = 1.0 M_GLU_c + 1.0 M_PHPYR_c	-1.0	1.0	Rv3565 OR Rv0337c
R196	1.0 M_GLU_c + 1.0 M_ATP_c + 1.0 M_NH3_c = 1.0 M_PI_c + 1.0 M_GLN_c + 1.0 M_ADP_c	0.0	1.0	Rv2220 OR Rv1878 OR Rv2860c
R197	1.0 M_GLN_c + 1.0 M_AKG_c + 1.0 M_NADH_c = 2.0 M_GLU_c + 1.0 M_NAD_c	-1.0	1.0	Rv3859c AND Rv3858c
R198	1.0 M_AKG_c + 1.0 M_NH3_c + 1.0 M_NADPH_c = 1.0 M_GLU_c + 1.0 M_NADP_c	-1.0	1.0	Rv2476c
R199	1.0 M_ATP_c + 1.0 M_GLU_c = 1.0 M_GLUP_c + 1.0 M_ADP_c	0.0	1.0	Rv2439c
#
R200	1.0 M_GLUP_c + 1.0 M_NADPH_c = 1.0 M_PI_c + 1.0 M_GLUGSAL_c + 1.0 M_NADP_c	0.0	1.0	Rv2427c
R201	1.0 M_GLUGSAL_c = 1.0 M_P5C_c	-1.0	1.0	nogene
R202	1.0 M_NADPH_c + 2.0 M_P5C_c + 1.0 M_NADH_c = 2.0 M_PRO_c + 1.0 M_NADP_c + 1.0 M_NAD_c	-1.0	1.0	Rv0500
R203	1.0 M_ACCOA_c + 1.0 M_GLU_c = 1.0 M_NAGLU_c + 1.0 M_COA_c	-1.0	1.0	Rv2747
R204	1.0 M_NAGLU_c + 1.0 M_ATP_c = 1.0 M_ADP_c + 1.0 M_NAGLUP_c	0.0	1.0	Rv1654
R205	1.0 M_NAGLUP_c + 1.0 M_NADPH_c = 1.0 M_NADP_c + 1.0 M_NAGLUS_c + 1.0 M_PI_c	0.0	1.0	Rv1652
R206	1.0 M_GLU_c + 1.0 M_NAGLUS_c = 1.0 M_AKG_c + 1.0 M_NAORN_c	0.0	1.0	Rv1655
R207	1.0 M_GLU_c + 1.0 M_NAORN_c = 1.0 M_NAGLU_c + 1.0 M_ORN_c	-1.0	1.0	Rv1653
R208	1.0 M_CO2_c + 2.0 M_ATP_c + 1.0 M_GLN_c = 1.0 M_GLU_c + 1.0 M_PI_c + 1.0 M_CAP_c + 2.0 M_ADP_c	0.0	1.0	Rv1383 AND Rv1384
R209	1.0 M_ASP_c + 1.0 M_ATP_c + 1.0 M_CITR_c = 1.0 M_PPI_c + 1.0 M_ARGSUCC_c + 1.0 M_AMP_c	0.0	1.0	Rv1658
#
R210	1.0 M_ARGSUCC_c = 1.0 M_FUM_c + 1.0 M_ARG_c	0.0	1.0	Rv1659
R211	2.0 M_PYR_c + 0.001 M_THI_c = 1.0 M_CO2_c + 1.0 M_ACLAC_c	0.0	1.0	Rv3002c AND Rv3003c
R212	1.0 M_NADPH_c + 1.0 M_ACLAC_c = 1.0 M_DHMVA_c + 1.0 M_NADP_c	0.0	1.0	Rv3001c
R213	1.0 M_DHMVA_c = 1.0 M_OMVAL_c	0.0	1.0	Rv0189c
R214	1.0 M_OMVAL_c + 1.0 M_GLU_c = 1.0 M_VAL_c + 1.0 M_AKG_c	-1.0	1.0	Rv2210c
R215	1.0 M_THR_c = 1.0 M_OBUT_c + 1.0 M_NH3_c	0.0	1.0	Rv1559
R216	1.0 M_PYR_c + 1.0 M_OBUT_c = 1.0 M_CO2_c + 1.0 M_ABUT_c	0.0	1.0	Rv3509c OR Rv1820 OR Rv3003c OR ( Rv3470c AND Rv3002c )
R217	1.0 M_NADPH_c + 1.0 M_ABUT_c = 1.0 M_DIHYDROXYMETHYLPENTANOATE_c + 1.0 M_NADP_c	0.0	1.0	Rv3001c
R218	1.0 M_DIHYDROXYMETHYLPENTANOATE_c = 1.0 M_OXOMETHYLPENTANOATE_c	0.0	1.0	Rv0189c
R219	1.0 M_OXOMETHYLPENTANOATE_c + 1.0 M_GLU_c = 1.0 M_ILE_c + 1.0 M_AKG_c	-1.0	1.0	Rv2210c
#
R220	1.0 M_ACCOA_c + 1.0 M_OMVAL_c = 1.0 M_IPPMAL_c + 1.0 M_COA_c	0.0	1.0	Rv3710
R221	1.0 M_IPPMAL_c = 1.0 M_CBHCAP_c	-1.0	1.0	Rv2988c AND Rv2987c
R222	1.0 M_CBHCAP_c + 1.0 M_NAD_c = 1.0 M_OICAP_c + 1.0 M_NADH_c	0.0	1.0	Rv2995c
R223	1.0 M_OICAP_c = 1.0 M_MOP_c + 1.0 M_CO2_c	0.0	1.0	nogene
R224	1.0 M_MOP_c + 1.0 M_GLU_c = 1.0 M_AKG_c + 1.0 M_LEU_c	-1.0	1.0	Rv2210c
R225	1.0 M_GLU_c + 1.0 M_OA_c = 1.0 M_ASP_c + 1.0 M_AKG_c	-1.0	1.0	Rv3565 OR Rv0337c
R226	1.0 M_ASP_c + 1.0 M_ATP_c + 1.0 M_GLN_c = 1.0 M_PPI_c + 1.0 M_ASN_c + 1.0 M_GLU_c + 1.0 M_AMP_c	0.0	1.0	Rv2201
R227	1.0 M_ASP_c + 1.0 M_ATP_c = 1.0 M_ASP4P_c + 1.0 M_ADP_c	0.0	1.0	Rv3709c
R228	1.0 M_NADPH_c + 1.0 M_ASP4P_c = 1.0 M_PI_c + 1.0 M_NADP_c + 1.0 M_ASPSA_c	0.0	1.0	Rv3708c
R229	1.0 M_NADPH_c + 1.0 M_ASPSA_c = 1.0 M_HSER_c + 1.0 M_NADP_c	0.0	1.0	Rv1294
#
R230	1.0 M_HSER_c + 1.0 M_ATP_c = 1.0 M_ADP_c + 1.0 M_PHSER_c	0.0	1.0	Rv1296
R231	1.0 M_PHSER_c = 1.0 M_PI_c + 1.0 M_THR_c	0.0	1.0	Rv1295
R232	1.0 M_PYR_c + 1.0 M_ASPSA_c = 1.0 M_DIHYDRODIPICOLINATE_c	0.0	1.0	Rv2753c
R233	1.0 M_NADPH_c + 1.0 M_NADH_c + 2.0 M_DIHYDRODIPICOLINATE_c = 1.0 M_NADP_c + 2.0 M_TETRAHYDRODIPICOLINATE_c + 1.0 M_NAD_c	0.0	1.0	Rv2773c
R234	1.0 M_TETRAHYDRODIPICOLINATE_c + 1.0 M_SUCCOA_c = 1.0 M_COA_c + 1.0 M_SAOPIM_c	0.0	1.0	Rv1201c
R235	1.0 M_GLU_c + 1.0 M_SAOPIM_c = 1.0 M_AKG_c + 1.0 M_SDAPIM_c	-1.0	1.0	Rv1655 OR Rv0858c
R236	1.0 M_SDAPIM_c = 1.0 M_SUCC_c + 1.0 M_DAPIM_c	0.0	1.0	Rv1202
R237	1.0 M_DAPIM_c = 1.0 M_MDAPIM_c	-1.0	1.0	Rv2726c
R238	1.0 M_MDAPIM_c = 1.0 M_CO2_c + 1.0 M_LYS_c	0.0	1.0	Rv1293
R239	1.0 M_HSER_c + 1.0 M_SUCCOA_c = 1.0 M_OSLHSER_c + 1.0 M_COA_c	-1.0	1.0	nogene
#
R240	1.0 M_OSLHSER_c + 1.0 M_CYS_c = 1.0 M_LLCT_c + 1.0 M_SUCC_c	0.0	1.0	Rv1079
R241	1.0 M_LLCT_c = 1.0 M_PYR_c + 1.0 M_HCYS_c + 1.0 M_NH3_c	0.0	1.0	nogene
R242	1.0 M_HCYS_c + 1.0 M_SAM_c = 1.0 M_SAH_c + 1.0 M_MET_c	0.0	1.0	Rv2458
R243	1.0 M_MTHF_c + 1.0 M_HCYS_c + 0.002 M_COB-I_c = 1.0 M_MET_c + 1.0 M_THF_c + 0.001 M_COB-II_c	0.0	1.0	Rv2124c
R244	1.0 M_MET_c + 1.0 M_THF_c + 0.002 M_COB-I_c = 1.0 M_MTHF_c + 1.0 M_HCYS_c + 0.001 M_COB-II_c	0.0	1.0	Rv2124c
R245	1.0 M_HCYS_c + 1.0 M_MTHF_c = 1.0 M_THF_c + 1.0 M_MET_c	-1.0	1.0	Rv1133c
R246	1.0 M_PYR_c + 1.0 M_NH3_c + 1.0 M_NADH_c = 1.0 M_NAD_c + 1.0 M_ALA_c	-1.0	1.0	Rv2780
R247	1.0 M_NAD_c + 1.0 M_3PG_c = 1.0 M_PHP_c + 1.0 M_NADH_c	0.0	1.0	Rv2996c
R248	1.0 M_PHP_c + 1.0 M_GLU_c = 1.0 M_3PSER_c + 1.0 M_AKG_c	-1.0	1.0	Rv0884c
R249	1.0 M_3PSER_c = 1.0 M_PI_c + 1.0 M_SER_c	0.0	1.0	Rv3042c
#
R250	1.0 M_ACCOA_c + 1.0 M_SER_c = 1.0 M_ASER_c + 1.0 M_COA_c	-1.0	1.0	Rv2335
R251	1.0 M_ASER_c + 1.0 M_H2S_c = 1.0 M_AC_c + 1.0 M_CYS_c	0.0	1.0	Rv2334 OR Rv1336
R252	1.0 M_ACCOA_c + 1.0 M_HSER_c = 1.0 M_OAHSER_c + 1.0 M_COA_c	-1.0	1.0	Rv3341
R253	1.0 M_OAHSER_c + 1.0 M_CYS_c = 1.0 M_AC_c + 1.0 M_LLCT_c	0.0	1.0	Rv1079
R254	1.0 M_OAHSER_c + 1.0 M_H2S_c = 1.0 M_AC_c + 1.0 M_HCYS_c	0.0	1.0	Rv1079 OR Rv3340
R255	1.0 M_OSLHSER_c + 1.0 M_H2S_c = 1.0 M_SUCC_c + 1.0 M_HCYS_c	0.0	1.0	Rv1079
R256	1.0 M_OSLHSER_c = 1.0 M_OBUT_c + 1.0 M_NH3_c + 1.0 M_SUCC_c	0.0	1.0	Rv1079
R257	1.0 M_HCYS_c + 1.0 M_SER_c = 1.0 M_LLCT_c	0.0	1.0	Rv1077
R258	1.0 M_LLCT_c = 1.0 M_OBUT_c + 1.0 M_NH3_c + 1.0 M_CYS_c	0.0	1.0	Rv1079
R259	1.0 M_ATP_c + 1.0 M_MET_c = 1.0 M_PPI_c + 1.0 M_PI_c + 1.0 M_SAM_c	0.0	1.0	Rv1392
#
R260	1.0 M_SAH_c = 1.0 M_ADN_c + 1.0 M_HCYS_c	0.0	1.0	Rv3248c
R261	1.0 M_PRPP_c + 1.0 M_ATP_c = 1.0 M_PPI_c + 1.0 M_PRBATP_c	0.0	1.0	Rv2121c
R262	1.0 M_PRBATP_c = 1.0 M_PPI_c + 1.0 M_PRBAMP_c	0.0	1.0	Rv2122c
R263	1.0 M_PRBAMP_c = 1.0 M_PRFP_c	0.0	1.0	Rv1606
R264	1.0 M_PRFP_c = 1.0 M_PRLP_c	0.0	1.0	Rv1603
R265	1.0 M_GLN_c + 1.0 M_PRLP_c = 1.0 M_DIMGP_c + 1.0 M_GLU_c + 1.0 M_AICAR_c	0.0	1.0	Rv1602
R266	1.0 M_DIMGP_c = 1.0 M_IMACP_c	0.0	1.0	Rv1601
R267	1.0 M_GLU_c + 1.0 M_IMACP_c = 1.0 M_AKG_c + 1.0 M_HISOLP_c	-1.0	1.0	Rv3772 OR Rv1600
R268	1.0 M_HISOLP_c = 1.0 M_PI_c + 1.0 M_HISOL_c	0.0	1.0	Rv1601
R269	2.0 M_NAD_c + 1.0 M_HISOL_c = 1.0 M_HIS_c + 2.0 M_NADH_c	0.0	1.0	Rv1599
#
R270	1.0 M_E4P_c + 1.0 M_PEP_c = 1.0 M_3DDAH7P_c + 1.0 M_PI_c	0.0	1.0	Rv2178c
R271	1.0 M_3DDAH7P_c = 1.0 M_PI_c + 1.0 M_DQT_c	0.0	1.0	Rv2538c
R272	1.0 M_DQT_c = 1.0 M_DHSK_c	0.0	1.0	Rv2537c
R273	1.0 M_NADPH_c + 1.0 M_DHSK_c = 1.0 M_SME_c + 1.0 M_NADP_c	0.0	1.0	Rv2552c
R274	1.0 M_SME_c + 1.0 M_ATP_c = 1.0 M_ADP_c + 1.0 M_SME3P_c	0.0	1.0	Rv2539c
R275	1.0 M_PEP_c + 1.0 M_SME3P_c = 1.0 M_3PSME_c + 1.0 M_PI_c	0.0	1.0	Rv3227
R276	1.0 M_3PSME_c = 1.0 M_CHOR_c + 1.0 M_PI_c	0.0	1.0	Rv2540c
R277	1.0 M_CHOR_c + 1.0 M_GLN_c = 1.0 M_PYR_c + 1.0 M_GLU_c + 1.0 M_AN_c	0.0	1.0	Rv1609
R278	1.0 M_PRPP_c + 1.0 M_AN_c = 1.0 M_PPI_c + 1.0 M_NPRAN_c	0.0	1.0	Rv2192c
R279	1.0 M_NPRAN_c = 1.0 M_CPAD5P_c	0.0	1.0	Rv1603
#
R280	1.0 M_CPAD5P_c = 1.0 M_CO2_c + 1.0 M_IGP_c	0.0	1.0	Rv1611
R281	1.0 M_SER_c + 1.0 M_IGP_c = 1.0 M_G3P_c + 1.0 M_TRP_c	0.0	1.0	Rv1613 AND Rv1612
R282	1.0 M_CHOR_c = 1.0 M_PHEN_c	-1.0	1.0	Rv1885c OR Rv0948c
R283	1.0 M_PHEN_c = 1.0 M_CO2_c + 1.0 M_PHPYR_c	0.0	1.0	Rv3838c
R284	1.0 M_GLU_c + 1.0 M_PHPYR_c = 1.0 M_AKG_c + 1.0 M_PHE_c	-1.0	1.0	Rv3565 OR Rv0337c
R285	1.0 M_NAD_c + 1.0 M_PHEN_c = 1.0 M_CO2_c + 1.0 M_4HPP_c + 1.0 M_NADH_c	0.0	1.0	Rv3754
R286	1.0 M_4HPP_c + 1.0 M_GLU_c = 1.0 M_TYR_c + 1.0 M_AKG_c	-1.0	1.0	Rv3565 OR Rv0337c
R287	1.0 M_R5P_c + 1.0 M_ATP_c = 1.0 M_PRPP_c + 1.0 M_AMP_c	-1.0	1.0	Rv1017c
R288	1.0 M_ASP_c + 1.0 M_CAP_c = 1.0 M_CAASP_c + 1.0 M_PI_c	0.0	1.0	Rv1380
R289	1.0 M_CAASP_c = 1.0 M_DOROA_c	-1.0	1.0	Rv1381
#
R290	1.0 M_DOROA_c + 1.0 M_O2_c = 1.0 M_OROA_c + 1.0 M_H2O2_c	0.0	1.0	Rv2139
R291	1.0 M_PRPP_c + 1.0 M_OROA_c = 1.0 M_PPI_c + 1.0 M_OMP_c	0.0	1.0	Rv0382c
R292	1.0 M_OMP_c = 1.0 M_UMP_c + 1.0 M_CO2_c	0.0	1.0	Rv1385
R293	1.0 M_ATP_c + 1.0 M_UMP_c = 1.0 M_UDP_c + 1.0 M_ADP_c	-1.0	1.0	Rv1712
R294	1.0 M_UDP_c + 1.0 M_ATP_c = 1.0 M_UTP_c + 1.0 M_ADP_c	-1.0	1.0	Rv2445c
R295	1.0 M_UTP_c + 1.0 M_GLN_c + 1.0 M_ATP_c = 1.0 M_PI_c + 1.0 M_CTP_c + 1.0 M_GLU_c + 1.0 M_ADP_c	0.0	1.0	Rv1699
R296	1.0 M_UTP_c + 1.0 M_NH3_c + 1.0 M_ATP_c = 1.0 M_PI_c + 1.0 M_CTP_c + 1.0 M_ADP_c	0.0	1.0	Rv1699
R297	1.0 M_CDP_c + 1.0 M_O2_c + 1.0 M_RTHIO_c = 1.0 M_DCDP_c + 1.0 M_OTHIO_c	0.0	1.0	Rv3051c AND Rv3048c
#	in vivo R298	1.0 M_CDP_c + 1.0 M_COB-II_c + 1.0 M_RTHIO*_c = 1.0 M_DCDP_c + 1.0 M_COB-III_c + 1.0 M_OTHIO_c	0.0	1.0	Rv0570
R299	1.0 M_DCDP_c + 1.0 M_ATP_c = 1.0 M_ADP_c + 1.0 M_DCTP_c	0.0	1.0	Rv2445c
#
R300	1.0 M_DCTP_c = 1.0 M_DUTP_c + 1.0 M_NH3_c	0.0	1.0	Rv0321
R301	1.0 M_DUTP_c = 1.0 M_DUMP_c + 1.0 M_PPI_c	0.0	1.0	Rv2697c
R302	1.0 M_METTHF_c + 1.0 M_FADH2_c + 1.0 M_DUMP_c = 1.0 M_DTMP_c + 1.0 M_FAD_c + 1.0 M_THF_c	-1.0	1.0	Rv2754c
R303	1.0 M_DUMP_c + 1.0 M_METTHF_c = 1.0 M_DTMP_c + 1.0 M_DHF_c	-1.0	1.0	Rv2764c
R304	1.0 M_ATP_c + 1.0 M_DTMP_c = 1.0 M_DTDP_c + 1.0 M_ADP_c	-1.0	1.0	Rv3247c
R305	1.0 M_ATP_c + 1.0 M_DTDP_c = 1.0 M_ADP_c + 1.0 M_DTTP_c	-1.0	1.0	Rv2445c
R306	1.0 M_ATP_c + 1.0 M_CDP_c = 1.0 M_ADP_c + 1.0 M_CTP_c	-1.0	1.0	Rv2445c
R307	1.0 M_ATP_c + 1.0 M_CMP_c = 1.0 M_CDP_c + 1.0 M_ADP_c	-1.0	1.0	Rv1712
R308	1.0 M_DCTP_c = 1.0 M_PPI_c + 1.0 M_DCMP_c	0.0	1.0	nogene
R309	1.0 M_ATP_c + 1.0 M_DCMP_c = 1.0 M_DCDP_c + 1.0 M_ADP_c	-1.0	1.0	Rv1712
#
R310	1.0 M_OTHIO_c + 1.0 M_NADPH_c = 1.0 M_NAD_c + 1.0 M_RTHIO_c	0.0	1.0	Rv3913
R311	1.0 M_PPI_c + 1.0 M_UMP_c = 1.0 M_PRPP_c + 1.0 M_URA_c	0.0	1.0	Rv3309c
R312	1.0 M_PRPP_c + 1.0 M_URA_c = 1.0 M_PPI_c + 1.0 M_UMP_c	0.0	1.0	Rv3309c
R313	1.0 M_PRPP_c + 1.0 M_GLN_c = 1.0 M_PPI_c + 1.0 M_GLU_c + 1.0 M_PRAM_c	0.0	1.0	Rv0808
R314	1.0 M_PRAM_c + 1.0 M_GLY_c + 1.0 M_ATP_c = 1.0 M_PI_c + 1.0 M_GAR_c + 1.0 M_ADP_c	0.0	1.0	Rv0772
R315	1.0 M_GAR_c + 1.0 M_FTHF_c = 1.0 M_FGAR_c + 1.0 M_THF_c	0.0	1.0	Rv0956
R316	1.0 M_FGAR_c + 1.0 M_ATP_c + 1.0 M_GLN_c = 1.0 M_PI_c + 1.0 M_GLU_c + 1.0 M_ADP_c + 1.0 M_FGAM_c	0.0	1.0	Rv0803
R317	1.0 M_ATP_c + 1.0 M_FGAM_c = 1.0 M_PI_c + 1.0 M_ADP_c + 1.0 M_AIR_c	0.0	1.0	Rv0809
R318	1.0 M_ATP_c + 1.0 M_AIR_c + 1.0 M_HCO3_c = 1.0 M_PI_c + 1.0 M_CAIR_c + 1.0 M_ADP_c	0.0	1.0	Rv3276c
R319	1.0 M_CAIR_c + 1.0 M_ASP_c + 1.0 M_ATP_c = 1.0 M_PI_c + 1.0 M_SAICAR_c + 1.0 M_ADP_c	0.0	1.0	Rv0780
#
R320	1.0 M_SAICAR_c = 1.0 M_FUM_c + 1.0 M_AICAR_c	-1.0	1.0	Rv0777
R321	1.0 M_AICAR_c + 1.0 M_FTHF_c = 1.0 M_PRFICA_c + 1.0 M_THF_c	-1.0	1.0	Rv0957
R322	1.0 M_PRFICA_c = 1.0 M_IMP_c	-1.0	1.0	Rv0957
R323	1.0 M_ATP_c = 1.0 M_PPI_c + 1.0 M_cAMP_c	0.0	1.0	Rv1625c
R324	1.0 M_GTP_c = 1.0 M_PPI_c + 1.0 M_cGMP_c	0.0	1.0	Rv2435c
R325	1.0 M_cAMP_c = 1.0 M_AMP_c	0.0	1.0	nogene
R326	1.0 M_cGMP_c = 1.0 M_GMP_c	0.0	1.0	nogene
R327	1.0 M_ATP_c + 1.0 M_DGMP_c = 1.0 M_ADP_c + 1.0 M_DGDP_c	-1.0	1.0	Rv1389
R328	1.0 M_GMP_c + 1.0 M_DATP_c = 1.0 M_GDP_c + 1.0 M_DADP_c	-1.0	1.0	Rv1389
R329	1.0 M_DUDP_c + 1.0 M_ATP_c = 1.0 M_DUTP_c + 1.0 M_ADP_c	-1.0	1.0	Rv2445c
#
R330	1.0 M_UDP_c + 1.0 M_RTHIO_c + 1.0 M_O2_c = 1.0 M_DUDP_c + 1.0 M_OTHIO_c	0.0	1.0	Rv3051c AND Rv3048c
#	in vivo R331	1.0 M_COB-II_c + 1.0 M_RTHIO*_c + 1.0 M_UDP_c = 1.0 M_OTHIO_c + 1.0 M_DUDP_c + 1.0 M_COB-III_c	0.0	1.0	Rv0570
R332	1.0 M_PI_c + 1.0 M_5MTA_c = 1.0 M_AD_c + 1.0 M_MTR1P_c	0.0	1.0	Rv0535
R333	1.0 M_PRPP_c + 1.0 M_AD_c = 1.0 M_PPI_c + 1.0 M_AMP_c	0.0	1.0	Rv2584c
R334	1.0 M_PRPP_c + 1.0 M_GN_c = 1.0 M_PPI_c + 1.0 M_GMP_c	0.0	1.0	Rv3624c
R335	1.0 M_PRPP_c + 1.0 M_HYXN_c = 1.0 M_PPI_c + 1.0 M_IMP_c	0.0	1.0	Rv3624c
R336	1.0 M_PRPP_c + 1.0 M_XAN_c = 1.0 M_PPI_c + 1.0 M_XMP_c	0.0	1.0	nogene
R337	1.0 M_DIN_c + 1.0 M_PI_c = 1.0 M_HYXN_c + 1.0 M_DR1P_c	-1.0	1.0	Rv3307
R338	1.0 M_PI_c + 1.0 M_DA_c = 1.0 M_AD_c + 1.0 M_DR1P_c	-1.0	1.0	Rv3307
R338b	1.0 M_DR1P_c = 1.0 M_R5P_c	-1.0	1.0	Rv3068c
R339	1.0 M_R1P_c + 1.0 M_HYXN_c = 1.0 M_PI_c + 1.0 M_INS_c	-1.0	1.0	Rv3307
#
R340	1.0 M_AD_c + 1.0 M_R1P_c = 1.0 M_PI_c + 1.0 M_ADN_c	-1.0	1.0	Rv3307
R341	1.0 M_R1P_c + 1.0 M_GN_c = 1.0 M_PI_c + 1.0 M_GSN_c	-1.0	1.0	Rv3307
R342	1.0 M_XAN_c + 1.0 M_R1P_c = 1.0 M_XTSINE_c + 1.0 M_PI_c	-1.0	1.0	Rv3307
R343	1.0 M_XTSINE_c = 1.0 M_RIB_c + 1.0 M_XAN_c	0.0	1.0	nogene
R344	1.0 M_ADN_c = 1.0 M_NH3_c + 1.0 M_INS_c	0.0	1.0	Rv3313c
R345	1.0 M_DA_c = 1.0 M_DIN_c + 1.0 M_NH3_c	0.0	1.0	Rv3313c
R346	1.0 M_DGTP_c = 1.0 M_PPI_c + 1.0 M_DGMP_c	0.0	1.0	nogene
R347	1.0 M_ATP_c + 1.0 M_GTP_c = 1.0 M_ppGpp_c + 1.0 M_AMP_c	0.0	1.0	Rv2583c
R348	1.0 M_ppGpp_c = 1.0 M_PPI_c + 1.0 M_GDP_c	0.0	1.0	Rv2583c
R349	1.0 M_ASP_c + 1.0 M_IMP_c + 1.0 M_GTP_c = 1.0 M_PI_c + 1.0 M_ASUC_c + 1.0 M_GDP_c	0.0	1.0	Rv0357c
#
R350	1.0 M_ASUC_c = 1.0 M_FUM_c + 1.0 M_AMP_c	-1.0	1.0	RV0777
R351	1.0 M_ATP_c + 1.0 M_AMP_c = 2.0 M_ADP_c	-1.0	1.0	Rv0733
R351b	1.0 M_ATP_c + 1.0 M_ADN_c = 1.0 M_ADP_c + 1.0 M_AMP_c	-1.0	1.0	Rv2202c
R352	1.0 M_ADP_c + 1.0 M_O2_c + 1.0 M_RTHIO_c = 1.0 M_OTHIO_c + 1.0 M_DADP_c	0.0	1.0	Rv3051c AND Rv3048c
#	in vivo R353	1.0 M_COB-II_c + 1.0 M_RTHIO*_c + 1.0 M_ADP_c = 1.0 M_OTHIO_c + 1.0 M_COB-III_c + 1.0 M_DADP_c	0.0	1.0	Rv0570
R354	1.0 M_ATP_c + 1.0 M_DADP_c = 1.0 M_ADP_c + 1.0 M_DATP_c	-1.0	1.0	Rv2445c
R355	1.0 M_NAD_c + 1.0 M_IMP_c = 1.0 M_XMP_c + 1.0 M_NADH_c	0.0	1.0	Rv3411c AND Rv3410c AND Rv1843c
R356	1.0 M_ATP_c + 1.0 M_XMP_c + 1.0 M_GLN_c = 1.0 M_PPI_c + 1.0 M_GLU_c + 1.0 M_GMP_c + 1.0 M_AMP_c	0.0	1.0	Rv3396c
R357	1.0 M_GMP_c + 1.0 M_ATP_c = 1.0 M_ADP_c + 1.0 M_GDP_c	-1.0	1.0	Rv1389
R358	1.0 M_ATP_c + 1.0 M_GDP_c = 1.0 M_ADP_c + 1.0 M_GTP_c	-1.0	1.0	Rv2445c
R359	1.0 M_O2_c + 1.0 M_RTHIO_c + 1.0 M_GDP_c = 1.0 M_OTHIO_c + 1.0 M_DGDP_c	0.0	1.0	Rv3051c AND Rv3048c
#
#	in vivo R360	1.0 M_COB-II_c + 1.0 M_RTHIO*_c + 1.0 M_GDP_c = 1.0 M_OTHIO_c + 1.0 M_DGDP_c + 1.0 M_COB-III_c	0.0	1.0	Rv0570
R361	1.0 M_ATP_c + 1.0 M_DGDP_c = 1.0 M_ADP_c + 1.0 M_DGTP_c	-1.0	1.0	Rv2445c
R362	1.0 M_ASP_c + 1.0 M_FUM_c = 1.0 M_ISUCC_c + 1.0 M_SUCC_c	0.0	1.0	Rv1595
R363	1.0 M_ASP_c + 1.0 M_O2_c = 1.0 M_ISUCC_c + 1.0 M_H2O2_c	0.0	1.0	Rv1595
R364	1.0 M_ISUCC_c + 1.0 M_DHAP_c = 1.0 M_PI_c + 1.0 M_QA_c	0.0	1.0	Rv1594
R365	1.0 M_PRPP_c + 1.0 M_QA_c = 1.0 M_PPI_c + 1.0 M_NACN_c + 1.0 M_CO2_c	0.0	1.0	Rv1596
R366	1.0 M_NAM_c = 1.0 M_NH3_c + 1.0 M_NAC_c	-1.0	1.0	Rv2043c
R367	1.0 M_PRPP_c + 1.0 M_NAC_c = 1.0 M_PPI_c + 1.0 M_NACN_c	0.0	1.0	Rv0573c
R368	1.0 M_ATP_c + 1.0 M_NACN_c = 1.0 M_PPI_c + 1.0 M_NAAD_c	0.0	1.0	Rv2421c
R369	1.0 M_ATP_c + 1.0 M_NH3_c + 1.0 M_NAAD_c = 1.0 M_PPI_c + 1.0 M_NAD_c + 1.0 M_AMP_c	0.0	1.0	Rv2438c
#
R370	1.0 M_ATP_c + 1.0 M_GLN_c + 1.0 M_NAAD_c = 1.0 M_PPI_c + 1.0 M_GLU_c + 1.0 M_NAD_c + 1.0 M_AMP_c	0.0	1.0	Rv2438c
R371	1.0 M_R1P_c + 1.0 M_NAC_c = 1.0 M_NACD_c + 1.0 M_PI_c	0.0	1.0	Rv3307
R372	1.0 M_R1P_c + 1.0 M_NAM_c = 1.0 M_PI_c + 1.0 M_NAMD_c	0.0	1.0	Rv3307
R373	1.0 M_NACD_c + 1.0 M_ATP_c = 1.0 M_ADP_c + 1.0 M_NACN_c	0.0	1.0	Rv0410c
R374	1.0 M_ATP_c + 1.0 M_NAMD_c = 1.0 M_NAMN_c + 1.0 M_ADP_c	0.0	1.0	nogene
R375	1.0 M_NAMN_c + 1.0 M_ATP_c = 1.0 M_PPI_c + 1.0 M_NAD_c	0.0	1.0	Rv2421c
R376	1.0 M_NADPH_c + 1.0 M_NAD_c = 1.0 M_NADP_c + 1.0 M_NADH_c	-1.0	1.0	Rv0155 AND Rv0157 AND Rv0156
R377	1.0 M_NAD_c + 1.0 M_ATP_c = 1.0 M_ADP_c + 1.0 M_NADP_c	0.0	1.0	Rv1695
R378	1.0 M_NADP_c = 1.0 M_PI_c + 1.0 M_NAD_c	0.0	1.0	nogene
R379	1.0 M_NADPH_c + 1.0 M_NAD_c = 1.0 M_NADP_c + 1.0 M_NADH_c	0.0	1.0	Rv2713 OR Rv3303c
#
R380	1.0 M_NAD_c = 1.0 M_NAMN_c + 1.0 M_AMP_c	0.0	1.0	Rv3199c
R381	1.0 M_GTP_c = 1.0 M_PPI_c + 1.0 M_D6RP5P_c + 1.0 M_FOR_c	0.0	1.0	Rv1415 OR Rv1940
R382	1.0 M_D6RP5P_c = 1.0 M_NH3_c + 1.0 M_A6RP5P_c	0.0	1.0	Rv2671 OR Rv1409
R383	1.0 M_NADPH_c + 1.0 M_A6RP5P_c = 1.0 M_A6RP5P2_c + 1.0 M_NADP_c	0.0	1.0	Rv2671 OR Rv1409
R384	1.0 M_A6RP5P2_c = 1.0 M_PI_c + 1.0 M_A6RP_c	0.0	1.0	nogene
R385	1.0 M_RL5P_c = 1.0 M_DB4P_c + 1.0 M_FOR_c	0.0	1.0	Rv1940
R386	1.0 M_DB4P_c + 1.0 M_A6RP_c = 1.0 M_PI_c + 1.0 M_D8RL_c	0.0	1.0	Rv1416
R387	2.0 M_D8RL_c = 1.0 M_RIBFLAV_c + 1.0 M_A6RP_c	0.0	1.0	Rv1412
R388	1.0 M_RIBFLAV_c + 1.0 M_ATP_c = 1.0 M_ADP_c + 1.0 M_FMN_c	0.0	1.0	Rv2786c
R389	1.0 M_ATP_c + 1.0 M_FMN_c = 1.0 M_PPI_c + 1.0 M_FAD_c	0.0	1.0	Rv2786c
#
R390	1.0 M_METTHF_c + 1.0 M_OMVAL_c = 1.0 M_AKP_c + 1.0 M_THF_c	0.0	1.0	Rv2225
R391	1.0 M_AKP_c + 1.0 M_NADPH_c = 1.0 M_NADP_c + 1.0 M_PANT_c	0.0	1.0	Rv2573
R392	1.0 M_bALA_c + 1.0 M_PANT_c + 1.0 M_ATP_c = 1.0 M_PPI_c + 1.0 M_PNTO_c + 1.0 M_AMP_c	0.0	1.0	Rv3602c
R393	1.0 M_ATP_c + 1.0 M_PNTO_c = 1.0 M_ADP_c + 1.0 M_4PPNTO_c	0.0	1.0	Rv1092c
R394	1.0 M_CTP_c + 1.0 M_CYS_c + 1.0 M_4PPNTO_c = 1.0 M_PPI_c + 1.0 M_4PPNCYS_c + 1.0 M_CMP_c	0.0	1.0	Rv1391
R395	1.0 M_4PPNCYS_c = 1.0 M_CO2_c + 1.0 M_4PPNTE_c	0.0	1.0	Rv1391
R396	1.0 M_ATP_c + 1.0 M_4PPNTE_c = 1.0 M_PPI_c + 1.0 M_DPCOA_c	0.0	1.0	Rv2965c
R397	1.0 M_DPCOA_c + 1.0 M_ATP_c = 1.0 M_ADP_c + 1.0 M_COA_c	0.0	1.0	Rv1631
R398	1.0 M_COA_c = 1.0 M_ACP_c	0.0	1.0	Rv2523c OR Rv2794c
R399	1.0 M_GTP_c = 1.0 M_AHTD_c + 1.0 M_FOR_c	0.0	1.0	Rv3609c
#
R400	1.0 M_AHTD_c = 1.0 M_DHP_c + 3.0 M_PI_c	0.0	1.0	Rv0757 AND Rv0758
R401	1.0 M_DHP_c = 1.0 M_GLAL_c + 1.0 M_AHHMP_c	0.0	1.0	Rv3607c
R402	1.0 M_AHHMP_c + 1.0 M_ATP_c = 1.0 M_AHHMD_c + 1.0 M_AMP_c	0.0	1.0	Rv3606c
R403	1.0 M_CHOR_c + 1.0 M_GLN_c = 1.0 M_GLU_c + 1.0 M_ADCHOR_c	0.0	1.0	Rv0013
R404	1.0 M_ADCHOR_c = 1.0 M_PABA_c + 1.0 M_PYR_c	0.0	1.0	Rv0812
R405	1.0 M_PABA_c + 1.0 M_AHHMD_c = 1.0 M_PPI_c + 1.0 M_DHPT_c	0.0	1.0	Rv3608c OR Rv1207
R406	1.0 M_PABA_c + 1.0 M_AHHMP_c = 1.0 M_DHPT_c	0.0	1.0	Rv3608c OR Rv1207
R407	1.0 M_GLU_c + 1.0 M_ATP_c + 1.0 M_DHPT_c = 1.0 M_PI_c + 1.0 M_ADP_c + 1.0 M_DHF_c	0.0	1.0	Rv2447c
R408	1.0 M_NADPH_c + 1.0 M_DHF_c = 1.0 M_NADP_c + 1.0 M_THF_c	0.0	1.0	Rv2763c
R409	1.0 M_GLU_c + 1.0 M_ATP_c + 1.0 M_THF_c = 1.0 M_PI_c + 1.0 M_ADP_c + 1.0 M_THFG_c	0.0	1.0	Rv2447c
#
R410	1.0 M_THFG_c = 1.0 M_GLU_c + 1.0 M_THF_c	0.0	1.0	nogene
R411	1.0 M_FE2_c + 1.0 M_CYS_c = 1.0 M_FERO_c + 1.0 M_ALA_c	0.0	1.0	Rv3025c OR Rv1464
R412	1.0 M_CHOR_c = 1.0 M_ICHOR_c	-1.0	1.0	Rv3215 OR Rv2386c
R413	1.0 M_AKG_c + 1.0 M_ICHOR_c = 1.0 M_PYR_c + 1.0 M_SHCHC_c + 1.0 M_CO2_c	0.0	1.0	Rv0555
R414	1.0 M_SHCHC_c = 1.0 M_OSB_c	0.0	1.0	nogene
R415	1.0 M_OSB_c + 1.0 M_ATP_c + 1.0 M_COA_c = 1.0 M_PPI_c + 1.0 M_OSBCOA_c + 1.0 M_AMP_c	0.0	1.0	Rv0542c AND Rv0553
R416	1.0 M_OSBCOA_c = 1.0 M_COA_c + 1.0 M_DHN_c	0.0	1.0	Rv0548c
R417	1.0 M_NPP_c + 1.0 M_DHN_c = 1.0 M_PPI_c + 1.0 M_DMK_c + 1.0 M_CO2_c	0.0	1.0	Rv0534c
R418	1.0 M_DMK_c + 1.0 M_SAM_c = 1.0 M_MKH2_c + 1.0 M_SAH_c	0.0	1.0	nogene
R419	4.0 M_ACCOA_c = 1.0 M_PIMELOYL-COA_c + 3.0 M_COA_c	0.0	1.0	nogene
#
R420	1.0 M_ALA_c + 1.0 M_PIMELOYL-COA_c = 1.0 M_CO2_c + 1.0 M_COA_c + 1.0 M_8-AMINO7-OXONONANOATE_c	0.0	1.0	Rv1569 AND Rv0032
R421	1.0 M_SAM_c + 1.0 M_8-AMINO7-OXONONANOATE_c = 1.0 M_SAM-2-OXOBUTANOATE_c + 1.0 M_7-8-DIAMINONONANOATE_c	0.0	1.0	Rv1568
R422	1.0 M_SAM-2-OXOBUTANOATE_c = 1.0 M_SAM_c	0.0	1.0	nogene
R423	1.0 M_CO2_c + 1.0 M_ATP_c + 1.0 M_7-8-DIAMINONONANOATE_c = 1.0 M_ADP_c + 1.0 M_DETHIOBIOTIN_c	0.0	1.0	Rv1570
R424	1.0 M_SAM_c + 1.0 M_H2S_c + 1.0 M_DETHIOBIOTIN_c = 1.0 M_BIOTIN_c + 1.0 M_DA_c	0.0	1.0	Rv1589
R425	1.0 M_CO2_c = 1.0 M_HCO3_c	0.0	1.0	Rv3588c OR Rv1284
R426	1.0 M_BIOTIN_c + 1.0 M_ATP_c = 1.0 M_PPI_c + 1.0 M_BIOTIN-BCCP_c + 1.0 M_AMP_c	0.0	1.0	Rv3279c
R427	1.0 M_BIOTIN-BCCP_c + 1.0 M_ATP_c + 1.0 M_HCO3_c = 1.0 M_PI_c + 1.0 M_BIOTIN-CO2_c + 1.0 M_ADP_c	0.0	1.0	Rv2501c OR Rv0973c OR Rv3285
R427b	1.0 M_OCTANOYL-ACP_c = 1.0 M_ACP_c + 1.0 M_APO-LIPO_c	0.0	1.0	Rv2217
R427c	2.0 M_H2S_c + 1.0 M_APO-LIPO_c + 2.0 M_SAM_c = 1.0 M_LIPO_c + 2.0 M_DA_c + 2.0 M_MET_c	0.0	1.0	Rv2218
R428	1.0 M_GLU_c + 1.0 M_ATP_c = 1.0 M_PPI_c + 1.0 M_TRNA-GLU_c + 1.0 M_AMP_c	0.0	1.0	Rv2992c
R429	1.0 M_TRNA-GLU_c + 1.0 M_NADPH_c = 1.0 M_GLU1SEMIALD_c + 1.0 M_NADP_c	0.0	1.0	Rv0509
#
R430	1.0 M_GLU1SEMIALD_c = 1.0 M_5-AMINO-LEVULINATE_c	0.0	1.0	Rv0524
R431	2.0 M_5-AMINO-LEVULINATE_c = 1.0 M_PORPHOBILILOGIN_c	0.0	1.0	Rv0512
R432	4.0 M_PORPHOBILILOGIN_c = 4.0 M_NH3_c + 1.0 M_HYDROXYMETHYLBILANE_c	0.0	1.0	Rv0510
R433	1.0 M_HYDROXYMETHYLBILANE_c = 1.0 M_UROPORPHYRINOGEN-III_c	0.0	1.0	Rv0511
R434	1.0 M_UROPORPHYRINOGEN-III_c = 4.0 M_CO2_c + 1.0 M_COPROPORPHYRINOGEN-III_c	0.0	1.0	Rv2678c
R435	2.0 M_O2_c + 1.0 M_COPROPORPHYRINOGEN-III_c = 2.0 M_CO2_c + 1.0 M_PROTOPORPHYRINOGEN_c + 2.0 M_H2O2_c	0.0	1.0	nogene
R436	2.0 M_SAM_c + 1.0 M_COPROPORPHYRINOGEN-III_c = 2.0 M_CO2_c + 1.0 M_PROTOPORPHYRINOGEN_c + 2.0 M_MET_c	0.0	1.0	Rv2388C
R437	1.0 M_PROTOPORPHYRINOGEN_c + 1.5 M_O2_c = 1.0 M_PROTOPORPHYRIN-IX_c	0.0	1.0	Rv2677c OR Rv1300
R438	1.0 M_FE2_c + 1.0 M_PROTOPORPHYRIN-IX_c = 1.0 M_PROTOHEME-FE2_c	0.0	1.0	Rv1485
R439	1.0 M_PROTOHEME-FE2_c + 1.0 M_FPP_c = 1.0 M_PPI_c + 1.0 M_HEME-FE2_c	0.0	1.0	nogene
#
R440	1.0 M_UROPORPHYRINOGEN-III_c + 2.0 M_SAM_c = 2.0 M_SAH_c + 1.0 M_PRECORIN-2_c	0.0	1.0	Rv2847c OR Rv0511
R441	1.0 M_SAM_c + 1.0 M_PRECORIN-2_c = 1.0 M_SAH_c + 1.0 M_PRECORIN-3A_c	0.0	1.0	Rv2066
R442	1.0 M_PRECORIN-3A_c + 1.0 M_O2_c = 1.0 M_PRECORIN-3B_c	0.0	1.0	Rv2064
R443	1.0 M_PRECORIN-3B_c + 1.0 M_SAM_c = 1.0 M_SAH_c + 1.0 M_PRECORIN-4B_c	0.0	1.0	Rv2066
R444	1.0 M_SAM_c + 1.0 M_PRECORIN-4B_c = 1.0 M_SAH_c + 1.0 M_PRECORIN-5_c	0.0	1.0	Rv2071c
R445	1.0 M_SAM_c + 1.0 M_PRECORIN-5_c = 1.0 M_AC_c + 1.0 M_SAH_c + 1.0 M_PRECORIN-6X_c	0.0	1.0	nogene
R446	1.0 M_NADPH_c + 1.0 M_PRECORIN-6X_c = 1.0 M_NADP_c + 1.0 M_PRECORIN-6Y_c	0.0	1.0	Rv2070c
R447	2.0 M_SAM_c + 1.0 M_PRECORIN-6Y_c = 2.0 M_SAH_c + 1.0 M_PRECORIN-8X_c + 1.0 M_CO2_c	0.0	1.0	Rv2072c
R448	1.0 M_PRECORIN-8X_c = 1.0 M_HYDROGENOBYRINATE_c	0.0	1.0	Rv2065
R449	1.0 M_HYDROGENOBYRINATE_c + 2.0 M_ATP_c + 2.0 M_GLN_c = 2.0 M_PI_c + 2.0 M_GLU_c + 1.0 M_HYDROGENOBYRINATE-A-C-DIAMIDE_c + 2.0 M_ADP_c	0.0	1.0	Rv2848c
#
R450	1.0 M_CO-II_c + 1.0 M_ATP_c + 1.0 M_HYDROGENOBYRINATE-A-C-DIAMIDE_c = 1.0 M_PI_c + 1.0 M_COB-II-RINICACID-A-C-DIAMIDE_c + 1.0 M_ADP_c	0.0	1.0	nogene
R451	1.0 M_NADH_c + 1.0 M_COB-II-RINICACID-A-C-DIAMIDE_c = 1.0 M_NAD_c + 1.0 M_COB-I-RINICACID-A-C-DIAMIDE_c	0.0	1.0	nogene
R452	1.0 M_COB-I-RINICACID-A-C-DIAMIDE_c + 1.0 M_ATP_c = 1.0 M_PPI_c + 1.0 M_ADENOSYL-COBRINICACID-A-C-DIAMIDE_c	0.0	1.0	Rv2849c
R453	4.0 M_ATP_c + 4.0 M_GLN_c + 1.0 M_ADENOSYL-COBRINICACID-A-C-DIAMIDE_c = 4.0 M_PI_c + 4.0 M_GLU_c + 1.0 M_ADENOSYL-COBRATE_c + 4.0 M_ADP_c	0.0	1.0	Rv0255c
R454	1.0 M_ADENOSYL-COBRATE_c + 1.0 M_1-AMINO-PROPAN-2-OL_c = 1.0 M_ADENOSYLCOBINAMIDE_c	0.0	1.0	Rv2231c
R455	1.0 M_ATP_c + 1.0 M_ADENOSYLCOBINAMIDE_c = 1.0 M_ADP_c + 1.0 M_ADENOSYLCOBINIMIDE-P_c	0.0	1.0	Rv0254c
R456	1.0 M_GTP_c + 1.0 M_ADENOSYLCOBINIMIDE-P_c = 1.0 M_PPI_c + 1.0 M_ADENOSYLCOBINAMIDE-GDP_c	0.0	1.0	nogene
R457	1.0 M_ADENOSYLCOBINAMIDE-GDP_c = 1.0 M_GMP_c + 1.0 M_COB-I_c	0.0	1.0	Rv2208
R458	1.0 M_COB-II_c + 1.0 M_NADH_c = 1.0 M_NAD_c + 1.0 M_COB-I_c	-1.0	1.0	nogene
R459	1.0 M_COB-III_c + 1.0 M_NADH_c = 1.0 M_COB-II_c + 1.0 M_NAD_c	-1.0	1.0	nogene
#
R460	1.0 M_MOAD-COOH_c + 1.0 M_ATP_c + 1.0 M_CYS_c = 1.0 M_PPI_c + 1.0 M_SER_c + 1.0 M_MOAD-COSH_c + 1.0 M_AMP_c	0.0	1.0	Rv3206c AND Rv3025c
R461	1.0 M_GTP_c = 1.0 M_PPI_c + 1.0 M_PRECURSOR-Z_c	0.0	1.0	Rv3109 AND Rv3116 AND Rv3111
R462	1.0 M_PRECURSOR-Z_c + 1.0 M_MOAD-COSH_c = 1.0 M_MOAD-COOH_c + 1.0 M_MOLYBDOPTERIN_c	0.0	1.0	( Rv3119 OR Rv0866 ) AND Rv3322c
R463	1.0 M_MOLYBDOPTERIN_c + 1.0 M_MO2_c = 1.0 M_MOLYBDENUM_c	0.0	1.0	Rv0994 OR Rv0438c
R464	1.0 M_MOLYBDENUM_c + 1.0 M_GTP_c = 1.0 M_PPI_c + 1.0 M_MOLYBDOPTERIN-GDP_c	0.0	1.0	Rv2453c
R465	1.0 M_TYR_c = 1.0 M_TS-COSH-TYR_c	0.0	1.0	nogene
R466	1.0 M_TS-PROTEIN_c = 1.0 M_TS-COSH-TYR_c	0.0	1.0	nogene
R467	1.0 M_AIR_c = 1.0 M_AHMMP_c	0.0	1.0	Rv0423c
R468	1.0 M_AHMMP_c + 1.0 M_ATP_c = 1.0 M_ADP_c + 1.0 M_AMPMP_c	0.0	1.0	Rv0422c
R469	1.0 M_ATP_c + 1.0 M_AMPMP_c = 1.0 M_ADP_c + 1.0 M_MAHMPPP_c	0.0	1.0	Rv0422c
#
R470	1.0 M_TS-COSH-TYR_c + 1.0 M_DX5P_c = 1.0 M_TS-PROTEIN_c + 1.0 M_HEMT_c	0.0	1.0	Rv0417
R471	1.0 M_HEMT_c + 1.0 M_ATP_c = 1.0 M_MPET_c + 1.0 M_ADP_c	0.0	1.0	nogene
R472	1.0 M_MPET_c + 1.0 M_MAHMPPP_c = 1.0 M_PPI_c + 1.0 M_THIP_c	0.0	1.0	Rv0414c
R473	1.0 M_THIP_c = 1.0 M_PI_c + 1.0 M_THI_c	0.0	1.0	nogene
R474	1.0 M_THI_c = 1.0 M_AHMMP_c + 1.0 M_HEMT_c	0.0	1.0	nogene
R475	1.0 M_LLAC_c + 1.0 M_GTP_c = 1.0 M_2-PHOSPHO-L-LACTATE_c + 1.0 M_GDP_c	0.0	1.0	nogene
R476	1.0 M_2-PHOSPHO-L-LACTATE_c + 1.0 M_GTP_c = 1.0 M_PPI_c + 1.0 M_LPPG_c	0.0	1.0	nogene
R477	1.0 M_4HPP_c + 1.0 M_A6RP_c = 1.0 M_NH3_c + 1.0 M_FO_c	0.0	1.0	Rv1173
R478	1.0 M_LPPG_c + 1.0 M_FO_c = 1.0 M_GMP_c + 1.0 M_F420-0_c	0.0	1.0	Rv3261 AND Rv3262
R479	5.0 M_GLU_c + 5.0 M_ATP_c + 1.0 M_F420-0_c = 1.0 M_F420_c	0.0	1.0	Rv3261 AND Rv3263
#
R480	1.0 M_UDPNAG_c + 1.0 M_IP_c = 1.0 M_NAG-INS_c + 1.0 M_UDP_c + 1.0 M_PI_c	0.0	1.0	Rv0486
R481	1.0 M_NAG-INS_c = 1.0 M_AC_c + 1.0 M_NG-INS_c	0.0	1.0	Rv1170
R482	1.0 M_NG-INS_c + 1.0 M_ATP_c + 1.0 M_CYS_c = 1.0 M_PPI_c + 1.0 M_CYS-NG-INS_c + 1.0 M_AMP_c	0.0	1.0	Rv2130c
R483	1.0 M_ACCOA_c + 1.0 M_CYS-NG-INS_c = 1.0 M_MYCOTHIOL_c + 1.0 M_COA_c	0.0	1.0	Rv0819
R484	1.0 M_MYCOTHIOL_c + 1.0 M_ELECTROPHILE-X_c = 1.0 M_MYCOTHIOL-S-CONJUGATE_c + 1.0 M_H2X_c	0.0	1.0	nogene
R484b	1.0 M_MYCOTHIOL-S-CONJUGATE_c = 0.999 M_NG-INS_c + 1.0 M_N-ACETYL-S-CONJUGATE_c	0.0	1.0	Rv1082
R485	1.0 M_ICHOR_c = 1.0 M_PYR_c + 1.0 M_SAL_c	0.0	1.0	nogene
R486	2.0 M_COA_c = 1.0 M_MBT-HOLO_c	0.0	1.0	Rv2523c
R487	1.0 M_MBT-HOLO_c + 1.0 M_SAL_c + 1.0 M_ATP_c = 1.0 M_PPI_c + 1.0 M_MBTA-SAL_c + 1.0 M_AMP_c	0.0	1.0	Rv2384
R488	1.0 M_MBT-HOLO_c + 1.0 M_SER_c + 1.0 M_ATP_c = 1.0 M_PPI_c + 1.0 M_MBTB-SER_c + 1.0 M_AMP_c	0.0	1.0	Rv2383c
R489	1.0 M_MBT-HOLO_c + 1.0 M_LYS_c + 1.0 M_ATP_c = 1.0 M_PPI_c + 1.0 M_MBTE-LYS_c + 1.0 M_AMP_c	0.0	1.0	Rv2380c
#
R490	1.0 M_MBT-HOLO_c + 1.0 M_LYS_c + 1.0 M_ATP_c = 1.0 M_PPI_c + 1.0 M_MBTF-LYS_c + 1.0 M_AMP_c	0.0	1.0	Rv2380c
R491	1.0 M_ACCOA_c + 1.0 M_MALCOA_c + 1.0 M_MBT-HOLO_c = 1.0 M_MBTCD-HBA_c + 2.0 M_COA_c	0.0	1.0	Rv2382c AND Rv2381c
R492	1.0 M_MBTE-LYS_c + 1.0 M_MBTB-SER_c + 1.0 M_MBTCD-HBA_c + 1.0 M_MBTF-LYS_c + 1.0 M_MBTA-SAL_c = 1.0 M_MBT_c + 5.0 M_MBT-HOLO_c	0.0	1.0	nogene
R493	2.0 M_ACCOA_c + 1.0 M_MBT_c + 2.0 M_NADPH_c = 1.0 M_MBTSEC_c + 2.0 M_NADP_c + 2.0 M_COA_c	0.0	1.0	nogene
R494	9.0 M_ACCOA_c + 1.0 M_MBT_c + 18.0 M_NADPH_c = 1.0 M_MBTWALL_c + 18.0 M_NADP_c + 9.0 M_COA_c	0.0	1.0	nogene
R495	1.0 M_ACCOA_c + 1.0 M_BIOTIN-CO2_c = 1.0 M_MALCOA_c + 0.999 M_BIOTIN_c	0.0	1.0	Rv0904c OR Rv2502c OR Rv0974c OR Rv0904c OR Rv3799c OR Rv3280 OR Rv2247
R496	1.0 M_ACCOA_c + 1.0 M_ACP_c = 1.0 M_COA_c + 1.0 M_ACACP_c	-1.0	1.0	( Rv2243 OR Rv0649 ) AND Rv2244
R497	4.0 M_NADPH_c + 2.0 M_MALACP_c + 1.0 M_ACACP_c = 2.0 M_ACP_c + 4.0 M_NADP_c + 2.0 M_CO2_c + 1.0 M_HEXANOYL-ACP_c	0.0	1.0	Rv2524c
R497b	8.0 M_NADPH_c + 4.0 M_MALACP_c + 1.0 M_ACACP_c = 4.0 M_ACP_c + 8.0 M_NADP_c + 4.0 M_CO2_c + 1.0 M_OCTANOYL-ACP_c	0.0	1.0	Rv2524c
R498	12.0 M_NADPH_c + 6.0 M_MALACP_c + 1.0 M_ACACP_c = 6.0 M_ACP_c + 12.0 M_NADP_c + 6.0 M_CO2_c + 1.0 M_TETRADECANOYL-ACP_c	0.0	1.0	Rv2524c
R499	14.0 M_NADPH_c + 7.0 M_MALACP_c + 1.0 M_ACACP_c = 7.0 M_ACP_c + 1.0 M_HEXADECANOYL-ACP_c + 7.0 M_CO2_c + 14.0 M_NADP_c	0.0	1.0	Rv2524c
#
R500	7.0 M_MALACP_c + 13.0 M_NADPH_c + 1.0 M_ACACP_c = 7.0 M_ACP_c + 1.0 M_9-HEXADECENOYL-ACP_c + 13.0 M_NADP_c + 7.0 M_CO2_c	0.0	1.0	Rv2524c
R501	16.0 M_NADPH_c + 8.0 M_MALACP_c + 1.0 M_ACACP_c = 8.0 M_CO2_c + 16.0 M_NADP_c + 8.0 M_ACP_c + 1.0 M_OCTADECANOYL-ACP_c	0.0	1.0	Rv2524c
R502	15.0 M_NADPH_c + 8.0 M_MALACP_c + 1.0 M_ACACP_c = 8.0 M_CO2_c + 15.0 M_NADP_c + 8.0 M_ACP_c + 1.0 M_9-OCTADECENOYL-ACP_c	0.0	1.0	Rv2524c
R503	18.0 M_NADPH_c + 9.0 M_MALACP_c + 1.0 M_ACACP_c = 9.0 M_ACP_c + 18.0 M_NADP_c + 9.0 M_CO2_c + 1.0 M_EICOSANOYL-ACP_c	0.0	1.0	Rv2524c
R504	20.0 M_NADPH_c + 10.0 M_MALACP_c + 1.0 M_ACACP_c = 10.0 M_ACP_c + 1.0 M_DOCOSANOYL-ACP_c + 20.0 M_NADP_c + 10.0 M_CO2_c	0.0	1.0	Rv2524c
R505	22.0 M_NADPH_c + 11.0 M_MALACP_c + 1.0 M_ACACP_c = 11.0 M_ACP_c + 22.0 M_NADP_c + 11.0 M_CO2_c + 1.0 M_TETRACOSANOYL-ACP_c	0.0	1.0	Rv2524c
R506	24.0 M_NADPH_c + 12.0 M_MALACP_c + 1.0 M_ACACP_c = 12.0 M_CO2_c + 24.0 M_NADP_c + 12.0 M_ACP_c + 1.0 M_HEXACOSANOYL-ACP_c	0.0	1.0	Rv2524c
R507	26.0 M_NADPH_c + 13.0 M_MALACP_c + 1.0 M_ACACP_c = 13.0 M_ACP_c + 26.0 M_NADP_c + 13.0 M_CO2_c + 1.0 M_OCTACOSANOYL-ACP_c	0.0	1.0	Rv2524c
R508	1.0 M_BIOTIN-CO2_c + 1.0 M_HEXACOSANOYL-COA_c = 1.0 M_BIOTIN_c + 1.0 M_HEXACOSANOYL-COA-CO2_c	0.0	1.0	Rv3280 AND Rv3799c AND Rv3285
R509	1.0 M_COA_c + 1.0 M_HEXANOYL-ACP_c = 1.0 M_HEXANOYL-COA_c + 1.0 M_ACP_c	-1.0	1.0	( Rv2243 OR Rv0649 ) AND Rv2244
#
R510	1.0 M_COA_c + 1.0 M_TETRADECANOYL-ACP_c = 1.0 M_TETRADECANOYL-COA_c + 1.0 M_ACP_c	-1.0	1.0	( Rv2243 OR Rv0649 ) AND Rv2244
R511	1.0 M_HEXADECANOYL-ACP_c + 1.0 M_COA_c = 1.0 M_HEXADECANOYL-COA_c + 1.0 M_ACP_c	-1.0	1.0	( Rv2243 OR Rv0649 ) AND Rv2244
R512	1.0 M_9-HEXADECENOYL-ACP_c + 1.0 M_COA_c = 1.0 M_ACP_c + 1.0 M_9-HEXADECENOYL-COA_c	-1.0	1.0	( Rv2243 OR Rv0649 ) AND Rv2244
R513	1.0 M_OCTADECANOYL-ACP_c + 1.0 M_COA_c = 1.0 M_OCTADECANOYL-COA_c + 1.0 M_ACP_c	-1.0	1.0	( Rv2243 OR Rv0649 ) AND Rv2244
R514	1.0 M_9-OCTADECENOYL-ACP_c + 1.0 M_COA_c = 1.0 M_9-OCTADECENOYL-COA_c + 1.0 M_ACP_c	-1.0	1.0	( Rv2243 OR Rv0649 ) AND Rv2244
R515	1.0 M_EICOSANOYL-ACP_c + 1.0 M_COA_c = 1.0 M_ACP_c + 1.0 M_EICOSANOYL-COA_c	-1.0	1.0	( Rv2243 OR Rv0649 ) AND Rv2244
R516	1.0 M_DOCOSANOYL-ACP_c + 1.0 M_COA_c = 1.0 M_ACP_c + 1.0 M_DOCOSANOYL-COA_c	-1.0	1.0	( Rv2243 OR Rv0649 ) AND Rv2244
R517	1.0 M_TETRACOSANOYL-ACP_c + 1.0 M_COA_c = 1.0 M_ACP_c + 1.0 M_TETRACOSANOYL-COA_c	-1.0	1.0	( Rv2243 OR Rv0649 ) AND Rv2244
R518	1.0 M_HEXACOSANOYL-ACP_c + 1.0 M_COA_c = 1.0 M_HEXACOSANOYL-COA_c + 1.0 M_ACP_c	-1.0	1.0	( Rv2243 OR Rv0649 ) AND Rv2244
R519	1.0 M_OCTACOSANOYL-ACP_c + 1.0 M_COA_c = 1.0 M_ACP_c + 1.0 M_OCTACOSANOYL-COA_c	-1.0	1.0	( Rv2243 OR Rv0649 ) AND Rv2244
#
R520	1.0 M_NONADECANOYL-ACP_c + 1.0 M_COA_c = 1.0 M_ACP_c + 1.0 M_NONADECANOYL-COA_c	-1.0	1.0	( Rv2243 OR Rv0649 ) AND Rv2244
R521	1.0 M_HEPTADECANOYL-ACP_c + 1.0 M_COA_c = 1.0 M_ACP_c + 1.0 M_HEPTADECANOYL-COA_c	-1.0	1.0	( Rv2243 OR Rv0649 ) AND Rv2244
R522	1.0 M_COA_c + 1.0 M_PENTADECANOYL-ACP_c = 1.0 M_PENTADECANOYL-COA_c + 1.0 M_ACP_c	-1.0	1.0	( Rv2243 OR Rv0649 ) AND Rv2244
#	no reaction
#	no reaction
#	no reaction
#	no reaction
#	no reaction
#	no reaction
#	no reaction
#
#	no reaction
#	no reaction
#	no reaction
R533	1.0 M_ACP_c + 1.0 M_PROPIONYLCOA_c = 1.0 M_PROPIONYLACP_c + 1.0 M_COA_c	0.0	1.0	( Rv2243 OR Rv0649 ) AND Rv2244
R534	12.0 M_NADPH_c + 6.0 M_MALACP_c + 1.0 M_PROPIONYLACP_c = 6.0 M_ACP_c + 12.0 M_NADP_c + 6.0 M_CO2_c + 1.0 M_PENTADECANOYL-ACP_c	0.0	1.0	Rv2524c
R535	2.0 M_NADPH_c + 1.0 M_MALACP_c + 1.0 M_PENTADECANOYL-ACP_c = 1.0 M_ACP_c + 2.0 M_NADP_c + 1.0 M_CO2_c + 1.0 M_HEPTADECANOYL-ACP_c	0.0	1.0	Rv2524c
R536	2.0 M_NADPH_c + 1.0 M_MALACP_c + 1.0 M_HEPTADECANOYL-ACP_c = 1.0 M_ACP_c + 2.0 M_NADP_c + 1.0 M_CO2_c + 1.0 M_NONADECANOYL-ACP_c	0.0	1.0	Rv2524c
R537	1.0 M_HEXANOATE_c + 1.0 M_ATP_c + 1.0 M_COA_c = 1.0 M_PPI_c + 1.0 M_HEXANOYL-COA_c + 1.0 M_AMP_c	0.0	1.0	Rv0035 OR Rv0099 OR Rv0119 OR Rv0166 OR Rv0214 OR Rv0270 OR Rv0275c OR Rv0404 OR Rv0551c OR Rv0852 OR Rv1058 OR Rv1185c OR Rv1193 OR Rv1206 OR Rv1345 OR Rv1427c OR Rv1521 OR Rv1529 OR Rv1750c OR Rv1925 OR Rv2187 OR Rv2505c OR Rv2590 OR Rv2930 OR Rv2941 OR Rv2948c OR Rv2950c OR Rv3089 OR Rv3506 OR Rv3513c OR Rv3515c OR Rv3561 OR Rv3801c OR Rv3826
R538	1.0 M_DECANOATE_c + 1.0 M_ATP_c + 1.0 M_COA_c = 1.0 M_PPI_c + 1.0 M_DECANOYL-COA_c + 1.0 M_AMP_c	0.0	1.0	Rv0035 OR Rv0099 OR Rv0119 OR Rv0166 OR Rv0214 OR Rv0270 OR Rv0275c OR Rv0404 OR Rv0551c OR Rv0852 OR Rv1058 OR Rv1185c OR Rv1193 OR Rv1206 OR Rv1345 OR Rv1427c OR Rv1521 OR Rv1529 OR Rv1750c OR Rv1925 OR Rv2187 OR Rv2505c OR Rv2590 OR Rv2930 OR Rv2941 OR Rv2948c OR Rv2950c OR Rv3089 OR Rv3506 OR Rv3513c OR Rv3515c OR Rv3561 OR Rv3801c OR Rv3826
R539	1.0 M_DODECANOATE_c + 1.0 M_ATP_c + 1.0 M_COA_c = 1.0 M_DODECANOYL-COA_c + 1.0 M_PPI_c + 1.0 M_AMP_c	0.0	1.0	Rv0035 OR Rv0099 OR Rv0119 OR Rv0166 OR Rv0214 OR Rv0270 OR Rv0275c OR Rv0404 OR Rv0551c OR Rv0852 OR Rv1058 OR Rv1185c OR Rv1193 OR Rv1206 OR Rv1345 OR Rv1427c OR Rv1521 OR Rv1529 OR Rv1750c OR Rv1925 OR Rv2187 OR Rv2505c OR Rv2590 OR Rv2930 OR Rv2941 OR Rv2948c OR Rv2950c OR Rv3089 OR Rv3506 OR Rv3513c OR Rv3515c OR Rv3561 OR Rv3801c OR Rv3826
#
R540	1.0 M_TETRADECANOATE_c + 1.0 M_ATP_c + 1.0 M_COA_c = 1.0 M_PPI_c + 1.0 M_TETRADECANOYL-COA_c + 1.0 M_AMP_c	0.0	1.0	Rv0035 OR Rv0099 OR Rv0119 OR Rv0166 OR Rv0214 OR Rv0270 OR Rv0275c OR Rv0404 OR Rv0551c OR Rv0852 OR Rv1058 OR Rv1185c OR Rv1193 OR Rv1206 OR Rv1345 OR Rv1427c OR Rv1521 OR Rv1529 OR Rv1750c OR Rv1925 OR Rv2187 OR Rv2505c OR Rv2590 OR Rv2930 OR Rv2941 OR Rv2948c OR Rv2950c OR Rv3089 OR Rv3506 OR Rv3513c OR Rv3515c OR Rv3561 OR Rv3801c OR Rv3826
R541	1.0 M_HEXADECANOATE_c + 1.0 M_ATP_c + 1.0 M_COA_c = 1.0 M_PPI_c + 1.0 M_HEXADECANOYL-COA_c + 1.0 M_AMP_c	0.0	1.0	Rv0035 OR Rv0099 OR Rv0119 OR Rv0166 OR Rv0214 OR Rv0270 OR Rv0275c OR Rv0404 OR Rv0551c OR Rv0852 OR Rv1058 OR Rv1185c OR Rv1193 OR Rv1206 OR Rv1345 OR Rv1427c OR Rv1521 OR Rv1529 OR Rv1750c OR Rv1925 OR Rv2187 OR Rv2505c OR Rv2590 OR Rv2930 OR Rv2941 OR Rv2948c OR Rv2950c OR Rv3089 OR Rv3506 OR Rv3513c OR Rv3515c OR Rv3561 OR Rv3801c OR Rv3826
R542	1.0 M_9-HEXADECENOATE_c + 1.0 M_ATP_c + 1.0 M_COA_c = 1.0 M_PPI_c + 1.0 M_9-HEXADECENOYL-COA_c + 1.0 M_AMP_c	0.0	1.0	Rv0035 OR Rv0099 OR Rv0119 OR Rv0166 OR Rv0214 OR Rv0270 OR Rv0275c OR Rv0404 OR Rv0551c OR Rv0852 OR Rv1058 OR Rv1185c OR Rv1193 OR Rv1206 OR Rv1345 OR Rv1427c OR Rv1521 OR Rv1529 OR Rv1750c OR Rv1925 OR Rv2187 OR Rv2505c OR Rv2590 OR Rv2930 OR Rv2941 OR Rv2948c OR Rv2950c OR Rv3089 OR Rv3506 OR Rv3513c OR Rv3515c OR Rv3561 OR Rv3801c OR Rv3826
R543	1.0 M_COA_c + 1.0 M_OCTADECANOATE_c + 1.0 M_ATP_c = 1.0 M_PPI_c + 1.0 M_OCTADECANOYL-COA_c + 1.0 M_AMP_c	0.0	1.0	Rv0035 OR Rv0099 OR Rv0119 OR Rv0166 OR Rv0214 OR Rv0270 OR Rv0275c OR Rv0404 OR Rv0551c OR Rv0852 OR Rv1058 OR Rv1185c OR Rv1193 OR Rv1206 OR Rv1345 OR Rv1427c OR Rv1521 OR Rv1529 OR Rv1750c OR Rv1925 OR Rv2187 OR Rv2505c OR Rv2590 OR Rv2930 OR Rv2941 OR Rv2948c OR Rv2950c OR Rv3089 OR Rv3506 OR Rv3513c OR Rv3515c OR Rv3561 OR Rv3801c OR Rv3826
R544	1.0 M_9-OCTADECENOATE_c + 1.0 M_ATP_c + 1.0 M_COA_c = 1.0 M_PPI_c + 1.0 M_9-OCTADECENOYL-COA_c + 1.0 M_AMP_c	0.0	1.0	Rv0035 OR Rv0099 OR Rv0119 OR Rv0166 OR Rv0214 OR Rv0270 OR Rv0275c OR Rv0404 OR Rv0551c OR Rv0852 OR Rv1058 OR Rv1185c OR Rv1193 OR Rv1206 OR Rv1345 OR Rv1427c OR Rv1521 OR Rv1529 OR Rv1750c OR Rv1925 OR Rv2187 OR Rv2505c OR Rv2590 OR Rv2930 OR Rv2941 OR Rv2948c OR Rv2950c OR Rv3089 OR Rv3506 OR Rv3513c OR Rv3515c OR Rv3561 OR Rv3801c OR Rv3826
R545	1.0 M_COA_c + 1.0 M_ATP_c + 1.0 M_EICOSANOATE_c = 1.0 M_PPI_c + 1.0 M_EICOSANOYL-COA_c + 1.0 M_AMP_c	0.0	1.0	Rv0035 OR Rv0099 OR Rv0119 OR Rv0166 OR Rv0214 OR Rv0270 OR Rv0275c OR Rv0404 OR Rv0551c OR Rv0852 OR Rv1058 OR Rv1185c OR Rv1193 OR Rv1206 OR Rv1345 OR Rv1427c OR Rv1521 OR Rv1529 OR Rv1750c OR Rv1925 OR Rv2187 OR Rv2505c OR Rv2590 OR Rv2930 OR Rv2941 OR Rv2948c OR Rv2950c OR Rv3089 OR Rv3506 OR Rv3513c OR Rv3515c OR Rv3561 OR Rv3801c OR Rv3826
R546	1.0 M_DOCOSANOATE_c + 1.0 M_ATP_c + 1.0 M_COA_c = 1.0 M_PPI_c + 1.0 M_DOCOSANOYL-COA_c + 1.0 M_AMP_c	0.0	1.0	Rv0035 OR Rv0099 OR Rv0119 OR Rv0166 OR Rv0214 OR Rv0270 OR Rv0275c OR Rv0404 OR Rv0551c OR Rv0852 OR Rv1058 OR Rv1185c OR Rv1193 OR Rv1206 OR Rv1345 OR Rv1427c OR Rv1521 OR Rv1529 OR Rv1750c OR Rv1925 OR Rv2187 OR Rv2505c OR Rv2590 OR Rv2930 OR Rv2941 OR Rv2948c OR Rv2950c OR Rv3089 OR Rv3506 OR Rv3513c OR Rv3515c OR Rv3561 OR Rv3801c OR Rv3826
R547	1.0 M_TETRACOSANOATE_c + 1.0 M_ATP_c + 1.0 M_COA_c = 1.0 M_PPI_c + 1.0 M_AMP_c + 1.0 M_TETRACOSANOYL-COA_c	0.0	1.0	Rv0035 OR Rv0099 OR Rv0119 OR Rv0166 OR Rv0214 OR Rv0270 OR Rv0275c OR Rv0404 OR Rv0551c OR Rv0852 OR Rv1058 OR Rv1185c OR Rv1193 OR Rv1206 OR Rv1345 OR Rv1427c OR Rv1521 OR Rv1529 OR Rv1750c OR Rv1925 OR Rv2187 OR Rv2505c OR Rv2590 OR Rv2930 OR Rv2941 OR Rv2948c OR Rv2950c OR Rv3089 OR Rv3506 OR Rv3513c OR Rv3515c OR Rv3561 OR Rv3801c OR Rv3826
R548	1.0 M_HEXACOSANOATE_c + 1.0 M_ATP_c + 1.0 M_COA_c = 1.0 M_PPI_c + 1.0 M_HEXACOSANOYL-COA_c + 1.0 M_AMP_c	0.0	1.0	Rv0035 OR Rv0099 OR Rv0119 OR Rv0166 OR Rv0214 OR Rv0270 OR Rv0275c OR Rv0404 OR Rv0551c OR Rv0852 OR Rv1058 OR Rv1185c OR Rv1193 OR Rv1206 OR Rv1345 OR Rv1427c OR Rv1521 OR Rv1529 OR Rv1750c OR Rv1925 OR Rv2187 OR Rv2505c OR Rv2590 OR Rv2930 OR Rv2941 OR Rv2948c OR Rv2950c OR Rv3089 OR Rv3506 OR Rv3513c OR Rv3515c OR Rv3561 OR Rv3801c OR Rv3826
R549	1.0 M_PENTADECANOATE_c + 1.0 M_ATP_c + 1.0 M_COA_c = 1.0 M_PPI_c + 1.0 M_PENTADECANOYL-COA_c + 1.0 M_AMP_c	0.0	1.0	Rv0035 OR Rv0099 OR Rv0119 OR Rv0166 OR Rv0214 OR Rv0270 OR Rv0275c OR Rv0404 OR Rv0551c OR Rv0852 OR Rv1058 OR Rv1185c OR Rv1193 OR Rv1206 OR Rv1345 OR Rv1427c OR Rv1521 OR Rv1529 OR Rv1750c OR Rv1925 OR Rv2187 OR Rv2505c OR Rv2590 OR Rv2930 OR Rv2941 OR Rv2948c OR Rv2950c OR Rv3089 OR Rv3506 OR Rv3513c OR Rv3515c OR Rv3561 OR Rv3801c OR Rv3826
#
R550	1.0 M_HEPTADECANOATE_c + 1.0 M_ATP_c + 1.0 M_COA_c = 1.0 M_PPI_c + 1.0 M_HEPTADECANOYL-COA_c + 1.0 M_AMP_c	0.0	1.0	Rv0035 OR Rv0099 OR Rv0119 OR Rv0166 OR Rv0214 OR Rv0270 OR Rv0275c OR Rv0404 OR Rv0551c OR Rv0852 OR Rv1058 OR Rv1185c OR Rv1193 OR Rv1206 OR Rv1345 OR Rv1427c OR Rv1521 OR Rv1529 OR Rv1750c OR Rv1925 OR Rv2187 OR Rv2505c OR Rv2590 OR Rv2930 OR Rv2941 OR Rv2948c OR Rv2950c OR Rv3089 OR Rv3506 OR Rv3513c OR Rv3515c OR Rv3561 OR Rv3801c OR Rv3826
R551	1.0 M_NONADECANOATE_c + 1.0 M_ATP_c + 1.0 M_COA_c = 1.0 M_PPI_c + 1.0 M_NONADECANOYL-COA_c + 1.0 M_AMP_c	0.0	1.0	Rv0035 OR Rv0099 OR Rv0119 OR Rv0166 OR Rv0214 OR Rv0270 OR Rv0275c OR Rv0404 OR Rv0551c OR Rv0852 OR Rv1058 OR Rv1185c OR Rv1193 OR Rv1206 OR Rv1345 OR Rv1427c OR Rv1521 OR Rv1529 OR Rv1750c OR Rv1925 OR Rv2187 OR Rv2505c OR Rv2590 OR Rv2930 OR Rv2941 OR Rv2948c OR Rv2950c OR Rv3089 OR Rv3506 OR Rv3513c OR Rv3515c OR Rv3561 OR Rv3801c OR Rv3826
R552	1.0 M_OCTACOSANOYL-COA_c + 1.0 M_COA_c + 1.0 M_FAD_c + 1.0 M_NAD_c = 1.0 M_NADH_c + 1.0 M_ACCOA_c + 1.0 M_FADH2_c + 1.0 M_HEXACOSANOYL-COA_c	0.0	1.0	( Rv0131c OR Rv0154c OR Rv0215c OR Rv0231 OR Rv0244c OR Rv0271c OR Rv0400c OR Rv0752c OR Rv0873 OR Rv0972c OR Rv0975c OR Rv1346 OR Rv1467c OR Rv1679 OR Rv1933c OR Rv1934c OR Rv2724c OR Rv2789c OR Rv3061c OR Rv3139 OR Rv3140 OR Rv3274c OR Rv3504 OR Rv3505 OR Rv3543c OR Rv3544c OR Rv3560c OR Rv3562 OR Rv3563 OR Rv3564 OR Rv3573c OR Rv3761c OR Rv3797 OR Rv0672 OR Rv2500c ) AND ( Rv0222 OR Rv0456c OR Rv0632c OR Rv0673 OR Rv0675 OR Rv0971c OR Rv1070c OR Rv1071c OR Rv1141c OR Rv1142c OR Rv1472 OR Rv1935c OR Rv2486 OR Rv2679 OR Rv2831 OR Rv3039c OR Rv3516 OR Rv3550 OR Rv3774 OR Rv0905 OR Rv3374 OR Rv3373 ) AND ( Rv0468 OR Rv1715 OR Rv1912c OR Rv3141 ) AND ( Rv0243 OR Rv1074c OR Rv3546 OR Rv3556c OR Rv1323 OR Rv0859 )
R553	1.0 M_COA_c + 1.0 M_FAD_c + 1.0 M_NAD_c + 1.0 M_HEXACOSANOYL-COA_c = 1.0 M_NADH_c + 1.0 M_TETRACOSANOYL-COA_c + 1.0 M_ACCOA_c + 1.0 M_FADH2_c	0.0	1.0	( Rv0131c OR Rv0154c OR Rv0215c OR Rv0231 OR Rv0244c OR Rv0271c OR Rv0400c OR Rv0752c OR Rv0873 OR Rv0972c OR Rv0975c OR Rv1346 OR Rv1467c OR Rv1679 OR Rv1933c OR Rv1934c OR Rv2724c OR Rv2789c OR Rv3061c OR Rv3139 OR Rv3140 OR Rv3274c OR Rv3504 OR Rv3505 OR Rv3543c OR Rv3544c OR Rv3560c OR Rv3562 OR Rv3563 OR Rv3564 OR Rv3573c OR Rv3761c OR Rv3797 OR Rv0672 OR Rv2500c ) AND ( Rv0222 OR Rv0456c OR Rv0632c OR Rv0673 OR Rv0675 OR Rv0971c OR Rv1070c OR Rv1071c OR Rv1141c OR Rv1142c OR Rv1472 OR Rv1935c OR Rv2486 OR Rv2679 OR Rv2831 OR Rv3039c OR Rv3516 OR Rv3550 OR Rv3774 OR Rv0905 OR Rv3374 OR Rv3373 ) AND ( Rv0468 OR Rv1715 OR Rv1912c OR Rv3141 ) AND ( Rv0243 OR Rv1074c OR Rv3546 OR Rv3556c OR Rv1323 OR Rv0859 )
R554	1.0 M_TETRACOSANOYL-COA_c + 1.0 M_FAD_c + 1.0 M_NAD_c + 1.0 M_COA_c = 1.0 M_DOCOSANOYL-COA_c + 1.0 M_NADH_c + 1.0 M_ACCOA_c + 1.0 M_FADH2_c	0.0	1.0	( Rv0131c OR Rv0154c OR Rv0215c OR Rv0231 OR Rv0244c OR Rv0271c OR Rv0400c OR Rv0752c OR Rv0873 OR Rv0972c OR Rv0975c OR Rv1346 OR Rv1467c OR Rv1679 OR Rv1933c OR Rv1934c OR Rv2724c OR Rv2789c OR Rv3061c OR Rv3139 OR Rv3140 OR Rv3274c OR Rv3504 OR Rv3505 OR Rv3543c OR Rv3544c OR Rv3560c OR Rv3562 OR Rv3563 OR Rv3564 OR Rv3573c OR Rv3761c OR Rv3797 OR Rv0672 OR Rv2500c ) AND ( Rv0222 OR Rv0456c OR Rv0632c OR Rv0673 OR Rv0675 OR Rv0971c OR Rv1070c OR Rv1071c OR Rv1141c OR Rv1142c OR Rv1472 OR Rv1935c OR Rv2486 OR Rv2679 OR Rv2831 OR Rv3039c OR Rv3516 OR Rv3550 OR Rv3774 OR Rv0905 OR Rv3374 OR Rv3373 ) AND ( Rv0468 OR Rv1715 OR Rv1912c OR Rv3141 ) AND ( Rv0243 OR Rv1074c OR Rv3546 OR Rv3556c OR Rv1323 OR Rv0859 )
R555	1.0 M_DOCOSANOYL-COA_c + 1.0 M_FAD_c + 1.0 M_NAD_c + 1.0 M_COA_c = 1.0 M_NADH_c + 1.0 M_ACCOA_c + 1.0 M_EICOSANOYL-COA_c + 1.0 M_FADH2_c	0.0	1.0	( Rv0131c OR Rv0154c OR Rv0215c OR Rv0231 OR Rv0244c OR Rv0271c OR Rv0400c OR Rv0752c OR Rv0873 OR Rv0972c OR Rv0975c OR Rv1346 OR Rv1467c OR Rv1679 OR Rv1933c OR Rv1934c OR Rv2724c OR Rv2789c OR Rv3061c OR Rv3139 OR Rv3140 OR Rv3274c OR Rv3504 OR Rv3505 OR Rv3543c OR Rv3544c OR Rv3560c OR Rv3562 OR Rv3563 OR Rv3564 OR Rv3573c OR Rv3761c OR Rv3797 OR Rv0672 OR Rv2500c ) AND ( Rv0222 OR Rv0456c OR Rv0632c OR Rv0673 OR Rv0675 OR Rv0971c OR Rv1070c OR Rv1071c OR Rv1141c OR Rv1142c OR Rv1472 OR Rv1935c OR Rv2486 OR Rv2679 OR Rv2831 OR Rv3039c OR Rv3516 OR Rv3550 OR Rv3774 OR Rv0905 OR Rv3374 OR Rv3373 ) AND ( Rv0468 OR Rv1715 OR Rv1912c OR Rv3141 ) AND ( Rv0243 OR Rv1074c OR Rv3546 OR Rv3556c OR Rv1323 OR Rv0859 )
R556	1.0 M_EICOSANOYL-COA_c + 1.0 M_FAD_c + 1.0 M_NAD_c + 1.0 M_COA_c = 1.0 M_NADH_c + 1.0 M_OCTADECANOYL-COA_c + 1.0 M_ACCOA_c + 1.0 M_FADH2_c	0.0	1.0	( Rv0131c OR Rv0154c OR Rv0215c OR Rv0231 OR Rv0244c OR Rv0271c OR Rv0400c OR Rv0752c OR Rv0873 OR Rv0972c OR Rv0975c OR Rv1346 OR Rv1467c OR Rv1679 OR Rv1933c OR Rv1934c OR Rv2724c OR Rv2789c OR Rv3061c OR Rv3139 OR Rv3140 OR Rv3274c OR Rv3504 OR Rv3505 OR Rv3543c OR Rv3544c OR Rv3560c OR Rv3562 OR Rv3563 OR Rv3564 OR Rv3573c OR Rv3761c OR Rv3797 OR Rv0672 OR Rv2500c ) AND ( Rv0222 OR Rv0456c OR Rv0632c OR Rv0673 OR Rv0675 OR Rv0971c OR Rv1070c OR Rv1071c OR Rv1141c OR Rv1142c OR Rv1472 OR Rv1935c OR Rv2486 OR Rv2679 OR Rv2831 OR Rv3039c OR Rv3516 OR Rv3550 OR Rv3774 OR Rv0905 OR Rv3374 OR Rv3373 ) AND ( Rv0468 OR Rv1715 OR Rv1912c OR Rv3141 ) AND ( Rv0243 OR Rv1074c OR Rv3546 OR Rv3556c OR Rv1323 OR Rv0859 )
R557	1.0 M_OCTADECANOYL-COA_c + 1.0 M_FAD_c + 1.0 M_NAD_c + 1.0 M_COA_c = 1.0 M_NADH_c + 1.0 M_ACCOA_c + 1.0 M_FADH2_c + 1.0 M_HEXADECANOYL-COA_c	0.0	1.0	( Rv0131c OR Rv0154c OR Rv0215c OR Rv0231 OR Rv0244c OR Rv0271c OR Rv0400c OR Rv0752c OR Rv0873 OR Rv0972c OR Rv0975c OR Rv1346 OR Rv1467c OR Rv1679 OR Rv1933c OR Rv1934c OR Rv2724c OR Rv2789c OR Rv3061c OR Rv3139 OR Rv3140 OR Rv3274c OR Rv3504 OR Rv3505 OR Rv3543c OR Rv3544c OR Rv3560c OR Rv3562 OR Rv3563 OR Rv3564 OR Rv3573c OR Rv3761c OR Rv3797 OR Rv0672 OR Rv2500c ) AND ( Rv0222 OR Rv0456c OR Rv0632c OR Rv0673 OR Rv0675 OR Rv0971c OR Rv1070c OR Rv1071c OR Rv1141c OR Rv1142c OR Rv1472 OR Rv1935c OR Rv2486 OR Rv2679 OR Rv2831 OR Rv3039c OR Rv3516 OR Rv3550 OR Rv3774 OR Rv0905 OR Rv3374 OR Rv3373 ) AND ( Rv0468 OR Rv1715 OR Rv1912c OR Rv3141 ) AND ( Rv0243 OR Rv1074c OR Rv3546 OR Rv3556c OR Rv1323 OR Rv0859 )
R558	1.0 M_HEXADECANOYL-COA_c + 1.0 M_FAD_c + 1.0 M_NAD_c + 1.0 M_COA_c = 1.0 M_TETRADECANOYL-COA_c + 1.0 M_NADH_c + 1.0 M_ACCOA_c + 1.0 M_FADH2_c	0.0	1.0	( Rv0131c OR Rv0154c OR Rv0215c OR Rv0231 OR Rv0244c OR Rv0271c OR Rv0400c OR Rv0752c OR Rv0873 OR Rv0972c OR Rv0975c OR Rv1346 OR Rv1467c OR Rv1679 OR Rv1933c OR Rv1934c OR Rv2724c OR Rv2789c OR Rv3061c OR Rv3139 OR Rv3140 OR Rv3274c OR Rv3504 OR Rv3505 OR Rv3543c OR Rv3544c OR Rv3560c OR Rv3562 OR Rv3563 OR Rv3564 OR Rv3573c OR Rv3761c OR Rv3797 OR Rv0672 OR Rv2500c ) AND ( Rv0222 OR Rv0456c OR Rv0632c OR Rv0673 OR Rv0675 OR Rv0971c OR Rv1070c OR Rv1071c OR Rv1141c OR Rv1142c OR Rv1472 OR Rv1935c OR Rv2486 OR Rv2679 OR Rv2831 OR Rv3039c OR Rv3516 OR Rv3550 OR Rv3774 OR Rv0905 OR Rv3374 OR Rv3373 ) AND ( Rv0468 OR Rv1715 OR Rv1912c OR Rv3141 ) AND ( Rv0243 OR Rv1074c OR Rv3546 OR Rv3556c OR Rv1323 OR Rv0859 )
R559	1.0 M_TETRADECANOYL-COA_c + 1.0 M_FAD_c + 1.0 M_NAD_c + 1.0 M_COA_c = 1.0 M_DODECANOYL-COA_c + 1.0 M_NADH_c + 1.0 M_ACCOA_c + 1.0 M_FADH2_c	0.0	1.0	( Rv0131c OR Rv0154c OR Rv0215c OR Rv0231 OR Rv0244c OR Rv0271c OR Rv0400c OR Rv0752c OR Rv0873 OR Rv0972c OR Rv0975c OR Rv1346 OR Rv1467c OR Rv1679 OR Rv1933c OR Rv1934c OR Rv2724c OR Rv2789c OR Rv3061c OR Rv3139 OR Rv3140 OR Rv3274c OR Rv3504 OR Rv3505 OR Rv3543c OR Rv3544c OR Rv3560c OR Rv3562 OR Rv3563 OR Rv3564 OR Rv3573c OR Rv3761c OR Rv3797 OR Rv0672 OR Rv2500c ) AND ( Rv0222 OR Rv0456c OR Rv0632c OR Rv0673 OR Rv0675 OR Rv0971c OR Rv1070c OR Rv1071c OR Rv1141c OR Rv1142c OR Rv1472 OR Rv1935c OR Rv2486 OR Rv2679 OR Rv2831 OR Rv3039c OR Rv3516 OR Rv3550 OR Rv3774 OR Rv0905 OR Rv3374 OR Rv3373 ) AND ( Rv0468 OR Rv1715 OR Rv1912c OR Rv3141 ) AND ( Rv0243 OR Rv1074c OR Rv3546 OR Rv3556c OR Rv1323 OR Rv0859 )
#
R560	1.0 M_DODECANOYL-COA_c + 1.0 M_FAD_c + 1.0 M_NAD_c + 1.0 M_COA_c = 1.0 M_DECANOYL-COA_c + 1.0 M_NADH_c + 1.0 M_ACCOA_c + 1.0 M_FADH2_c	0.0	1.0	( Rv0131c OR Rv0154c OR Rv0215c OR Rv0231 OR Rv0244c OR Rv0271c OR Rv0400c OR Rv0752c OR Rv0873 OR Rv0972c OR Rv0975c OR Rv1346 OR Rv1467c OR Rv1679 OR Rv1933c OR Rv1934c OR Rv2724c OR Rv2789c OR Rv3061c OR Rv3139 OR Rv3140 OR Rv3274c OR Rv3504 OR Rv3505 OR Rv3543c OR Rv3544c OR Rv3560c OR Rv3562 OR Rv3563 OR Rv3564 OR Rv3573c OR Rv3761c OR Rv3797 OR Rv0672 OR Rv2500c ) AND ( Rv0222 OR Rv0456c OR Rv0632c OR Rv0673 OR Rv0675 OR Rv0971c OR Rv1070c OR Rv1071c OR Rv1141c OR Rv1142c OR Rv1472 OR Rv1935c OR Rv2486 OR Rv2679 OR Rv2831 OR Rv3039c OR Rv3516 OR Rv3550 OR Rv3774 OR Rv0905 OR Rv3374 OR Rv3373 ) AND ( Rv0468 OR Rv1715 OR Rv1912c OR Rv3141 ) AND ( Rv0243 OR Rv1074c OR Rv3546 OR Rv3556c OR Rv1323 OR Rv0859 )
R561	1.0 M_DECANOYL-COA_c + 1.0 M_FAD_c + 1.0 M_NAD_c + 1.0 M_COA_c = 1.0 M_OCTANOYL-COA_c + 1.0 M_NADH_c + 1.0 M_ACCOA_c + 1.0 M_FADH2_c	0.0	1.0	( Rv0131c OR Rv0154c OR Rv0215c OR Rv0231 OR Rv0244c OR Rv0271c OR Rv0400c OR Rv0752c OR Rv0873 OR Rv0972c OR Rv0975c OR Rv1346 OR Rv1467c OR Rv1679 OR Rv1933c OR Rv1934c OR Rv2724c OR Rv2789c OR Rv3061c OR Rv3139 OR Rv3140 OR Rv3274c OR Rv3504 OR Rv3505 OR Rv3543c OR Rv3544c OR Rv3560c OR Rv3562 OR Rv3563 OR Rv3564 OR Rv3573c OR Rv3761c OR Rv3797 OR Rv0672 OR Rv2500c ) AND ( Rv0222 OR Rv0456c OR Rv0632c OR Rv0673 OR Rv0675 OR Rv0971c OR Rv1070c OR Rv1071c OR Rv1141c OR Rv1142c OR Rv1472 OR Rv1935c OR Rv2486 OR Rv2679 OR Rv2831 OR Rv3039c OR Rv3516 OR Rv3550 OR Rv3774 OR Rv0905 OR Rv3374 OR Rv3373 ) AND ( Rv0468 OR Rv1715 OR Rv1912c OR Rv3141 ) AND ( Rv0243 OR Rv1074c OR Rv3546 OR Rv3556c OR Rv1323 OR Rv0859 )
R562	1.0 M_OCTANOYL-COA_c + 1.0 M_FAD_c + 1.0 M_NAD_c + 1.0 M_COA_c = 1.0 M_NADH_c + 1.0 M_ACCOA_c + 1.0 M_HEXANOYL-COA_c + 1.0 M_FADH2_c	0.0	1.0	( Rv0131c OR Rv0154c OR Rv0215c OR Rv0231 OR Rv0244c OR Rv0271c OR Rv0400c OR Rv0752c OR Rv0873 OR Rv0972c OR Rv0975c OR Rv1346 OR Rv1467c OR Rv1679 OR Rv1933c OR Rv1934c OR Rv2724c OR Rv2789c OR Rv3061c OR Rv3139 OR Rv3140 OR Rv3274c OR Rv3504 OR Rv3505 OR Rv3543c OR Rv3544c OR Rv3560c OR Rv3562 OR Rv3563 OR Rv3564 OR Rv3573c OR Rv3761c OR Rv3797 OR Rv0672 OR Rv2500c ) AND ( Rv0222 OR Rv0456c OR Rv0632c OR Rv0673 OR Rv0675 OR Rv0971c OR Rv1070c OR Rv1071c OR Rv1141c OR Rv1142c OR Rv1472 OR Rv1935c OR Rv2486 OR Rv2679 OR Rv2831 OR Rv3039c OR Rv3516 OR Rv3550 OR Rv3774 OR Rv0905 OR Rv3374 OR Rv3373 ) AND ( Rv0468 OR Rv1715 OR Rv1912c OR Rv3141 ) AND ( Rv0243 OR Rv1074c OR Rv3546 OR Rv3556c OR Rv1323 OR Rv0859 )
R563	1.0 M_FAD_c + 1.0 M_HEXANOYL-COA_c + 1.0 M_NAD_c + 1.0 M_COA_c = 1.0 M_NADH_c + 1.0 M_ACCOA_c + 1.0 M_FADH2_c + 1.0 M_BUTANOYL-COA_c	0.0	1.0	( Rv0131c OR Rv0154c OR Rv0215c OR Rv0231 OR Rv0244c OR Rv0271c OR Rv0400c OR Rv0752c OR Rv0873 OR Rv0972c OR Rv0975c OR Rv1346 OR Rv1467c OR Rv1679 OR Rv1933c OR Rv1934c OR Rv2724c OR Rv2789c OR Rv3061c OR Rv3139 OR Rv3140 OR Rv3274c OR Rv3504 OR Rv3505 OR Rv3543c OR Rv3544c OR Rv3560c OR Rv3562 OR Rv3563 OR Rv3564 OR Rv3573c OR Rv3761c OR Rv3797 OR Rv0672 OR Rv2500c ) AND ( Rv0222 OR Rv0456c OR Rv0632c OR Rv0673 OR Rv0675 OR Rv0971c OR Rv1070c OR Rv1071c OR Rv1141c OR Rv1142c OR Rv1472 OR Rv1935c OR Rv2486 OR Rv2679 OR Rv2831 OR Rv3039c OR Rv3516 OR Rv3550 OR Rv3774 OR Rv0905 OR Rv3374 OR Rv3373 ) AND ( Rv0468 OR Rv1715 OR Rv1912c OR Rv3141 ) AND ( Rv0243 OR Rv1074c OR Rv3546 OR Rv3556c OR Rv1323 OR Rv0859 )
R564	1.0 M_FAD_c + 1.0 M_BUTANOYL-COA_c + 1.0 M_NAD_c + 1.0 M_COA_c = 2.0 M_ACCOA_c + 1.0 M_FADH2_c + 1.0 M_NADH_c	0.0	1.0	( Rv0131c OR Rv0154c OR Rv0215c OR Rv0231 OR Rv0244c OR Rv0271c OR Rv0400c OR Rv0752c OR Rv0873 OR Rv0972c OR Rv0975c OR Rv1346 OR Rv1467c OR Rv1679 OR Rv1933c OR Rv1934c OR Rv2724c OR Rv2789c OR Rv3061c OR Rv3139 OR Rv3140 OR Rv3274c OR Rv3504 OR Rv3505 OR Rv3543c OR Rv3544c OR Rv3560c OR Rv3562 OR Rv3563 OR Rv3564 OR Rv3573c OR Rv3761c OR Rv3797 OR Rv0672 OR Rv2500c ) AND ( Rv0222 OR Rv0456c OR Rv0632c OR Rv0673 OR Rv0675 OR Rv0971c OR Rv1070c OR Rv1071c OR Rv1141c OR Rv1142c OR Rv1472 OR Rv1935c OR Rv2486 OR Rv2679 OR Rv2831 OR Rv3039c OR Rv3516 OR Rv3550 OR Rv3774 OR Rv0905 OR Rv3374 OR Rv3373 ) AND ( Rv0468 OR Rv1715 OR Rv1912c OR Rv3141 ) AND ( Rv0243 OR Rv1074c OR Rv3546 OR Rv3556c OR Rv1323 OR Rv0859 )
R565	1.0 M_9-OCTADECENOYL-COA_c + 1.0 M_FAD_c + 1.0 M_NAD_c + 1.0 M_COA_c = 1.0 M_9-HEXADECENOYL-COA_c + 1.0 M_NADH_c + 1.0 M_ACCOA_c + 1.0 M_FADH2_c	0.0	1.0	( Rv0131c OR Rv0154c OR Rv0215c OR Rv0231 OR Rv0244c OR Rv0271c OR Rv0400c OR Rv0752c OR Rv0873 OR Rv0972c OR Rv0975c OR Rv1346 OR Rv1467c OR Rv1679 OR Rv1933c OR Rv1934c OR Rv2724c OR Rv2789c OR Rv3061c OR Rv3139 OR Rv3140 OR Rv3274c OR Rv3504 OR Rv3505 OR Rv3543c OR Rv3544c OR Rv3560c OR Rv3562 OR Rv3563 OR Rv3564 OR Rv3573c OR Rv3761c OR Rv3797 OR Rv0672 OR Rv2500c ) AND ( Rv0222 OR Rv0456c OR Rv0632c OR Rv0673 OR Rv0675 OR Rv0971c OR Rv1070c OR Rv1071c OR Rv1141c OR Rv1142c OR Rv1472 OR Rv1935c OR Rv2486 OR Rv2679 OR Rv2831 OR Rv3039c OR Rv3516 OR Rv3550 OR Rv3774 OR Rv0905 OR Rv3374 OR Rv3373 ) AND ( Rv0468 OR Rv1715 OR Rv1912c OR Rv3141 ) AND ( Rv0243 OR Rv1074c OR Rv3546 OR Rv3556c OR Rv1323 OR Rv0859 )
R566	1.0 M_9-HEXADECENOYL-COA_c + 1.0 M_FAD_c + 1.0 M_NAD_c + 1.0 M_COA_c = 1.0 M_CIS-DELTA-5-TETRADECANOYL-COA_c + 1.0 M_NADH_c + 1.0 M_ACCOA_c + 1.0 M_FADH2_c	0.0	1.0	( Rv0131c OR Rv0154c OR Rv0215c OR Rv0231 OR Rv0244c OR Rv0271c OR Rv0400c OR Rv0752c OR Rv0873 OR Rv0972c OR Rv0975c OR Rv1346 OR Rv1467c OR Rv1679 OR Rv1933c OR Rv1934c OR Rv2724c OR Rv2789c OR Rv3061c OR Rv3139 OR Rv3140 OR Rv3274c OR Rv3504 OR Rv3505 OR Rv3543c OR Rv3544c OR Rv3560c OR Rv3562 OR Rv3563 OR Rv3564 OR Rv3573c OR Rv3761c OR Rv3797 OR Rv0672 OR Rv2500c ) AND ( Rv0222 OR Rv0456c OR Rv0632c OR Rv0673 OR Rv0675 OR Rv0971c OR Rv1070c OR Rv1071c OR Rv1141c OR Rv1142c OR Rv1472 OR Rv1935c OR Rv2486 OR Rv2679 OR Rv2831 OR Rv3039c OR Rv3516 OR Rv3550 OR Rv3774 OR Rv0905 OR Rv3374 OR Rv3373 ) AND ( Rv0468 OR Rv1715 OR Rv1912c OR Rv3141 ) AND ( Rv0243 OR Rv1074c OR Rv3546 OR Rv3556c OR Rv1323 OR Rv0859 )
R567	1.0 M_CIS-DELTA-5-TETRADECANOYL-COA_c + 1.0 M_FAD_c + 1.0 M_NAD_c + 1.0 M_COA_c = 1.0 M_NADH_c + 1.0 M_ACCOA_c + 1.0 M_FADH2_c + 1.0 M_CIS-DELTA-3-DODECANOYL-COA_c	0.0	1.0	( Rv0131c OR Rv0154c OR Rv0215c OR Rv0231 OR Rv0244c OR Rv0271c OR Rv0400c OR Rv0752c OR Rv0873 OR Rv0972c OR Rv0975c OR Rv1346 OR Rv1467c OR Rv1679 OR Rv1933c OR Rv1934c OR Rv2724c OR Rv2789c OR Rv3061c OR Rv3139 OR Rv3140 OR Rv3274c OR Rv3504 OR Rv3505 OR Rv3543c OR Rv3544c OR Rv3560c OR Rv3562 OR Rv3563 OR Rv3564 OR Rv3573c OR Rv3761c OR Rv3797 OR Rv0672 OR Rv2500c ) AND ( Rv0222 OR Rv0456c OR Rv0632c OR Rv0673 OR Rv0675 OR Rv0971c OR Rv1070c OR Rv1071c OR Rv1141c OR Rv1142c OR Rv1472 OR Rv1935c OR Rv2486 OR Rv2679 OR Rv2831 OR Rv3039c OR Rv3516 OR Rv3550 OR Rv3774 OR Rv0905 OR Rv3374 OR Rv3373 ) AND ( Rv0468 OR Rv1715 OR Rv1912c OR Rv3141 ) AND ( Rv0243 OR Rv1074c OR Rv3546 OR Rv3556c OR Rv1323 OR Rv0859 )
R568	1.0 M_CIS-DELTA-3-DODECANOYL-COA_c = 1.0 M_TRANS-DELTA-2-DODECANOYL-COA_c	0.0	1.0	( Rv0131c OR Rv0154c OR Rv0215c OR Rv0231 OR Rv0244c OR Rv0271c OR Rv0400c OR Rv0752c OR Rv0873 OR Rv0972c OR Rv0975c OR Rv1346 OR Rv1467c OR Rv1679 OR Rv1933c OR Rv1934c OR Rv2724c OR Rv2789c OR Rv3061c OR Rv3139 OR Rv3140 OR Rv3274c OR Rv3504 OR Rv3505 OR Rv3543c OR Rv3544c OR Rv3560c OR Rv3562 OR Rv3563 OR Rv3564 OR Rv3573c OR Rv3761c OR Rv3797 OR Rv0672 OR Rv2500c ) AND ( Rv0222 OR Rv0456c OR Rv0632c OR Rv0673 OR Rv0675 OR Rv0971c OR Rv1070c OR Rv1071c OR Rv1141c OR Rv1142c OR Rv1472 OR Rv1935c OR Rv2486 OR Rv2679 OR Rv2831 OR Rv3039c OR Rv3516 OR Rv3550 OR Rv3774 OR Rv0905 OR Rv3374 OR Rv3373 ) AND ( Rv0468 OR Rv1715 OR Rv1912c OR Rv3141 ) AND ( Rv0243 OR Rv1074c OR Rv3546 OR Rv3556c OR Rv1323 OR Rv0859 )
R569	1.0 M_TRANS-DELTA-2-DODECANOYL-COA_c = 1.0 M_TRANS-DELTA-2-HYDROXY-DODECANOYL-COA_c	0.0	1.0	( Rv0131c OR Rv0154c OR Rv0215c OR Rv0231 OR Rv0244c OR Rv0271c OR Rv0400c OR Rv0752c OR Rv0873 OR Rv0972c OR Rv0975c OR Rv1346 OR Rv1467c OR Rv1679 OR Rv1933c OR Rv1934c OR Rv2724c OR Rv2789c OR Rv3061c OR Rv3139 OR Rv3140 OR Rv3274c OR Rv3504 OR Rv3505 OR Rv3543c OR Rv3544c OR Rv3560c OR Rv3562 OR Rv3563 OR Rv3564 OR Rv3573c OR Rv3761c OR Rv3797 OR Rv0672 OR Rv2500c ) AND ( Rv0222 OR Rv0456c OR Rv0632c OR Rv0673 OR Rv0675 OR Rv0971c OR Rv1070c OR Rv1071c OR Rv1141c OR Rv1142c OR Rv1472 OR Rv1935c OR Rv2486 OR Rv2679 OR Rv2831 OR Rv3039c OR Rv3516 OR Rv3550 OR Rv3774 OR Rv0905 OR Rv3374 OR Rv3373 ) AND ( Rv0468 OR Rv1715 OR Rv1912c OR Rv3141 ) AND ( Rv0243 OR Rv1074c OR Rv3546 OR Rv3556c OR Rv1323 OR Rv0859 )
#
R570	1.0 M_NAD_c + 1.0 M_TRANS-DELTA-2-HYDROXY-DODECANOYL-COA_c = 1.0 M_DODECANOYL-COA_c + 1.0 M_NADH_c	0.0	1.0	( Rv0131c OR Rv0154c OR Rv0215c OR Rv0231 OR Rv0244c OR Rv0271c OR Rv0400c OR Rv0752c OR Rv0873 OR Rv0972c OR Rv0975c OR Rv1346 OR Rv1467c OR Rv1679 OR Rv1933c OR Rv1934c OR Rv2724c OR Rv2789c OR Rv3061c OR Rv3139 OR Rv3140 OR Rv3274c OR Rv3504 OR Rv3505 OR Rv3543c OR Rv3544c OR Rv3560c OR Rv3562 OR Rv3563 OR Rv3564 OR Rv3573c OR Rv3761c OR Rv3797 OR Rv0672 OR Rv2500c ) AND ( Rv0222 OR Rv0456c OR Rv0632c OR Rv0673 OR Rv0675 OR Rv0971c OR Rv1070c OR Rv1071c OR Rv1141c OR Rv1142c OR Rv1472 OR Rv1935c OR Rv2486 OR Rv2679 OR Rv2831 OR Rv3039c OR Rv3516 OR Rv3550 OR Rv3774 OR Rv0905 OR Rv3374 OR Rv3373 ) AND ( Rv0468 OR Rv1715 OR Rv1912c OR Rv3141 ) AND ( Rv0243 OR Rv1074c OR Rv3546 OR Rv3556c OR Rv1323 OR Rv0859 )
R571	1.0 M_PA_c = 1.0 M_DAG_c + 1.0 M_PI_c	0.0	1.0	nogene
R571b	1.16 M_TAGcat_c = 1.0 M_TAGbio_c	-1.0	1.0	nogene
R572	1.0 M_TAGcat_c = 0.1 M_9-OCTADECENOATE_c + 0.1 M_TETRACOSANOATE_c + 0.1 M_OCTADECANOATE_c + 0.1 M_NONADECANOATE_c + 0.1 M_EICOSANOATE_c + 1.0 M_DAG_c + 0.2 M_HEXADECANOATE_c + 0.1 M_HEXACOSANOATE_c + 0.1 M_PENTADECANOATE_c	0.0	1.0	Rv3097c
R573	1.0 M_DAG_c = 0.1 M_9-OCTADECENOATE_c + 0.1 M_TETRACOSANOATE_c + 0.1 M_OCTADECANOATE_c + 1.0 M_MAG_c + 0.1 M_EICOSANOATE_c + 0.1 M_NONADECANOATE_c + 0.2 M_HEXADECANOATE_c + 0.1 M_HEXACOSANOATE_c + 0.1 M_PENTADECANOATE_c	0.0	1.0	nogene
R574	1.0 M_MAG_c = 0.1 M_9-OCTADECENOATE_c + 0.1 M_TETRACOSANOATE_c + 0.1 M_OCTADECANOATE_c + 0.1 M_NONADECANOATE_c + 0.1 M_EICOSANOATE_c + 1.0 M_GL_c + 0.2 M_HEXADECANOATE_c + 0.1 M_HEXACOSANOATE_c + 0.1 M_PENTADECANOATE_c	0.0	1.0	Rv0183 OR Rv2854
R575	1.0 M_NONADECANOYL-COA_c + 1.0 M_FAD_c + 1.0 M_NAD_c + 1.0 M_COA_c = 1.0 M_NADH_c + 1.0 M_ACCOA_c + 1.0 M_HEPTADECANOYL-COA_c + 1.0 M_FADH2_c	0.0	1.0	( Rv0131c OR Rv0154c OR Rv0215c OR Rv0231 OR Rv0244c OR Rv0271c OR Rv0400c OR Rv0752c OR Rv0873 OR Rv0972c OR Rv0975c OR Rv1346 OR Rv1467c OR Rv1679 OR Rv1933c OR Rv1934c OR Rv2724c OR Rv2789c OR Rv3061c OR Rv3139 OR Rv3140 OR Rv3274c OR Rv3504 OR Rv3505 OR Rv3543c OR Rv3544c OR Rv3560c OR Rv3562 OR Rv3563 OR Rv3564 OR Rv3573c OR Rv3761c OR Rv3797 OR Rv0672 OR Rv2500c ) AND ( Rv0222 OR Rv0456c OR Rv0632c OR Rv0673 OR Rv0675 OR Rv0971c OR Rv1070c OR Rv1071c OR Rv1141c OR Rv1142c OR Rv1472 OR Rv1935c OR Rv2486 OR Rv2679 OR Rv2831 OR Rv3039c OR Rv3516 OR Rv3550 OR Rv3774 OR Rv0905 OR Rv3374 OR Rv3373 ) AND ( Rv0468 OR Rv1715 OR Rv1912c OR Rv3141 ) AND ( Rv0243 OR Rv1074c OR Rv3546 OR Rv3556c OR Rv1323 OR Rv0859 )
R576	1.0 M_HEPTADECANOYL-COA_c + 1.0 M_FAD_c + 1.0 M_NAD_c + 1.0 M_COA_c = 1.0 M_PENTADECANOYL-COA_c + 1.0 M_NADH_c + 1.0 M_ACCOA_c + 1.0 M_FADH2_c	0.0	1.0	( Rv0131c OR Rv0154c OR Rv0215c OR Rv0231 OR Rv0244c OR Rv0271c OR Rv0400c OR Rv0752c OR Rv0873 OR Rv0972c OR Rv0975c OR Rv1346 OR Rv1467c OR Rv1679 OR Rv1933c OR Rv1934c OR Rv2724c OR Rv2789c OR Rv3061c OR Rv3139 OR Rv3140 OR Rv3274c OR Rv3504 OR Rv3505 OR Rv3543c OR Rv3544c OR Rv3560c OR Rv3562 OR Rv3563 OR Rv3564 OR Rv3573c OR Rv3761c OR Rv3797 OR Rv0672 OR Rv2500c ) AND ( Rv0222 OR Rv0456c OR Rv0632c OR Rv0673 OR Rv0675 OR Rv0971c OR Rv1070c OR Rv1071c OR Rv1141c OR Rv1142c OR Rv1472 OR Rv1935c OR Rv2486 OR Rv2679 OR Rv2831 OR Rv3039c OR Rv3516 OR Rv3550 OR Rv3774 OR Rv0905 OR Rv3374 OR Rv3373 ) AND ( Rv0468 OR Rv1715 OR Rv1912c OR Rv3141 ) AND ( Rv0243 OR Rv1074c OR Rv3546 OR Rv3556c OR Rv1323 OR Rv0859 )
R577	1.0 M_PENTADECANOYL-COA_c + 1.0 M_FAD_c + 1.0 M_NAD_c + 1.0 M_COA_c = 1.0 M_NADH_c + 1.0 M_ACCOA_c + 1.0 M_TRIDECANOYL-COA_c + 1.0 M_FADH2_c	0.0	1.0	( Rv0131c OR Rv0154c OR Rv0215c OR Rv0231 OR Rv0244c OR Rv0271c OR Rv0400c OR Rv0752c OR Rv0873 OR Rv0972c OR Rv0975c OR Rv1346 OR Rv1467c OR Rv1679 OR Rv1933c OR Rv1934c OR Rv2724c OR Rv2789c OR Rv3061c OR Rv3139 OR Rv3140 OR Rv3274c OR Rv3504 OR Rv3505 OR Rv3543c OR Rv3544c OR Rv3560c OR Rv3562 OR Rv3563 OR Rv3564 OR Rv3573c OR Rv3761c OR Rv3797 OR Rv0672 OR Rv2500c ) AND ( Rv0222 OR Rv0456c OR Rv0632c OR Rv0673 OR Rv0675 OR Rv0971c OR Rv1070c OR Rv1071c OR Rv1141c OR Rv1142c OR Rv1472 OR Rv1935c OR Rv2486 OR Rv2679 OR Rv2831 OR Rv3039c OR Rv3516 OR Rv3550 OR Rv3774 OR Rv0905 OR Rv3374 OR Rv3373 ) AND ( Rv0468 OR Rv1715 OR Rv1912c OR Rv3141 ) AND ( Rv0243 OR Rv1074c OR Rv3546 OR Rv3556c OR Rv1323 OR Rv0859 )
R578	1.0 M_TRIDECANOYL-COA_c + 1.0 M_FAD_c + 1.0 M_NAD_c + 1.0 M_COA_c = 1.0 M_UNDECANOYL-COA_c + 1.0 M_NADH_c + 1.0 M_ACCOA_c + 1.0 M_FADH2_c	0.0	1.0	( Rv0131c OR Rv0154c OR Rv0215c OR Rv0231 OR Rv0244c OR Rv0271c OR Rv0400c OR Rv0752c OR Rv0873 OR Rv0972c OR Rv0975c OR Rv1346 OR Rv1467c OR Rv1679 OR Rv1933c OR Rv1934c OR Rv2724c OR Rv2789c OR Rv3061c OR Rv3139 OR Rv3140 OR Rv3274c OR Rv3504 OR Rv3505 OR Rv3543c OR Rv3544c OR Rv3560c OR Rv3562 OR Rv3563 OR Rv3564 OR Rv3573c OR Rv3761c OR Rv3797 OR Rv0672 OR Rv2500c ) AND ( Rv0222 OR Rv0456c OR Rv0632c OR Rv0673 OR Rv0675 OR Rv0971c OR Rv1070c OR Rv1071c OR Rv1141c OR Rv1142c OR Rv1472 OR Rv1935c OR Rv2486 OR Rv2679 OR Rv2831 OR Rv3039c OR Rv3516 OR Rv3550 OR Rv3774 OR Rv0905 OR Rv3374 OR Rv3373 ) AND ( Rv0468 OR Rv1715 OR Rv1912c OR Rv3141 ) AND ( Rv0243 OR Rv1074c OR Rv3546 OR Rv3556c OR Rv1323 OR Rv0859 )
R579	1.0 M_UNDECANOYL-COA_c + 1.0 M_FAD_c + 1.0 M_NAD_c + 1.0 M_COA_c = 1.0 M_NONANOYL-COA_c + 1.0 M_NADH_c + 1.0 M_ACCOA_c + 1.0 M_FADH2_c	0.0	1.0	( Rv0131c OR Rv0154c OR Rv0215c OR Rv0231 OR Rv0244c OR Rv0271c OR Rv0400c OR Rv0752c OR Rv0873 OR Rv0972c OR Rv0975c OR Rv1346 OR Rv1467c OR Rv1679 OR Rv1933c OR Rv1934c OR Rv2724c OR Rv2789c OR Rv3061c OR Rv3139 OR Rv3140 OR Rv3274c OR Rv3504 OR Rv3505 OR Rv3543c OR Rv3544c OR Rv3560c OR Rv3562 OR Rv3563 OR Rv3564 OR Rv3573c OR Rv3761c OR Rv3797 OR Rv0672 OR Rv2500c ) AND ( Rv0222 OR Rv0456c OR Rv0632c OR Rv0673 OR Rv0675 OR Rv0971c OR Rv1070c OR Rv1071c OR Rv1141c OR Rv1142c OR Rv1472 OR Rv1935c OR Rv2486 OR Rv2679 OR Rv2831 OR Rv3039c OR Rv3516 OR Rv3550 OR Rv3774 OR Rv0905 OR Rv3374 OR Rv3373 ) AND ( Rv0468 OR Rv1715 OR Rv1912c OR Rv3141 ) AND ( Rv0243 OR Rv1074c OR Rv3546 OR Rv3556c OR Rv1323 OR Rv0859 )
#
R580	1.0 M_NONANOYL-COA_c + 1.0 M_FAD_c + 1.0 M_NAD_c + 1.0 M_COA_c = 1.0 M_NADH_c + 1.0 M_ACCOA_c + 1.0 M_FADH2_c + 1.0 M_HEPTANOYL-COA_c	0.0	1.0	( Rv0131c OR Rv0154c OR Rv0215c OR Rv0231 OR Rv0244c OR Rv0271c OR Rv0400c OR Rv0752c OR Rv0873 OR Rv0972c OR Rv0975c OR Rv1346 OR Rv1467c OR Rv1679 OR Rv1933c OR Rv1934c OR Rv2724c OR Rv2789c OR Rv3061c OR Rv3139 OR Rv3140 OR Rv3274c OR Rv3504 OR Rv3505 OR Rv3543c OR Rv3544c OR Rv3560c OR Rv3562 OR Rv3563 OR Rv3564 OR Rv3573c OR Rv3761c OR Rv3797 OR Rv0672 OR Rv2500c ) AND ( Rv0222 OR Rv0456c OR Rv0632c OR Rv0673 OR Rv0675 OR Rv0971c OR Rv1070c OR Rv1071c OR Rv1141c OR Rv1142c OR Rv1472 OR Rv1935c OR Rv2486 OR Rv2679 OR Rv2831 OR Rv3039c OR Rv3516 OR Rv3550 OR Rv3774 OR Rv0905 OR Rv3374 OR Rv3373 ) AND ( Rv0468 OR Rv1715 OR Rv1912c OR Rv3141 ) AND ( Rv0243 OR Rv1074c OR Rv3546 OR Rv3556c OR Rv1323 OR Rv0859 )
R581	1.0 M_FAD_c + 1.0 M_HEPTANOYL-COA_c + 1.0 M_NAD_c + 1.0 M_COA_c = 1.0 M_NADH_c + 1.0 M_ACCOA_c + 1.0 M_PENTANOYL-COA_c + 1.0 M_FADH2_c	0.0	1.0	( Rv0131c OR Rv0154c OR Rv0215c OR Rv0231 OR Rv0244c OR Rv0271c OR Rv0400c OR Rv0752c OR Rv0873 OR Rv0972c OR Rv0975c OR Rv1346 OR Rv1467c OR Rv1679 OR Rv1933c OR Rv1934c OR Rv2724c OR Rv2789c OR Rv3061c OR Rv3139 OR Rv3140 OR Rv3274c OR Rv3504 OR Rv3505 OR Rv3543c OR Rv3544c OR Rv3560c OR Rv3562 OR Rv3563 OR Rv3564 OR Rv3573c OR Rv3761c OR Rv3797 OR Rv0672 OR Rv2500c ) AND ( Rv0222 OR Rv0456c OR Rv0632c OR Rv0673 OR Rv0675 OR Rv0971c OR Rv1070c OR Rv1071c OR Rv1141c OR Rv1142c OR Rv1472 OR Rv1935c OR Rv2486 OR Rv2679 OR Rv2831 OR Rv3039c OR Rv3516 OR Rv3550 OR Rv3774 OR Rv0905 OR Rv3374 OR Rv3373 ) AND ( Rv0468 OR Rv1715 OR Rv1912c OR Rv3141 ) AND ( Rv0243 OR Rv1074c OR Rv3546 OR Rv3556c OR Rv1323 OR Rv0859 )
R582	1.0 M_PENTANOYL-COA_c + 1.0 M_FAD_c + 1.0 M_NAD_c + 1.0 M_COA_c = 1.0 M_PROPIONYLCOA_c + 1.0 M_NADH_c + 1.0 M_ACCOA_c + 1.0 M_FADH2_c	0.0	1.0	( Rv0131c OR Rv0154c OR Rv0215c OR Rv0231 OR Rv0244c OR Rv0271c OR Rv0400c OR Rv0752c OR Rv0873 OR Rv0972c OR Rv0975c OR Rv1346 OR Rv1467c OR Rv1679 OR Rv1933c OR Rv1934c OR Rv2724c OR Rv2789c OR Rv3061c OR Rv3139 OR Rv3140 OR Rv3274c OR Rv3504 OR Rv3505 OR Rv3543c OR Rv3544c OR Rv3560c OR Rv3562 OR Rv3563 OR Rv3564 OR Rv3573c OR Rv3761c OR Rv3797 OR Rv0672 OR Rv2500c ) AND ( Rv0222 OR Rv0456c OR Rv0632c OR Rv0673 OR Rv0675 OR Rv0971c OR Rv1070c OR Rv1071c OR Rv1141c OR Rv1142c OR Rv1472 OR Rv1935c OR Rv2486 OR Rv2679 OR Rv2831 OR Rv3039c OR Rv3516 OR Rv3550 OR Rv3774 OR Rv0905 OR Rv3374 OR Rv3373 ) AND ( Rv0468 OR Rv1715 OR Rv1912c OR Rv3141 ) AND ( Rv0243 OR Rv1074c OR Rv3546 OR Rv3556c OR Rv1323 OR Rv0859 )
R583	0.1 M_NONADECANOYL-COA_c + 0.1 M_9-OCTADECENOYL-COA_c + 0.1 M_9-HEXADECENOYL-COA_c + 0.1 M_OCTADECANOYL-COA_c + 0.1 M_TETRACOSANOYL-COA_c + 0.1 M_PENTADECANOYL-COA_c + 0.1 M_EICOSANOYL-COA_c + 1.0 M_GL3P_c + 0.2 M_HEXADECANOYL-COA_c + 0.1 M_HEXACOSANOYL-COA_c = 1.0 M_COA_c + 1.0 M_AGL3P_c	0.0	1.0	Rv2482c OR Rv1551
#	no reaction
#	no reaction
#	no reaction
R587	0.1 M_NONADECANOYL-COA_c + 0.1 M_9-OCTADECENOYL-COA_c + 0.1 M_9-HEXADECENOYL-COA_c + 0.1 M_OCTADECANOYL-COA_c + 0.1 M_TETRACOSANOYL-COA_c + 0.1 M_PENTADECANOYL-COA_c + 0.1 M_EICOSANOYL-COA_c + 0.2 M_HEXADECANOYL-COA_c + 1.0 M_AGL3P_c + 0.1 M_HEXACOSANOYL-COA_c = 1.0 M_PA_c + 1.0 M_COA_c	0.0	1.0	Rv2483c OR Rv2182c
R588	1.0 M_PA_c + 1.0 M_CTP_c = 1.0 M_PPI_c + 1.0 M_CDPDG_c	-1.0	1.0	Rv2881c
R589	1.0 M_CDPDG_c + 1.0 M_SER_c = 1.0 M_CMP_c + 1.0 M_PS_c	-1.0	1.0	Rv0436c
#
R590	1.0 M_PHOSPHATIDYLCHOLINE_c = 1.0 M_DAG_c	0.0	1.0	Rv0217c OR Rv0220 OR Rv0646c OR Rv1076 OR Rv1104 OR Rv1105 OR Rv1399c OR Rv1400c OR Rv1426c OR Rv1497 OR Rv1755c OR Rv1900c OR Rv1923 OR Rv2045c OR Rv2284 OR Rv2349c OR Rv2350c OR Rv2351c OR Rv2385 OR Rv2463 OR Rv2485c OR Rv2970c OR Rv3084 OR Rv3176c OR Rv3203 OR Rv3487c OR Rv3775
R591	1.0 M_DHAP_c + 1.0 M_NADH_c = 1.0 M_NAD_c + 1.0 M_GL3P_c	-1.0	1.0	Rv2982c OR Rv0564c
R592	1.0 M_CDPDG_c + 1.0 M_GL3P_c = 1.0 M_PGP_c + 1.0 M_CMP_c	-1.0	1.0	Rv2746c
R593	1.0 M_PGP_c = 1.0 M_PI_c + 1.0 M_PG_c	0.0	1.0	nogene
R594	1.0 M_HEXADECANOYL-ACP_c + 1.0 M_GL3P_c = 1.0 M_ACP_c + 1.0 M_A160GL3P_c	0.0	1.0	Rv2482c
R595	1.0 M_A160GL3P_c + 1.0 M_TUBERCULOSTEROYL-ACP_c = 1.0 M_ACP_c + 1.0 M_PA-TBA_c	0.0	1.0	Rv2483c OR Rv2182c
R596	1.0 M_CTP_c + 1.0 M_PA-TBA_c = 1.0 M_PPI_c + 1.0 M_CDPDAG-TBA_c	0.0	1.0	Rv2881c
R597	1.0 M_CDPDAG-TBA_c + 1.0 M_MI_c = 1.0 M_CMP_c + 1.0 M_PI-TBA_c	0.0	1.0	Rv2612c
R598	1.0 M_PI-TBA_c + 1.0 M_GDPMAN_c = 1.0 M_GDP_c + 1.0 M_AC1PIM1_c	0.0	1.0	Rv2610c
R599	1.0 M_HEXADECANOYL-ACP_c + 1.0 M_AC1PIM1_c = 1.0 M_AC2PIM1_c + 1.0 M_ACP_c	-1.0	1.0	Rv2611c
#
R600	1.0 M_AC2PIM1_c + 1.0 M_HEXADECANOYL-ACP_c = 1.0 M_ACP_c + 1.0 M_AC3PIM1_c	-1.0	1.0	Rv2611c
R601	1.0 M_HEXADECANOYL-ACP_c + 1.0 M_AC3PIM1_c = 1.0 M_ACP_c + 1.0 M_AC4PIM1_c	-1.0	1.0	Rv2611c
R602	1.0 M_GDPMAN_c + 1.0 M_AC1PIM1_c = 1.0 M_AC1PIM2_c + 1.0 M_GDP_c	0.0	1.0	Rv0557
R603	1.0 M_AC1PIM2_c + 1.0 M_HEXADECANOYL-ACP_c = 1.0 M_ACP_c + 1.0 M_AC2PIM2_c	-1.0	1.0	Rv2611c
R604	1.0 M_HEXADECANOYL-ACP_c + 1.0 M_AC2PIM2_c = 1.0 M_ACP_c + 1.0 M_AC3PIM2_c	-1.0	1.0	Rv2611c
R605	1.0 M_AC3PIM2_c + 1.0 M_HEXADECANOYL-ACP_c = 1.0 M_ACP_c + 1.0 M_AC4PIM2_c	-1.0	1.0	Rv2611c
R606	1.0 M_AC1PIM2_c + 1.0 M_GDPMAN_c = 1.0 M_AC1PIM3_c + 1.0 M_GDP_c	0.0	1.0	nogene
R607	1.0 M_AC1PIM3_c + 1.0 M_HEXADECANOYL-ACP_c = 1.0 M_AC2PIM3_c + 1.0 M_ACP_c	-1.0	1.0	Rv2611c
R608	1.0 M_HEXADECANOYL-ACP_c + 1.0 M_AC2PIM3_c = 1.0 M_ACP_c + 1.0 M_AC3PIM3_c	-1.0	1.0	Rv2611c
R609	1.0 M_AC3PIM3_c + 1.0 M_HEXADECANOYL-ACP_c = 1.0 M_AC4PIM3_c + 1.0 M_ACP_c	-1.0	1.0	Rv2611c
#
R610	1.0 M_AC3PIM3_c + 1.0 M_PPM_c = 1.0 M_AC3PIM4_c + 1.0 M_DPP_c	0.0	1.0	nogene
R611	1.0 M_AC3PIM4_c + 1.0 M_PPM_c = 1.0 M_AC3PIM5_c + 1.0 M_DPP_c	0.0	1.0	nogene
R612	1.0 M_AC3PIM5_c + 1.0 M_HEXADECANOYL-ACP_c = 1.0 M_AC4PIM5_c + 1.0 M_ACP_c	-1.0	1.0	Rv2611c
R613	1.0 M_AC4PIM5_c + 1.0 M_PPM_c = 1.0 M_DPP_c + 1.0 M_AC4PIM6_c	0.0	1.0	Rv1500
R614	1.0 M_PPM_c + 1.0 M_AC4PIM6_c = 1.0 M_AC4PIM7_c + 1.0 M_DPP_c	0.0	1.0	nogene
R615	5.0 M_MALCOA_c + 5.0 M_SMMALONYLCOA_c + 20.0 M_NADPH_c + 1.0 M_HEXANOYL-COA_c = 10.0 M_CO2_c + 1.0 M_PENTA-METHYL-TRICONTANOYL_c + 20.0 M_NADP_c + 11.0 M_COA_c	0.0	1.0	Rv2048c
R616	1.0 M_PENTA-METHYL-TRICONTANOYL_c + 1.0 M_COA_c = 1.0 M_PENTA-METHYL-TRICONTANOYL-COA_c	0.0	1.0	Rv2048c
R617	1.0 M_PENTA-METHYL-TRICONTANOYL-COA_c + 1.0 M_ATP_c = 1.0 M_ADP_c + 1.0 M_PHOSPHO-PENTA-METHYL-TRICONTANOYL-COA_c	0.0	1.0	nogene
R618	1.0 M_MALCOA_c + 1.0 M_ACP_c = 1.0 M_COA_c + 1.0 M_MALACP_c	0.0	1.0	( Rv2243 OR Rv0649 ) AND Rv2244
R619	1.0 M_ACP_c + 1.0 M_SMMALONYLCOA_c = 1.0 M_COA_c + 1.0 M_RMMALONYLACP_c	0.0	1.0	( Rv2243 OR Rv0649 ) AND Rv2244
#
R620	1.0 M_EICOSANOYL-COA_c + 1.0 M_MALACP_c = 1.0 M_BETA-KETO-C22-ACYL-ACP_c + 1.0 M_COA_c + 1.0 M_CO2_c	0.0	1.0	Rv0533c
R621	1.0 M_BETA-KETO-C22-ACYL-ACP_c + 1.0 M_NADPH_c = 1.0 M_D-3-HYDROXY-C22-ACYL-ACP_c + 1.0 M_NADP_c	0.0	1.0	Rv1483 OR Rv1350 OR Rv2002 OR Rv0242c OR Rv2766c
R622	1.0 M_D-3-HYDROXY-C22-ACYL-ACP_c = 1.0 M_TRANS-DELTA-2-ENOYL-C22-ACYL-ACP_c	0.0	1.0	Rv0098 OR Rv0130
R623	1.0 M_TRANS-DELTA-2-ENOYL-C22-ACYL-ACP_c = 1.0 M_CIS-DELTA-3-ENOYL-C22-ACYL-ACP_c	0.0	1.0	Rv1142c OR Rv1141c
R624	10.0 M_NADPH_c + 5.0 M_MALACP_c + 1.0 M_CIS-DELTA-3-ENOYL-C22-ACYL-ACP_c = 5.0 M_CO2_c + 1.0 M_CIS-DELTA-13-ENOYL-C32-ACYL-ACP_c + 10.0 M_NADP_c + 5.0 M_ACP_c	0.0	1.0	( Rv2245 OR Rv2246 ) AND ( Rv1483 OR Rv1350 OR Rv2002 OR Rv0242c OR Rv2766c ) AND ( Rv0098 OR Rv0130 ) AND Rv1484
R625	1.0 M_NADPH_c + 1.0 M_CIS-DELTA-13-ENOYL-C32-ACYL-ACP_c + 1.0 M_MALACP_c = 1.0 M_CO2_c + 1.0 M_NADP_c + 1.0 M_ACP_c + 1.0 M_CIS-DELTA-2-3,15-ENOYL-C34-ACYL-ACP_c	0.0	1.0	( Rv2245 OR Rv2246 ) AND ( Rv1483 OR Rv1350 OR Rv2002 OR Rv0242c OR Rv2766c ) AND ( Rv0098 OR Rv0130 ) AND ( Rv1142c OR Rv1141c )
R626	16.0 M_NADPH_c + 8.0 M_MALACP_c + 1.0 M_CIS-DELTA-2-3,15-ENOYL-C34-ACYL-ACP_c = 8.0 M_CO2_c + 16.0 M_NADP_c + 8.0 M_ACP_c + 1.0 M_CIS-DELTA-2-19,31-ENOYL-C50-ACYL-ACP_c	0.0	1.0	( Rv2245 OR Rv2246 ) AND ( Rv1483 OR Rv1350 OR Rv2002 OR Rv0242c OR Rv2766c ) AND ( Rv0098 OR Rv0130 ) AND Rv1484
R627	2.0 M_NADP_c + 1.0 M_CIS-DELTA-2-19,31-ENOYL-C50-ACYL-ACP_c + 2.0 M_SAM_c = 2.0 M_SAH_c + 2.0 M_NADPH_c + 1.0 M_CYCLOPROPYL-MEROACYL-ACP_c	0.0	1.0	Rv0643c AND Rv0503c
R628	16.0 M_NADPH_c + 8.0 M_MALACP_c + 1.0 M_CIS-DELTA-3-ENOYL-C22-ACYL-ACP_c = 8.0 M_CO2_c + 16.0 M_NADP_c + 8.0 M_ACP_c + 1.0 M_CIS-DELTA-19-ENOYL-C38-ACYL-ACP_c	0.0	1.0	( Rv2245 OR Rv2246 ) AND ( Rv1483 OR Rv1350 OR Rv2002 OR Rv0242c OR Rv2766c ) AND ( Rv0098 OR Rv0130 ) AND Rv1484
R629	1.0 M_MALACP_c + 1.0 M_CIS-DELTA-19-ENOYL-C38-ACYL-ACP_c + 1.0 M_NADPH_c = 1.0 M_CO2_c + 1.0 M_CIS-DELTA-2-3,21-ENOYL-C40-ACYL-ACP_c + 1.0 M_NADP_c + 1.0 M_ACP_c	0.0	1.0	( Rv2245 OR Rv2246 ) AND ( Rv1483 OR Rv1350 OR Rv2002 OR Rv0242c OR Rv2766c ) AND ( Rv0098 OR Rv0130 ) AND ( Rv1142c OR Rv1141c )
#
R630	16.0 M_NADPH_c + 8.0 M_MALACP_c + 1.0 M_CIS-DELTA-2-3,21-ENOYL-C40-ACYL-ACP_c = 1.0 M_CIS-DELTA-2-19,37-ENOYL-C56-ACYL-ACP_c + 8.0 M_CO2_c + 16.0 M_NADP_c + 8.0 M_ACP_c	0.0	1.0	( Rv2245 OR Rv2246 ) AND ( Rv1483 OR Rv1350 OR Rv2002 OR Rv0242c OR Rv2766c ) AND ( Rv0098 OR Rv0130 ) AND Rv1484
R631	1.0 M_CIS-DELTA-2-19,37-ENOYL-C56-ACYL-ACP_c + 1.0 M_SAM_c = 1.0 M_SAH_c + 1.0 M_CIS-DELTA-37-ENOYL-METHY-HYDROXY-C56-ACYL-ACP_c	0.0	1.0	Rv0642c
R632	2.0 M_NADP_c + 2.0 M_SAM_c + 1.0 M_CIS-DELTA-37-ENOYL-METHY-HYDROXY-C56-ACYL-ACP_c = 1.0 M_CIS-METHOXY-MEROACYL-ACP_c + 2.0 M_SAH_c + 2.0 M_NADPH_c	0.0	1.0	Rv0643c AND Rv0644c
R633	2.0 M_NADP_c + 1.0 M_SAM_c + 1.0 M_CIS-DELTA-37-ENOYL-METHY-HYDROXY-C56-ACYL-ACP_c = 1.0 M_SAH_c + 2.0 M_NADPH_c + 1.0 M_CIS-KETO-MEROACYL-ACP_c	0.0	1.0	Rv0644c
R634	1.0 M_NADP_c + 1.0 M_SAM_c + 1.0 M_CIS-DELTA-37-ENOYL-METHY-HYDROXY-C56-ACYL-ACP_c = 1.0 M_SAH_c + 1.0 M_NADPH_c + 1.0 M_CIS-DELTA-37-ENOYL-DIMETHY-HYDROXY-C56-ACYL-ACP_c	0.0	1.0	Rv0645c
R635	2.0 M_NADP_c + 1.0 M_CIS-DELTA-37-ENOYL-DIMETHY-HYDROXY-C56-ACYL-ACP_c + 2.0 M_SAM_c = 2.0 M_SAH_c + 2.0 M_NADPH_c + 1.0 M_TRANS-METHOXY-MEROACYL-ACP_c	0.0	1.0	Rv0643c AND Rv0503c
R636	2.0 M_NADP_c + 1.0 M_CIS-DELTA-37-ENOYL-DIMETHY-HYDROXY-C56-ACYL-ACP_c + 1.0 M_SAM_c = 1.0 M_SAH_c + 2.0 M_NADPH_c + 1.0 M_TRANS-KETO-MEROACYL-ACP_c	0.0	1.0	Rv0503c
R637	0.05 M_TRANS-KETO-MEROACYL-ACP_c + 0.8 M_CYCLOPROPYL-MEROACYL-ACP_c + 0.05 M_CIS-KETO-MEROACYL-ACP_c + 0.05 M_TRANS-METHOXY-MEROACYL-ACP_c + 0.05 M_CIS-METHOXY-MEROACYL-ACP_c + 1.0 M_ATP_c = 1.0 M_ACP_c + 1.0 M_PI_c + 1.0 M_MEROACYL-AMP_c	0.0	1.0	Rv3801c
R638	1.0 M_HEXACOSANOYL-COA-CO2_c + 1.0 M_MEROACYL-AMP_c = 1.0 M_CO2_c + 1.0 M_C78-3-OXY-MYCOLATE-ENZ_c + 1.0 M_AMP_c + 1.0 M_COA_c	0.0	1.0	Rv3800c
R639	1.0 M_C78-3-OXY-MYCOLATE-ENZ_c + 1.0 M_NADPH_c = 1.0 M_C78MYCOLATE-ENZ_c	0.0	1.0	nogene
#
R640	1.0 M_C78MYCOLATE-ENZ_c + 1.0 M_PPM_c = 1.0 M_C78MYCOLATE-PP_c	0.0	1.0	Rv3802c
R641	1.0 M_C78MYCOLATE-PP_c + 1.0 M_TRE6P_c = 1.0 M_TREHALOSEMONOMYCOLATE-P_c + 1.0 M_PPM_c	0.0	1.0	Rv1288 OR Rv0519c OR Rv0774c
R642	1.0 M_TREHALOSEMONOMYCOLATE-P_c = 1.0 M_PI_c + 1.0 M_TREHALOSEMONOMYCOLATE(CY)_c	0.0	1.0	Rv3400 OR Rv2006
R643	1.0 M_COA_c = 1.0 M_MAS_c	0.0	1.0	nogene
R644	0.25 M_DOCOSANOYL-ACP_c + 0.25 M_TETRACOSANOYL-ACP_c + 1.0 M_MAS_c + 0.25 M_OCTACOSANOYL-ACP_c + 0.25 M_EICOSANOYL-ACP_c = 1.0 M_ACP_c + 1.0 M_ACYL-MAS_c	0.0	1.0	Rv2941
R645	8.0 M_NADPH_c + 4.0 M_SMMALONYLCOA_c + 1.0 M_ACYL-MAS_c = 1.0 M_MYCOCEROSOYL-MAS_c + 4.0 M_CO2_c + 8.0 M_NADP_c + 4.0 M_COA_c	0.0	1.0	Rv2940c
R646	1.0 M_MAS_c + 1.0 M_HEXADECANOYL-COA_c = 1.0 M_COA_c + 1.0 M_HEXADECANOYL-MAS_c	0.0	1.0	Rv2940c
R647	1.0 M_HEXADECANOYL-MAS_c + 6.0 M_SMMALONYLCOA_c + 12.0 M_NADPH_c = 6.0 M_CO2_c + 1.0 M_PTHIOCERANOYL-COA_c + 12.0 M_NADP_c + 1.0 M_MAS_c + 5.0 M_COA_c	0.0	1.0	RV3825c
R648	1.0 M_HEXADECANOYL-MAS_c + 8.0 M_SMMALONYLCOA_c + 15.0 M_NADPH_c = 1.0 M_HYDROXYPHTHIOCERANOYL-COA_c + 8.0 M_CO2_c + 15.0 M_NADP_c + 1.0 M_MAS_c + 7.0 M_COA_c	0.0	1.0	RV3825c
R649	2.0 M_NADPH_c + 1.0 M_HEXADECANOYL-ACP_c + 1.0 M_SMMALONYLCOA_c = 1.0 M_CO2_c + 1.0 M_TUBERCULOSTEROYL-ACP_c + 2.0 M_NADP_c + 1.0 M_COA_c	0.0	1.0	Rv2940c
#
R650	1.0 M_CHOR_c = 1.0 M_PYR_c + 1.0 M_HBA_c	0.0	1.0	Rv2949c
R651	1.0 M_DOCOSANOYL-COA_c + 3.0 M_MALCOA_c + 2.0 M_SMMALONYLCOA_c + 5.0 M_NADPH_c + 1.0 M_ATP_c = 5.0 M_CO2_c + 1.0 M_PHTHIODIOLONE-A_c + 1.0 M_PPI_c + 5.0 M_NADP_c + 1.0 M_AMP_c	0.0	1.0	Rv2931 AND Rv2932 AND Rv2933 AND Rv2934 AND Rv2935
R652	1.0 M_NADPH_c + 1.0 M_PHTHIODIOLONE-A_c = 1.0 M_PTT_c + 1.0 M_NADP_c	0.0	1.0	Rv2951c
R653	1.0 M_PTT_c + 1.0 M_SAM_c = 1.0 M_PTC_c + 1.0 M_SAH_c	0.0	1.0	Rv2952
R654	2.0 M_MYCOCEROSOYL-MAS_c + 1.0 M_PTC_c = 2.0 M_MAS_c + 1.0 M_DIM-CYTO_c	0.0	1.0	Rv2939
R655	8.0 M_MALCOA_c + 16.0 M_NADPH_c + 1.0 M_HBA_c + 1.0 M_ATP_c = 9.0 M_CO2_c + 1.0 M_PHPAA-COA_c + 1.0 M_PPI_c + 7.0 M_COA_c + 1.0 M_AMP_c	0.0	1.0	Rv2947c AND Rv2946c
R656	3.0 M_MALCOA_c + 2.0 M_SMMALONYLCOA_c + 1.0 M_PHPAA-COA_c = 5.0 M_CO2_c + 1.0 M_PHENOLPHTHIODIOLONE-A_c + 5.0 M_COA_c	0.0	1.0	Rv2931 AND Rv2932 AND Rv2933 AND Rv2934 AND Rv2935 AND Rv2930 AND Rv2941 AND Rv1661
R657	1.0 M_NADPH_c + 1.0 M_PHENOLPHTHIODIOLONE-A_c = 1.0 M_PPTT_c + 1.0 M_NADP_c	0.0	1.0	Rv2951c
R658	1.0 M_SAM_c + 1.0 M_PPTT_c = 1.0 M_SAH_c + 1.0 M_PPTC_c	0.0	1.0	Rv2952
R659	2.0 M_MYCOCEROSOYL-MAS_c + 1.0 M_PPTC_c = 2.0 M_MAS_c + 1.0 M_PHDIM-CYTO_c	0.0	1.0	Rv2939
#
R660	1.0 M_PHDIM-CYTO_c = 1.0 M_PHDIM_c	0.0	1.0	Rv2942 AND RV2936 AND Rv2937 AND Rv2938
R661	1.0 M_PHDIM_c + 1.0 M_DTDPRHAM_c = 1.0 M_PHDIMRHAM1_c + 1.0 M_DTDP_c	0.0	1.0	Rv2962c
R662	1.0 M_DTDPRHAM_c + 1.0 M_PHDIMRHAM1_c = 1.0 M_PHDIMRHAM2_c + 1.0 M_DTDP_c	0.0	1.0	Rv2958c
R663	1.0 M_PHDIMRHAM2_c + 1.0 M_SAM_c = 1.0 M_MYCOSIDE_B_c + 1.0 M_SAH_c	0.0	1.0	Rv2959c
#	no reaction
#	no reaction
#	no reaction
#	no reaction
R668	1.0 M_PAPS_c + 1.0 M_TRE_c = 1.0 M_TRE-S_c + 1.0 M_PAP_c	0.0	1.0	Rv3529c OR Rv1373 OR Rv2267c
R669	1.0 M_TRE-S_c + 0.333 M_HEXADECANOYL-COA_c + 0.333 M_EICOSANOYL-COA_c + 0.333 M_OCTADECANOYL-COA_c = 1.0 M_ACYL-TRE-S-COA_c	0.0	1.0	nogene
#
R670	1.0 M_HYDROXYPHTHIOCERANOYL-COA_c + 1.0 M_ACYL-TRE-S-COA_c = 1.0 M_SL1278-CYTO_c + 2.0 M_COA_c	0.0	1.0	nogene
R671	1.0 M_SL1278-CYTO_c = 1.0 M_SL1278-WALL_c	0.0	1.0	Rv3823c
R672	1.0 M_OCTADECANOYL-COA_c + 6.0 M_NADPH_c + 3.0 M_RMMALONYLACP_c = 3.0 M_CO2_c + 2.0 M_ACP_c + 1.0 M_MYCOLIPANOIC-ACP_c + 6.0 M_NADP_c + 1.0 M_COA_c	0.0	1.0	Rv1180 AND Rv1181
R673	1.0 M_OCTADECANOYL-COA_c + 5.0 M_NADPH_c + 3.0 M_RMMALONYLACP_c = 3.0 M_CO2_c + 2.0 M_ACP_c + 5.0 M_NADP_c + 1.0 M_MYCOLIPENOYL-ACP_c + 1.0 M_COA_c	0.0	1.0	Rv1180 AND Rv1182
R674	1.0 M_OCTADECANOYL-COA_c + 4.0 M_NADPH_c + 3.0 M_RMMALONYLACP_c = 3.0 M_CO2_c + 2.0 M_ACP_c + 4.0 M_NADP_c + 1.0 M_MYCOLIPDIENOYL-ACP_c + 1.0 M_COA_c	0.0	1.0	Rv1180 AND Rv1183
#	no reaction
#	no reaction
#	no reaction
R678	1.0 M_PYR_c + 1.0 M_G3P_c = 1.0 M_DX5P_c + 1.0 M_CO2_c	0.0	1.0	Rv3379c OR Rv2682c
R679	1.0 M_DX5P_c + 1.0 M_NADPH_c = 1.0 M_NADP_c + 1.0 M_MDE4P_c	0.0	1.0	Rv2870c
#
R680	1.0 M_CTP_c + 1.0 M_MDE4P_c = 1.0 M_PPI_c + 1.0 M_CDPMDE_c	0.0	1.0	Rv3582c
R681	1.0 M_ATP_c + 1.0 M_CDPMDE_c = 1.0 M_ADP_c + 1.0 M_2PCDPMDE_c	0.0	1.0	Rv1011
R682	1.0 M_2PCDPMDE_c = 1.0 M_CMP_c + 1.0 M_MDECPP_c	0.0	1.0	Rv3581c
R683	1.0 M_NADH_c + 1.0 M_MDECPP_c = 1.0 M_HMB4PP_c + 1.0 M_NAD_c	0.0	1.0	Rv2868c
R684	1.0 M_HMB4PP_c + 1.0 M_NADH_c = 1.0 M_IPP_c + 1.0 M_NAD_c	0.0	1.0	Rv3382c OR Rv1110
R685	1.0 M_IPP_c = 1.0 M_DMPP_c	-1.0	1.0	Rv1745c
R686	1.0 M_IPP_c + 1.0 M_DMPP_c = 1.0 M_PPI_c + 1.0 M_GPP_c	0.0	1.0	Rv3398c OR Rv3383c OR Rv2173
R687	1.0 M_IPP_c + 1.0 M_GPP_c = 1.0 M_PPI_c + 1.0 M_FPP_c	0.0	1.0	Rv1086
R688	1.0 M_IPP_c + 1.0 M_FPP_c = 1.0 M_GGPP_c + 1.0 M_PPI_c	0.0	1.0	Rv3398c
R689	1.0 M_IPP_c + 1.0 M_GGPP_c = 1.0 M_PPI_c + 1.0 M_PPPP_c	0.0	1.0	Rv3398c
#
R690	1.0 M_IPP_c + 1.0 M_PPPP_c = 1.0 M_PPI_c + 1.0 M_HPPP_c	0.0	1.0	nogene
R691	1.0 M_IPP_c + 1.0 M_HPPP_c = 1.0 M_PPI_c + 1.0 M_HEPPP_c	0.0	1.0	Rv0562
R692	1.0 M_IPP_c + 1.0 M_HEPPP_c = 1.0 M_PPI_c + 1.0 M_OPP_c	0.0	1.0	nogene
R693	1.0 M_IPP_c + 1.0 M_OPP_c = 1.0 M_PPI_c + 1.0 M_NPP_c	0.0	1.0	nogene
R694	7.0 M_IPP_c + 1.0 M_FPP_c = 1.0 M_DPP_c	0.0	1.0	Rv2361c
R695	1.0 M_PRPP_c + 1.0 M_DPP_c = 1.0 M_PPI_c + 1.0 M_DPPPR_c	0.0	1.0	Rv3806c
R696	1.0 M_DPPPR_c = 1.0 M_PI_c + 1.0 M_DPPR_c	0.0	1.0	nogene
R697	1.0 M_DPPR_c = 1.0 M_ARAFDPP_c	0.0	1.0	Rv3790 AND Rv3791
R698	1.0 M_ALA_c = 1.0 M_DALA_c	-1.0	1.0	Rv3423c
R699	1.0 M_ATP_c + 2.0 M_DALA_c = 1.0 M_PI_c + 1.0 M_ALAALA_c + 1.0 M_ADP_c	0.0	1.0	Rv2981c
#
R700	1.0 M_UDPNAG_c + 1.0 M_DPP_c = 1.0 M_UMP_c + 1.0 M_NAGDPP_c	0.0	1.0	nogene
R701	1.0 M_DTDPRHAM_c + 1.0 M_NAGDPP_c = 1.0 M_DTDP_c + 1.0 M_RHAMNAGDPP_c	0.0	1.0	Rv3265c OR Rv1525
R702	1.0 M_RHAMNAGDPP_c + 30.0 M_UDPGALF_c = 30.0 M_UDP_c + 1.0 M_GALACTANDPP_c	-1.0	1.0	Rv3808c
#	no reaction
#	no reaction
R705	1.0 M_ARAFDPP_c + 1.0 M_GALACTANDPP_c = 1.0 M_DPP_c + 1.0 M_ARA[1]GALACTANDPP_c	-1.0	1.0	Rv3792
R706	1.0 M_ARA[1]GALACTANDPP_c + 70.0 M_ARAFDPP_c = 70.0 M_DPP_c + 1.0 M_ARABINOGALACTANDPP_c	-1.0	1.0	Rv3794 OR Rv3795
R707	1.0 M_DTTP_c + 1.0 M_G1P_c = 1.0 M_PPI_c + 1.0 M_DTDPGLC_c	0.0	1.0	Rv0334
R708	1.0 M_DTDPGLC_c = 1.0 M_DTDP4DH6DGLC_c	-1.0	1.0	Rv3464 OR Rv3634c OR Rv3468c OR Rv3784
R709	1.0 M_DTDP4DH6DGLC_c = 1.0 M_DTDP4DH6DMAN_c	0.0	1.0	Rv3465
#
R710	1.0 M_NADPH_c + 1.0 M_DTDP4DH6DMAN_c = 1.0 M_DTDPRHAM_c + 1.0 M_NADP_c	0.0	1.0	Rv3260c
R711	1.0 M_UDPGAL_c = 1.0 M_UDPGALF_c	0.0	1.0	Rv3809c
R712	1.0 M_GLN_c + 1.0 M_F6P_c = 1.0 M_GLU_c + 1.0 M_GA6P_c	-1.0	1.0	Rv3436c
R713	1.0 M_GLU_c = 1.0 M_DGLU_c	0.0	1.0	Rv1338
R714	1.0 M_GA6P_c = 1.0 M_NH3_c + 1.0 M_F6P_c	-1.0	1.0	nogene
R715	1.0 M_GA1P_c = 1.0 M_GA6P_c	-1.0	1.0	Rv3068c
R716	1.0 M_ACCOA_c + 1.0 M_GA1P_c = 1.0 M_NAGA1P_c + 1.0 M_COA_c	-1.0	1.0	nogene
R717	1.0 M_UTP_c + 1.0 M_NAGA1P_c = 1.0 M_PPI_c + 1.0 M_UDPNAG_c	0.0	1.0	Rv1018c
R718	1.0 M_UDPNAG_c + 1.0 M_PEP_c = 1.0 M_UDPNAGPEE_c	-1.0	1.0	Rv1315
R719	1.0 M_NADPH_c + 1.0 M_UDPNAGPEE_c = 1.0 M_NADP_c + 1.0 M_UDPNAM_c	0.0	1.0	Rv0482
#
#	no reaction
#	no reaction
R722	1.0 M_NADPH_c + 1.0 M_UDPNAM_c = 1.0 M_UDPNGM_c + 1.0 M_NADP_c	0.0	1.0	Rv3818
R723	0.3 M_UDPNAM_c + 1.0 M_ATP_c + 0.7 M_UDPNGM_c + 1.0 M_ALA_c = 1.0 M_PI_c + 1.0 M_ADP_c + 1.0 M_UDP[NAM:NGM]ALA_c	-1.0	1.0	Rv2152c
R724	1.0 M_DGLU_c + 1.0 M_ATP_c + 1.0 M_UDP[NAM:NGM]ALA_c = 1.0 M_PI_c + 1.0 M_ADP_c + 1.0 M_UDP[NAM:NGM]ALAGLU_c	0.0	1.0	Rv2155c
R725	1.0 M_ATP_c + 1.0 M_MDAPIM_c + 1.0 M_UDP[NAM:NGM]ALAGLU_c = 1.0 M_PI_c + 1.0 M_UDP[NAM:NGM]AGMDAPIM_c + 1.0 M_ADP_c	0.0	1.0	Rv2158c
R726	1.0 M_ALAALA_c + 1.0 M_UDP[NAM:NGM]AGMDAPIM_c + 1.0 M_ATP_c = 1.0 M_PI_c + 1.0 M_ADP_c + 1.0 M_UDP[NAM:NGM]AGMDAPIMAA_c	0.0	1.0	Rv2157c
R727	1.0 M_DPP_c + 1.0 M_UDP[NAM:NGM]AGMDAPIMAA_c = 1.0 M_UMP_c + 1.0 M_LIPID1_c	-1.0	1.0	Rv2156c
R728	1.0 M_UDPNAG_c + 1.0 M_LIPID1_c = 1.0 M_UDP_c + 1.0 M_LIPID2_c	0.0	1.0	Rv2153c
R729	1.0 M_ATP_c + 1.0 M_LIPID2_c + 1.0 M_NH3_c = 1.0 M_PI_c + 1.0 M_ADP_c + 1.0 M_LIPID2-AMIDATED_c	0.0	1.0	nogene
#
R730	1.0 M_LIPID2-AMIDATED_c = 1.0 M_PEPTIDOGLYCAN_c + 1.0 M_DPP_c	0.0	1.0	nogene
R731	30.0 M_PEPTIDOGLYCAN_c + 1.0 M_ARABINOGALACTANDPP_c = 1.0 M_ARABINOGALACTAN_PEPTIDOGLYCAN_c + 1.0 M_DPP_c	0.0	1.0	nogene
#	no reaction
#	no reaction
#	no reaction
#	no reaction
#	no reaction
#	no reaction
#	no reaction
#	no reaction
#####################################
#	no reaction from R740 to R799
#####################################
#
#
#
##########################################################
#	EXTERNAL METABOLITES
##########################################################
# Nutrient sources. Uncomment to activate nutrient source
# with maximal uptake/secretion rate of 1 mmol/gDW/h.
# Change bounds if other value is required.
##########################################################
R800	1.0 M_NH3_xt = 1.0 M_NH3_c	-1.0	1.0	nogene	#AMMONIA
R801	1.0 M_NO3_xt + 1.0 M_H_c = 1.0 M_NO3_c	-1.0	1.0	Rv1737c	#PROTON DEPENDENT NITRIC TRIOXIDE TRANSPORT
R802	1.0 M_NO2_xt + 1.0 M_H_c = 1.0 M_NO2_c	-1.0	1.0	Rv1737c	#PROTON DEPENDENT NITRIC DIOXIDE TRANSPORT
R803	1.0 M_NO2_xt = 1.0 M_NO2_c	-1.0	1.0	nogene	#NITRITE
R804	1.0 M_O2_xt = 1.0 M_O2_c	-1.0	1.0	nogene	#OXYGEN
R805	1.0 M_CO2_xt = 1.0 M_CO2_c	-1.0	1.0	nogene	#CARBON DIOXIDE
R806	1.0 M_FOR_xt = 1.0 M_FOR_c	-1.0	1.0	nogene	#FORMATE
R807	1.0 M_GLYCOLATE_xt = 1.0 M_GLYCOLATE_c	-1.0	1.0	nogene	#GLYCOLATE
R808	1.0 M_AC_xt = 1.0 M_AC_c	-1.0	1.0	nogene	#ACETATE
R809	1.0 M_ACAL_xt = 1.0 M_ACAL_c	-1.0	1.0	nogene	#ACETYLALDEHYDE
#
R810	1.0 M_AN_xt = 1.0 M_AN_c	-1.0	1.0	nogene	#ANTHRANILATE
R811	1.0 M_CITR_xt = 1.0 M_CITR_c	-1.0	1.0	nogene	#CITRULLINE
R812	1.0 M_GL_xt = 1.0 M_GL_c	0.0	1.0	nogene	#GLYCEROL
#	no reaction	#
R814	1.0 M_GN_xt = 1.0 M_GN_c	-1.0	1.0	nogene	#GUANINE
R815	1.0 M_HYXN_xt = 1.0 M_HYXN_c	-1.0	1.0	nogene	#HYPOXANTINE
R816	1.0 M_NAC_xt = 1.0 M_NAC_c	-1.0	1.0	nogene	#NICOTINATE
R817	1.0 M_T3_xt = 1.0 M_T3_c	-1.0	1.0	nogene	#D-GLYCERALDEHYDE-3-PHOSPHATE
R818	1.0 M_UREA_xt = 1.0 M_UREA_c	-1.0	1.0	nogene	#UREA
R819	1.0 M_XAN_xt = 1.0 M_XAN_c	-1.0	1.0	nogene	#XANTHINE
#
R820	1.0 M_ALA_xt + 1.0 M_ATP_c = 1.0 M_ALA_c + 1.0 M_ADP_c	0.0	1.0	nogene	#ALANINE
R821	1.0 M_ARG_xt + 1.0 M_ATP_c = 1.0 M_ARG_c + 1.0 M_ADP_c + 1.0 M_PI_c	0.0	1.0	nogene	#ARGININE
R822	1.0 M_ASN_xt + 1.0 M_ATP_c = 1.0 M_ASN_c + 1.0 M_ADP_c + 1.0 M_PI_c	0.0	1.0	nogene	#ASPARAGINE
R823	1.0 M_ASP_xt + 1.0 M_ATP_c = 1.0 M_ASP_c + 1.0 M_ADP_c + 1.0 M_PI_c	0.0	1.0	Rv2127	#ASPARTATE
R824	1.0 M_SUC_xt + 1.0 M_ATP_c = 1.0 M_SUC_c + 1.0 M_ADP_c + 1.0 M_PI_c	0.0	1.0	nogene	#SUCROSE
R825	1.0 M_CELB_xt + 1.0 M_ATP_c = 1.0 M_CELB_c + 1.0 M_ADP_c + 1.0 M_PI_c	0.0	1.0	nogene	#CELLOBIOSE
R826	1.0 M_CYS_xt + 1.0 M_ATP_c = 1.0 M_CYS_c + 1.0 M_ADP_c + 1.0 M_PI_c	0.0	1.0	Rv2834c	#CYSTEINE
R827	1.0 M_DAPIM_xt + 1.0 M_ATP_c = 1.0 M_DAPIM_c + 1.0 M_ADP_c + 1.0 M_PI_c	0.0	1.0	nogene	#L,L-DIAMINOPIMELATE
R828	1.0 M_DGLU_xt + 1.0 M_ATP_c = 1.0 M_DGLU_c + 1.0 M_ADP_c + 1.0 M_PI_c	0.0	1.0	nogene	#D-GLUTAMATE
R829	1.0 M_GLN_xt + 1.0 M_ATP_c = 1.0 M_GLN_c + 1.0 M_ADP_c + 1.0 M_PI_c	0.0	1.0	Rv0411c AND Rv2565	#GLUTAMINE
#
R830	1.0 M_GLU_xt + 1.0 M_ATP_c = 1.0 M_GLU_c + 1.0 M_ADP_c + 1.0 M_PI_c	0.0	1.0	nogene	#GLUTAMATE
R831	1.0 M_HIS_xt + 1.0 M_ATP_c = 1.0 M_HIS_c + 1.0 M_ADP_c + 1.0 M_PI_c	0.0	1.0	Rv0411c	#HISTIDINE
R832	1.0 M_ILE_xt + 1.0 M_ATP_c = 1.0 M_ILE_c + 1.0 M_ADP_c + 1.0 M_PI_c	0.0	1.0	nogene	#ISOLEUCINE
R833	1.0 M_LEU_xt + 1.0 M_ATP_c = 1.0 M_LEU_c + 1.0 M_ADP_c + 1.0 M_PI_c	0.0	1.0	nogene	#LEUCINE
R834	1.0 M_LYS_xt + 1.0 M_ATP_c = 1.0 M_LYS_c + 1.0 M_ADP_c + 1.0 M_PI_c	0.0	1.0	nogene	#LYSINE
R835	1.0 M_MET_xt + 1.0 M_ATP_c = 1.0 M_MET_c + 1.0 M_ADP_c + 1.0 M_PI_c	0.0	1.0	nogene	#METHIONINE
R836	1.0 M_MLT_xt + 1.0 M_ATP_c = 1.0 M_MLT_c + 1.0 M_ADP_c + 1.0 M_PI_c	0.0	1.0	nogene	#MALTOSE
R837	1.0 M_ORN_xt + 1.0 M_ATP_c = 1.0 M_ORN_c + 1.0 M_ADP_c + 1.0 M_PI_c	0.0	1.0	Rv2833c AND Rv2835c AND Rv2834c AND Rv2832c	#ORNITHINE
R838	1.0 M_PI_xt + 1.0 M_ATP_c = 2.0 M_PI_c + 1.0 M_ADP_c	0.0	1.0	( Rv0934 AND Rv0936 AND Rv0935 AND Rv0933 ) OR ( Rv0932c AND Rv0930 AND Rv0929 AND Rv0933 ) OR ( Rv0928 AND Rv0930 AND Rv0928 AND Rv0933 )
R839	1.0 M_PRO_xt + 1.0 M_ATP_c = 1.0 M_PRO_c + 1.0 M_ADP_c + 1.0 M_PI_c	0.0	1.0	Rv0934 AND Rv0935 AND Rv0936 AND Rv0933	#PROLINE
#
R840	1.0 M_RIB_xt + 1.0 M_ATP_c = 1.0 M_RIB_c + 1.0 M_ADP_c + 1.0 M_PI_c	0.0	1.0	nogene	#RIBOSE
R841	1.0 M_SLF_xt + 1.0 M_ATP_c = 1.0 M_SLF_c + 1.0 M_ADP_c + 1.0 M_PI_c 	0.0	1.0	Rv2397c AND Rv2398c AND Rv2399c AND Rv2400c	#SULPHATE
R842	1.0 M_THR_xt + 1.0 M_ATP_c = 1.0 M_THR_c + 1.0 M_ADP_c + 1.0 M_PI_c	0.0	1.0	nogene	#THREONINE
R843	1.0 M_VAL_xt + 1.0 M_ATP_c = 1.0 M_VAL_c + 1.0 M_ADP_c + 1.0 M_PI_c	0.0	1.0	nogene	#VALINE
R844	1.0 M_AC_xt + 1.0 M_H_c = 1.0 M_AC_c 	0.0	1.0	nogene	#PROTON DEPENDENT ACETATE
R845	1.0 M_AD_xt + 1.0 M_H_c = 1.0 M_AD_c	0.0	1.0	nogene	#ADENINE
R846	1.0 M_ADN_xt + 1.0 M_H_c = 1.0 M_ADN_c	0.0	1.0	nogene	#ADENOSINE
R847	1.0 M_AKG_xt + 1.0 M_H_c = 1.0 M_AKG_c	0.0	1.0	nogene	#ALPHA KETOGLUTARATE
R848	1.0 M_ASP_xt + 1.0 M_H_c = 1.0 M_ASP_c	0.0	1.0	nogene	#ASPARTATE
R849	1.0 M_ASP_xt + 2.0 M_H_c = 1.0 M_ASP_c	0.0	1.0	nogene	#ASPARTATE
#
R850	1.0 M_ASP_xt + 3.0 M_H_c = 1.0 M_ASP_c	0.0	1.0	nogene	#ASPARTATE
R851	1.0 M_CIT_xt + 3.0 M_H_c = 1.0 M_CIT_c	0.0	1.0	nogene	#CITRATE
R852	1.0 M_DA_xt + 1.0 M_H_c = 1.0 M_DA_c	0.0	1.0	nogene	#DEOXYADENOSINE
R853	1.0 M_DALA_xt + 1.0 M_H_c = 1.0 M_DALA_c	0.0	1.0	nogene	#D-ALANINE
R854	1.0 M_DC_xt + 1.0 M_H_c = 1.0 M_DC_c	0.0	1.0	nogene	#DEOXYCYTOSINE
R855	1.0 M_DIN_xt + 1.0 M_H_c = 1.0 M_DIN_c	0.0	1.0	nogene	#DEOXYINOSINE
R856	1.0 M_DT_xt + 1.0 M_H_c = 1.0 M_DT_c	0.0	1.0	nogene	#DEOXYTIMINE
R857	1.0 M_DU_xt + 1.0 M_H_c = 1.0 M_DU_c	0.0	1.0	nogene	#DEOXYURIDINE
R858	1.0 M_ETH_xt + 1.0 M_H_c = 1.0 M_ETH_c	0.0	1.0	nogene	#ETHANOL
R859	1.0 M_FUM_xt + 2.0 M_H_c = 1.0 M_FUM_c	0.0	1.0	nogene	#FUMARATE
#
R860	1.0 M_FUM_xt + 3.0 M_H_c = 1.0 M_FUM_c	0.0	1.0	nogene	#FUMARATE
R861	1.0 M_GABA_xt + 1.0 M_H_c = 1.0 M_GABA_c	0.0	1.0	nogene	#4-AMINOBUTYRATE (GABA)
R862	1.0 M_GLAC_xt + 1.0 M_H_c = 1.0 M_GLAC_c	0.0	1.0	nogene	#D-GALACTOSE
R863	1.0 M_GLC_xt + 1.0 M_H_c = 1.0 M_GLC_c	0.0	1.0	nogene	#GLUCOSE
R864	1.0 M_GLU_xt + 1.0 M_H_c = 1.0 M_GLU_c	0.0	1.0	nogene	#GLUTAMATE
R865	1.0 M_GLUC_xt + 1.0 M_H_c = 1.0 M_GLUC_c	0.0	1.0	nogene	#ALPHA-D-GLUCOSE
R866	1.0 M_GLY_xt + 1.0 M_H_c = 1.0 M_GLY_c	0.0	1.0	nogene	#GLYCINE
R867	1.0 M_GSN_xt + 1.0 M_H_c = 1.0 M_GSN_c	0.0	1.0	nogene	#GUANOSINE
R868	1.0 M_HIS_xt + 1.0 M_H_c = 1.0 M_HIS_c	0.0	1.0	nogene	#HISTIDINE
R869	1.0 M_HIS_c = 1.0 M_HIS_xt + 1.0 M_H_c	0.0	1.0	nogene	#HISTIDINE SECRETION
#
R870	1.0 M_ILE_xt + 1.0 M_H_c = 1.0 M_ILE_c	0.0	1.0	nogene	#ISOLEUCINE
R871	1.0 M_ILE_c = 1.0 M_ILE_xt + 1.0 M_H_c	0.0	1.0	nogene	#ISOLEUCINE SECRETION
R872	1.0 M_INS_xt + 1.0 M_H_c = 1.0 M_INS_c	0.0	1.0	nogene	#INOSINE
R873	1.0 M_LAC_xt + 1.0 M_H_c = 1.0 M_LAC_c	0.0	1.0	nogene	#LACTOSE
R874	1.0 M_LEU_xt + 1.0 M_H_c = 1.0 M_LEU_c	0.0	1.0	nogene	#LEUCINE
R875	1.0 M_LEU_c = 1.0 M_H_c + 1.0 M_LEU_xt	0.0	1.0	nogene	#LEUCINE SECRETION
R876	1.0 M_LLAC_xt + 1.0 M_H_c = 1.0 M_LLAC_c	0.0	1.0	nogene	#LACTATE
R877	1.0 M_LYS_xt + 1.0 M_H_c = 1.0 M_LYS_c	0.0	1.0	nogene	#LYSINE
R878	1.0 M_LYS_c = 1.0 M_LYS_xt + 1.0 M_H_c	0.0	1.0	nogene	#LYSINE SECRETION
R879	1.0 M_MAL_xt + 2.0 M_H_c = 1.0 M_MAL_c	0.0	1.0	nogene	#MALATE
#
R880	1.0 M_MAL_xt + 3.0 M_H_c = 1.0 M_MAL_c	0.0	1.0	nogene	#MALATE
R881	1.0 M_PHE_xt + 1.0 M_H_c = 1.0 M_PHE_c	0.0	1.0	nogene	#PHENYLALANINE
R882	1.0 M_PI_xt + 1.0 M_H_c = 1.0 M_PI_c	0.0	1.0	nogene	#PHOSPHATE
R883	1.0 M_PRO_xt + 1.0 M_H_c = 1.0 M_PRO_c	0.0	1.0	Rv2281	#PROLINE
R884	1.0 M_PRO_c = 1.0 M_PRO_xt + 1.0 M_H_c	0.0	1.0	nogene	#PROLINE SECRETION
R885	1.0 M_PYR_xt + 1.0 M_H_c = 1.0 M_PYR_c	0.0	1.0	nogene	#PYRUVATE
R886	1.0 M_SER_xt + 1.0 M_H_c = 1.0 M_SER_c	0.0	1.0	nogene	#SERINE
R887	1.0 M_SER_c = 1.0 M_SER_xt + 1.0 M_H_c	0.0	1.0	nogene	#SERINE SECRETION
R888	1.0 M_SUCC_xt + 2.0 M_H_c = 1.0 M_SUCC_c	0.0	1.0	nogene	#SUCCINATE
R889	1.0 M_SUCC_xt + 3.0 M_H_c = 1.0 M_SUCC_c	0.0	1.0	nogene	#SUCCINATE
#
R890	1.0 M_SUCC_c = 1.0 M_SUCC_xt + 1.0 M_H_c	0.0	1.0	nogene	#SUCCINATE SECRETION
R891	1.0 M_THR_xt + 1.0 M_H_c = 1.0 M_THR_c	0.0	1.0	nogene	#THREONINE
R892	1.0 M_THR_c = 1.0 M_THR_xt + 1.0 M_H_c	0.0	1.0	nogene	#THREONINE SECRETION
R893	1.0 M_TRP_xt + 1.0 M_H_c = 1.0 M_TRP_c	0.0	1.0	nogene	#TRYPTOPHAN
R894	1.0 M_TYR_xt + 1.0 M_H_c = 1.0 M_TYR_c	0.0	1.0	nogene	#TYROSINE
R895	1.0 M_URA_xt + 1.0 M_H_c = 1.0 M_URA_c	0.0	1.0	nogene	#URACIL
R896	1.0 M_URI_xt + 1.0 M_H_c = 1.0 M_URI_c	0.0	1.0	nogene	#URIDINE
R897	1.0 M_VAL_xt + 1.0 M_H_c = 1.0 M_VAL_c	0.0	1.0	nogene	#VALINE
R898	1.0 M_VAL_c = 1.0 M_VAL_xt + 1.0 M_H_c	0.0	1.0	nogene	#VALINE SECRETION
R899	1.0 M_FRU_xt + 1.0 M_PEP_c = 1.0 M_PYR_c + 1.0 M_F6P_c	0.0	1.0	nogene	#FRUCTOSE PTS TRANSPORTER
#
R900	1.0 M_FRU_xt + 1.0 M_PEP_c = 1.0 M_F1P_c + 1.0 M_PYR_c	0.0	1.0	nogene	#FRUCTOSE PTS TRANSPORTER
R901	1.0 M_MAN_xt + 1.0 M_PEP_c = 1.0 M_MAN6P_c + 1.0 M_PYR_c	0.0	1.0	nogene	#MANNOSE PTS TRANSPORTER
R902	1.0 M_TRE_xt + 1.0 M_PEP_c = 1.0 M_TRE6P_c + 1.0 M_PYR_c	0.0	1.0	nogene	#TREHALOSE PTS TRANSPORTER
R903	1.0 M_CADA_c + 1.0 M_LYS_xt + 1 H_c = 1.0 M_LYS_c + 1.0 M_CADA_xt	0.0	1.0	nogene	#CADAVERINE SECRETION AND LYSINE UPTAKE
R904	1.0 M_SUCC_c + 1.0 M_CIT_xt = 1.0 M_SUCC_xt + 1.0 M_CIT_c	0.0	1.0	nogene	#SUCCINE SECRETION AND CITRATE UPTAKE
R905	1.0 M_SUCC_c + 1.0 M_FUM_xt = 1.0 M_SUCC_xt + 1.0 M_FUM_c	0.0	1.0	nogene	#SUCCINATE SECRETION AND FUMARATE UPTAKE
R906	1.0 M_GL3P_xt + 1.0 M_PI_c = 1.0 M_PI_xt + 1.0 M_GL3P_c	0.0	1.0	nogene	#GLUCOSE 3-PHOSPHATE
R907	1.0 M_PROPANOATE_xt = 1.0 M_PROPANOATE_c	0.0	1.0	nogene	#PROPANOATE
R908	1.0 M_HEXANOATE_xt = 1.0 M_HEXANOATE_c	0.0	1.0	nogene	#HEXANOATE
R909	1.0 M_HEXACOSANOATE_xt = 1.0 M_HEXACOSANOATE_c	0.0	1.0	nogene	#HEXACOSANOATE
#
R910	1.0 M_TETRACOSANOATE_xt = 1.0 M_TETRACOSANOATE_c	0.0	1.0	nogene	#TETRACOSANOATE
R911	1.0 M_TETRADECANOATE_xt = 1.0 M_TETRADECANOATE_c	0.0	1.0	nogene	#TETRADECANOATE
R912	1.0 M_EICOSANOATE_xt = 1.0 M_EICOSANOATE_c	0.0	1.0	nogene	#EICOSANOATE
R913	1.0 M_PENTADECANOATE_xt = 1.0 M_PENTADECANOATE_c	0.0	1.0	nogene	#PENTADECANOATE
R914	1.0 M_HEPTADECANOATE_xt = 1.0 M_HEPTADECANOATE_c	0.0	1.0	nogene	#HEPTADECANOATE
R915	1.0 M_NONADECANOATE_xt = 1.0 M_NONADECANOATE_c	0.0	1.0	nogene	#NONADECANOATE
R916	1.0 M_HEXADECANOATE_xt = 1.0 M_HEXADECANOATE_c	0.0	1.0	nogene	#HEXADECANOATE
R917	1.0 M_9-HEXADECENOATE_xt = 1.0 M_9-HEXADECENOATE_c	0.0	1.0	nogene	#9-HEXADECANOATE
R918	1.0 M_9-OCTADECENOATE_xt = 1.0 M_9-OCTADECENOATE_c	0.0	1.0	nogene	#9-OCTADECANOATE
R919	1.0 M_PENTADECANOATE_xt = 1.0 M_PENTADECANOATE_c	0.0	1.0	nogene	#PENTADECANOATE
#
R920	1.0 M_DODECANOATE_xt = 1.0 M_DODECANOATE_c	0.0	1.0	nogene	#DODECANOATE
R921	1.0 M_TAG_xt = 1.0 M_TAGcat_c	0.0	1.0	nogene	#TRIACYLGLYCEROL
R922	1.0 M_PHOSPHATIDYLCHOLINE_xt = 1.0 M_PHOSPHATIDYLCHOLINE_c	0.0	1.0	nogene	#PHOSPHATIDYLCHOLINE
R923	1.0 M_FE3_xt + 0.001 M_MBTWALL_c + 1.0 M_ATP_c + 0.001 M_MBTSEC_c = 1.0 M_PI_c + 1.0 M_FE3_c + 1.0 M_ADP_c	0.0	1.0	nogene
R924	1.0 M_CIT_xt + 1.0 M_FE3_xt = 1.0 M_CIT_c + 1.0 M_FE3_c	0.0	1.0	nogene	#CITRATE AND IRON UPTAKE.
R925	1.0 M_BIOTIN_xt = 1.0 M_BIOTIN_c	0.0	1.0	nogene	#BIOTIN UPTAKE.
R926	1.0 M_CO-II_xt = 1.0 M_CO-II_c	0.0	1.0	nogene
R927	1.0 M_MO2_xt = 1.0 M_MO2_c	0.0	1.0	nogene
R928	1.0 M_BSA_c = 0.05 M_ILE_xt + 0.05 M_VAL_xt + 0.05 M_MET_xt + 0.05 M_ALA_xt + 0.05 M_HIS_xt + 0.05 M_LYS_xt + 0.05 M_LEU_xt + 0.05 M_ARG_xt + 0.05 M_ASP_xt + 0.05 M_SER_xt + 0.05 M_GLU_xt + 0.05 M_GLN_xt + 0.05 M_THR_xt + 0.05 M_TRP_xt + 0.05 M_TYR_xt + 0.05 M_CYS_xt + 0.05 M_ASN_xt + 0.05 M_GLY_xt + 0.05 M_PRO_xt + 0.05 M_PHE_xt	-1.0	1.0	nogene	#EXTRACELLULAR HYDROLYSIS OF BOVINE SERUM ALBUMIN AND AMINOACID UPTAKE
R929	1.0 M_ELECTROPHILE-X_xt = 1.0 M_ELECTROPHILE-X_c	-1.0	1.0	nogene	#ELECTROPHILE
#
R930	1 H2X_xt = 1 H2X	-1.0	1.0	nogene	#H2X
R931	1 N-ACETYL-S-CONJUGATE_xt = 1 N-ACETYL-S-CONJUGATE	-1.0	1.0	nogene	#N-ACETYL-S-CONJUGATE

#incluir as reações _exchange de Colijn depois.

#####################################################
#	named reactions in alphabetical order follow:
#####################################################
BIOMASS	1.0 M_BIOMASS_c = 1.0 M_BIOMASS_xt	0.0	1.0	nogene
BIOMASSe	0.022 M_DNA_c + 0.208 M_MAPC_c + 0.186 M_LAM_c + 0.214 M_PROTEIN_c + 0.016 M_TAGbio_c + 0.006 M_PE_c + 0.035 M_P-L-GLX_c + 0.036 M_RNA_c + 0.05 M_SMALLMOLECULES_c + 0.04 M_PIMS_c = 1.0 M_BIOMASS_c	0.0	1.0	nogene
CL	0.647 M_PG_c + 0.647 M_CDPDG_c = 0.647 M_CMP_c + 1.0 M_CL_c	0.0	1.0	Rv1822
DAT	1.38 M_MYCOLIPENOYL-ACP_c + 0.69 M_TRE6P_c = 1.38 M_ACP_c + 1.0 M_DIACYLTREHALOSE_c	0.0	1.0	nogene
DIM	0.436 M_DIM-CYTO_c = 1.0 M_DIM_c	0.0	1.0	Rv2942 AND RV2936 AND Rv2937 AND Rv2938
DNA	0.557 M_DTTP_c + 1.061 M_DGTP_c + 1.061 M_DCTP_c + 4.44 M_ATP_c + 0.557 M_DATP_c = 1.0 M_DNA_c + 4.44 M_ADP_c + 3.24 M_PPI_c + 4.44 M_PI_c	0.0	1.0	nogene
GLUCAN	5.5 M_GLC_c = 1.0 M_GLUCAN_c	0.0	1.0	nogene
LAM	0.064 M_LM_c + 4.5 M_ARAFDPP_c = 4.5 M_DPP_c + 1.0 M_LAM_c	0.0	1.0	Rv3793
LM	0.2 M_AC3PIM2_c + 3.6 M_PPM_c = 1.0 M_LM_c + 3.6 M_DPP_c	0.0	1.0	nogene
MAPC	0.008 M_ARABINOGALACTAN_PEPTIDOGLYCAN_c + 0.238 M_TREHALOSEMONOMYCOLATE_c = 0.238 M_TRE_c + 1.0 M_MAPC_c	0.0	1.0	Rv3804c AND Rv1886c AND Rv0129c
MPD	1.01 M_PHOSPHO-PENTA-METHYL-TRICONTANOYL-COA_c + 1.01 M_GDPMAN_c = 1.0 M_MPD_c + 1.01 M_GDP_c + 1.01 M_COA_c	0.0	1.0	nogene
PAT	0.668 M_MYCOLIPDIENOYL-ACP_c + 0.334 M_TRE6P_c + 0.334 M_MYCOLIPANOIC-ACP_c + 0.668 M_MYCOLIPENOYL-ACP_c = 1.67 M_ACP_c + 1.0 M_POLYACYLTREHALOSE_c	0.0	1.0	nogene
PE	1.23 M_PS_c = 1.23 M_CO2_c + 1.0 M_PE_c	0.0	1.0	Rv0437c
PGL	0.259 M_MYCOSIDE_B_c + 0.778 M_SAM_c + 0.259 M_DTDP_c + 0.259 M_GDPFUC_c = 0.778 M_SAH_c + 1.0 M_PGL-TB_c	0.0	1.0	Rv2957
PIMS	0.082 M_AC2PIM1_c + 0.082 M_AC4PIM6_c + 0.082 M_AC2PIM2_c + 0.082 M_AC3PIM5_c + 0.082 M_AC4PIM7_c = 1.0 M_PIMS_c	0.0	1.0	nogene
P-L-GLX	3.4 M_GLU_c + 3.4 M_GLN_c = 1.0 M_P-L-GLX_c	0.0	1.0	Rv2220
PROT	0.187 M_TYR_c + 0.173 M_MET_c + 0.283 M_GLN_c + 0.094 M_CYS_c + 0.132 M_TRP_c + 0.56 M_PRO_c + 0.208 M_HIS_c + 0.213 M_ASN_c + 0.192 M_LYS_c + 0.958 M_GLY_c + 0.899 M_LEU_c + 0.832 M_VAL_c + 0.556 M_THR_c + 0.696 M_ARG_c + 0.537 M_ASP_c + 0.389 M_ILE_c + 0.429 M_GLU_c + 0.26 M_PHE_c + 0.541 M_SER_c + 40.74 M_ATP_c + 1.324 M_ALA_c = 1.0 M_PROTEIN_c	0.0	1.0	nogene
RNA	1.13 M_GTP_c + 0.708 M_CTP_c + 0.641 M_UTP_c + 1.98 M_ATP_c = 1.0 M_RNA_c + 1.25 M_ADP_c + 3.21 M_PPI_c + 1.25 M_PI_c	0.0	1.0	nogene
SL-1	0.325 M_HYDROXYPHTHIOCERANOYL-COA_c + 0.325 M_PTHIOCERANOYL-COA_c + 0.325 M_SL1278-WALL_c = 1.0 M_SL-1_c + 0.65 M_COA_c	0.0	1.0	nogene
SM_MOL	0.012 M_ACP_c + 0.01 M_HEME-FE3_c + 0.001 M_FERI_c + 0.274 M_FMN_c + 0.01 M_HEME-FE2_c + 0.163 M_MAS_c + 0.012 M_LIPO_c + 0.012 M_MBT-HOLO_c + 0.01 M_SPRMD_c + 0.188 M_NAD_c + 0.001 M_FE3_c + 0.01 M_MTR1P_c + 0.001 M_FERO_c + 0.001 M_FE2_c + 0.159 M_FAD_c + 0.168 M_NADP_c + 0.146 M_MK_c + 0.163 M_COA_c = 1.0 M_SMALLMOLECULES_c	0.0	1.0	nogene
TAG	0.11 M_NONADECANOYL-COA_c + 0.11 M_9-OCTADECENOYL-COA_c + 1.16 M_DAG_c + 0.11 M_9-HEXADECENOYL-COA_c + 0.11 M_OCTADECANOYL-COA_c + 0.11 M_TETRACOSANOYL-COA_c + 0.11 M_PENTADECANOYL-COA_c + 0.11 M_EICOSANOYL-COA_c + 0.11 M_HEXACOSANOYL-COA_c + 0.22 M_HEXADECANOYL-COA_c = 1.0 M_TAGbio_c + 1.1 M_PI_c + 1.1 M_COA_c	0.0	1.0	nogene
TDM	0.522 M_TREHALOSEMONOMYCOLATE(CY)_c = 0.522 M_TRE_c + 1.0 M_TREHALOSEDIMYCOLATE_c	0.0	1.0	Rv3804c AND Rv1886c AND Rv0129c
TMM	0.48 M_ATP_c + 0.48 M_TREHALOSEMONOMYCOLATE(CY)_c = 0.48 M_PI_c + 1.0 M_TREHALOSEMONOMYCOLATE_c + 0.48 M_ADP_c	0.0	1.0	( Rv1273c AND Rv1272c ) OR ( Rv1348 AND Rv1349 ) OR Rv0194 OR Rv1819c OR Rv1747 OR ( Rv1687c AND Rv1686c )
#	end of model file
