# Supplementary material for: Flux Balance Analysis with Objective Function Defined by Proteomics Data—Metabolism of Mycobacterium tuberculosis Exposed to Mefloquine
Source: PLoS One. 2015 Jul 28;10(7):e0134014. doi: 10.1371/journal.pone.0134014 (PMC4517854; doi:10.1371/journal.pone.0134014)
Supplement: S1 File — (ZIP) [file pone.0134014.s002.zip › code/README.txt]

INTRO
-----
Although efforts are made to ensure that simulation code may be run easily and without major issues in the great majority of situations and system settings, it is nonetheless possible that in some specific instances, in order to be able to run the simulations, slight modifications in the source code are required, such as path separators and/or paths to external binaries.

The code herein has been developed and tested on a Linux machine running Ubuntu 14.04 and R (3.0.2) Frisbee Sailing, and should run out-of-the-box in similar systems after installing the R environment (http://cran.r-project.org/) and SurreyFBA (http://sysbio3.fhms.surrey.ac.uk/). Both softwares are free and open-source and available for different platforms.

The code should also run in Windows systems with minor modifications (probably only in paths) since only a base installation of R is required. Windows binary for SurreyFBA is available at the same address mentioned above.


INSTALL
-------
To run the scripts available in the zip file, a base R environment is required, along with the SurreyFBA binaries specific for the platform.

After downloading SurreyFBA, the best option is to unpack it in the same folder as the scripts, since that is the default location where the SFBA binary is searched for.


USAGE
-----
1) The script "pmx_fba.r" loads proteomics data and perform the FBA simulations with both biomass objective function and the proposed proteomics objective function.
2) The script "analysis_of_metabolism.r" loads the results from the previous script and performs the analysis of the FBA calculations for the different objectives.


----------------------------------------------------------------
Please direct any requests or questions regarding the code to:

Daniel Montezano
EMAIL: daniel at lpds dot ufsc dot br

OR

EMAIL: dmontezano at hotmail dot com


Thank you!
