# Supplementary material for: Flux Balance Analysis with Objective Function Defined by Proteomics Data—Metabolism of Mycobacterium tuberculosis Exposed to Mefloquine
Source: PLoS One. 2015 Jul 28;10(7):e0134014. doi: 10.1371/journal.pone.0134014 (PMC4517854; doi:10.1371/journal.pone.0134014)
Supplement: S1 File — (ZIP) [file pone.0134014.s002.zip › code/pmx_fba.r]

# which: pmx_fba.r
# who: Daniel Montezano
# ewho: daniel lpds ufsc br
# when: 13 04 14 / 27 11 14
# what: This script reads proteomics data from Scaffold 4 and solves three FBA problems for each
#       experimental condition. Proteomics data-frame contains one row for each protein, one
#       column for each experiment (time point,condition,replicate)
#
# equation: a list of strings, where each item saves the objective function created for each time point.
source("lib_pmx_fba.r")

prote <- load_pmx()
tp <- colnames(prote)[-1]
options(stringsAsFactors=FALSE)

# loads metabolic model
gsmn_model <- read.csv(file="gsmn_rxns.csv",header=TRUE)
rownames(gsmn_model) <- gsmn_model[,"rxnid"]

fba_bio <- matrix(rep(0,nrow(gsmn_model)*length(tp)),nrow=nrow(gsmn_model))
fba_pmxobj <- matrix(rep(0,nrow(gsmn_model)*length(tp)),nrow=nrow(gsmn_model))
fba_pmxcon <- matrix(rep(0,nrow(gsmn_model)*length(tp)),nrow=nrow(gsmn_model))
# set names for easy indexing later
rownames(fba_bio) <- gsmn_model[,"rxnid"]
colnames(fba_bio) <- tp
rownames(fba_pmxobj) <- gsmn_model[,"rxnid"]
colnames(fba_pmxobj) <- tp
rownames(fba_pmxcon) <- gsmn_model[,"rxnid"]
colnames(fba_pmxcon) <- tp
sfba_result <- run_fba_biomass(prote,"unique",gsmn_model)
for(timepoint in tp) {
  ############################ Biomass Only ###############################
  # in this case simply copies the optimal flux vector for all timepoints
  fba_bio[row.names(sfba_result),timepoint] <- sfba_result[,1]
  ###################### Proteomics Objective #############################
  sfba_result <- run_fba_pmxobj(prote,timepoint,gsmn_model)
  fba_pmxobj[row.names(sfba_result),timepoint] <- sfba_result[,1]
  ###################### Proteomics Constraints ###########################
  sfba_result <- run_fba_pmxcon(prote,timepoint,gsmn_model)
  fba_pmxcon[row.names(sfba_result),timepoint] <- sfba_result[,1]
}


# save FBA results for each method
save(fba_bio,file="results_bio_fba")
save(fba_pmxobj,file="results_pmx_fba_objective")
save(fba_pmxcon,file="results_pmx_fba_constraints")


#560
