# Supplementary material for: Flux Balance Analysis with Objective Function Defined by Proteomics Data—Metabolism of Mycobacterium tuberculosis Exposed to Mefloquine
Source: PLoS One. 2015 Jul 28;10(7):e0134014. doi: 10.1371/journal.pone.0134014 (PMC4517854; doi:10.1371/journal.pone.0134014)
Supplement: S1 Table — (CSV) [file pone.0134014.s003.csv]

rxnid	formula	ec	gene	rxname	pthw	ref	fc
R003	1 GL + 1 NAD = 1 T3 + 1 NADH	1.1.1.1	Rv0162c or Rv0761c or Rv1530 or Rv1862 or Rv3086 or Rv2259	alcohol dehydrogenase, adhE1 (NAD-dependent)	C3 compounds, Glycerol metabolism		-4.6679e+02
R051	1 PEP + 1 ADP = 1 ATP + 1 PYR	2.7.1.40	Rv1617	pyruvate kinase	Glycolysis	(Jayanthi et al., 1975)	2.1521e-04
R052	1 LIPO + 1 PYR + 0.001 THI = 1 ADLIPO + 1 CO2	1.2.4.1	Rv2241	pyruvate dehydrogenase (acetyl-transferring), E1 component, aceE	Glycolysis	(Tian et al.,2005)	3.5779e+00
R053	1 ADLIPO + 1 COA = 1 ACCOA + 1 DLIPO	2.3.1.12	Rv2215	dihydrolipoyllysine-residue acetyltransferase pdhC, E2 component of PDH	Glycolysis	(Buglino et al., 2004; Tian et al., 2005)	3.5779e+00
R054	1 NAD + 1 DLIPO = 1 LIPO + 1 NADH	1.8.1.4	Rv0462	dihydrolipoyl dehydrogenase lpdC, E3 component of PDH	Glycolysis	(Argyrou et al., 2001; Tian et al.,2005)	3.5779e+00
R058	1 ICIT + 1 NADP = 1 AKG + 1 NADPH + 1 CO2	1.1.1.42	Rv3339c OR Rv0066c	isocitrate dehydrogenase (NADP), icd1, icd2	Citrate cycle (TCA cycle)		3.4839e+01
R063	1 SUCCOA + 1 ADP + 1 PI = 1 SUCC + 1 COA + 1 ATP	6.2.1.5	Rv0952 AND Rv0951	succinate-CoA ligase	Citrate cycle (TCA cycle)		2.1580e+03
R066	1 CIT = 1 OA + 1 AC	4.1.3.6	Rv3075c	citrate lyase	Citrate cycle (TCA cycle)		8.0055e+02
R101	1 GDP + 1 PEP + 1 CO2 = 1 OA + 1 GTP	4.1.1.32	Rv0211	phosphoenolpyruvate carboxykinase (GTP) pckA	Anapleurotic reactions		3.3761e+00
R108	1 FADH2 + 1 METTHF = 1 MTHF + 1 FAD	1.7.99.5		5,10-methylenetetrahydrofolate reductase (FADH2)	One carbon pool by folate		3.0484e+00
R120	1 MK + 1 NADH = 1 MKH2 + 1 NAD	1.6.5.3	Rv1854c OR Rv0392c	type II NADH dehydrogenase, ndh or ndhA	Energy metabolism		4.3711e-04
R134	2 H2O2 = 1 O2	1.11.1.6	Rv1908c	catalase-peroxidase, katG			3.2421e-01
R145	1 CAP + 1 ORN = 1 PI + 1 CITR	2.1.3.3	Rv1656	ornithine carbamoyltransferase	Amino acid degradation, Glutamate family, Arginine	(Green & Karp., 2004)	3.4342e+02
R149	1 ILE + 1 AKG = 1 GLU + 1 OMVAL	2.6.1.42	Rv2210c	Branched-chain-amino-acid transaminase	Amino acid degradation, Branched chain amino acids, Isoleucine	(Green & Karp., 2004)	1.7373e+02
R158	1 RMMALONYLCOA + 0.001 COB-III = 1 SUCCOA	5.4.99.2	Rv1492 AND Rv1493	methylmalonyl-CoA mutase (small subunit mutA AND large subunit mutB)	Amino acid degradation, Branched chain amino acids, Isoleucine		2.7064e+03
R159	1 SUCCOA + 0.001 COB-III = 1 RMMALONYLCOA	5.4.99.2	Rv1492 AND Rv1493	methylmalonyl-CoA mutase (small subunit mutA AND large subunit mutB)	Amino acid degradation, Branched chain amino acids, Isoleucine		2.7064e+03
R166	1 ACTAC + 1 COA + 1 ATP = 1 AMP + 1 AACCOA + 1 PPI	6.2.1.16		acetoacetate-CoA ligase	Amino acid degradation, Branched chain amino acids, Leucine		2.1580e+03
R167	1 SUCCOA + 1 ACTAC = 1 SUCC + 1 AACCOA	2.8.3.5	Rv2504c AND Rv2503c	3-oxoacid CoA-transferase scoA, scoB	Amino acid degradation, Branched chain amino acids, Leucine		-2.1580e+03
R175	1 ISUCC = 1 OA + 1 NH3	No EC		spontaneous iminosuccinate deamination	Amino acid degradation, The aspartate family, Aspartate		3.2421e-01
R178	1 THR + 1 NAD = 1 2A3KB + 1 NADH	1.1.1.103	Rv2259	L-threonine 3-dehydrogenase	Amino acid degradation, The aspartate family, Threonine	(Green & Karp, 2004)	3.0484e+00
R179	1 2A3KB = 1 AMINOACETONE + 1 CO2	No EC		spontaneous decarboxylation	Amino acid degradation, The aspartate family, Threonine		3.0484e+00
R180	1 AMINOACETONE + 1 NADH = 1 1-AMINO-PROPAN-2-OL + NAD	1.1.1.75		spontaneous	Amino acid degradation, The aspartate family, Threonine		3.0484e+00
R184	1 SAP + 1 THF = 1 NH3 + 1 METTHF + 1 DHLIPOYLPROTEIN	2.1.2.10	Rv2211c	aminomethyltransferase gcvT	Amino acid degradation, The serine family, Glycine		3.0484e+00
R185	1 SER + 1 THF = 1 METTHF + 1 GLY	2.1.2.1	Rv1093 OR Rv0070c	glycine hydroxymethyltransferase glyA, glyA2	Amino acid degradation, The serine family, Glycine	(Cole et al., 1998)	2.1469e+00
R186	1 GLY + 1 LIPOYLPROTEIN = 1 SAP + 1 CO2	1.4.4.2	Rv1832	glycine dehydrogenase gcvB	Amino acid degradation, The serine family, Glycine		3.0484e+00
R187	1 NAD + 1 DHLIPOYLPROTEIN = 1 NADH + 1 LIPOYLPROTEIN	1.8.1.4	Rv0462 OR Rv3303c	dihydrolipoyl dehydrogenase lpd	Amino acid degradation, The serine family, Glycine		3.0484e+00
R189	1 CYS = 1 NH3 + 1 PYR + 1 H2S	4.4.1.-	Rv1464	cysteine desulfhydrase	Amino acid degradation, The serine family, cysteine	(Wheeler et al., 2004)	1.2098e+03
R196	1 GLU + 1 NH3 + 1 ATP = 1 GLN + 1 ADP + 1 PI	6.3.1.2	Rv2220 OR Rv1878 OR Rv2860c	glutamine synthetase glnA1, glnA3, glnA4	Amino acid biosynthesis, Glutamate family, Glutamate/glutamine	(Wray, Jr. & Fisher, 1988; Fisher & Wray, Jr., 1989; Harth et al., 2005)	3.6334e-01
R199	1 GLU + 1 ATP = 1 GLUP + 1 ADP	2.7.2.11	Rv2439c	glutamate 5-kinase proB	Amino acid biosynthesis, Glutamate family, Proline	(Hood et al., 1992)	7.3133e+02
R200	1 NADPH + 1 GLUP = 1 GLUGSAL + 1 NADP + 1 PI	1.2.1.41	Rv2427c	glutamate-5-semialdehyde dehydrogenase proA	Amino acid biosynthesis, Glutamate family, Proline	(Hood et al., 1992)	7.3133e+02
R201	1 GLUGSAL = 1 P5C	No EC		spontaneous	Amino acid biosynthesis, Glutamate family, Proline		7.3133e+02
R202	2 P5C + 1 NADPH + 1 NADH = 2 PRO + 1 NADP + 1 NAD	1.5.1.2	Rv0500	pyrroline-5-carboxylate reductase proC	Amino acid biosynthesis, Glutamate family, Proline	(Smith et al., 2001)	3.6566e+02
R204	1 NAGLU + 1 ATP = 1 NAGLUP + 1 ADP	2.7.2.8	Rv1654	acetylglutamate kinase	Amino acid biosynthesis, Glutamate family, Arginine	(Hindle et al., 1994; Green & Karp, 2004)	3.4342e+02
R205	1 NADPH + 1 NAGLUP = 1 NAGLUS + 1 NADP + 1 PI	1.2.1.38	Rv1652	N-acetyl-gamma-glutamyl-phosphate reductase	Amino acid biosynthesis, Glutamate family, Arginine	(Hindle et al., 1994)	3.4342e+02
R206	1 NAGLUS + 1 GLU = 1 NAORN + 1 AKG	2.6.1.11	Rv1655	acetonitrile aminotransferase	Amino acid biosynthesis, Glutamate family, Arginine		3.4342e+02
R207	1 NAORN + 1 GLU = 1 NAGLU + 1 ORN	2.3.1.1 AND 2.3.1.35	Rv1653	glutamate N-acetyltransferase	Amino acid biosynthesis, Glutamate family, Arginine	(Hindle et al., 1994)	3.4342e+02
R208	1 GLN + 2 ATP + 1 CO2 = 1 CAP + 1 GLU + 2 ADP + 1 PI	6.3.5.5	Rv1383 AND Rv1384	carbamoyl-phosphate synthase (small chain carA and large chain carB)	Amino acid biosynthesis, Glutamate family, Arginine	(Vaishnav et al., 2000)	3.4342e+02
R214	1 GLU + 1 OMVAL = 1 VAL + 1 AKG	2.6.1.42	Rv2210c	branched-chain-amino-acid transaminase ilvE	Amino acid biosynthesis, Branched chain amino acids, Valine		1.7373e+02
R215	1 THR = 1 OBUT + 1 NH3	4.2.1.16	Rv1559	threonine ammonia-lyase	Amino acid biosynthesis, Branched chain amino acids, Isoleucine		3.8102e-01
R227	1 ASP + 1 ATP = 1 ASP4P + 1 ADP	2.7.2.4	Rv3709c	aspartate kinase, ask	Amino acid biosynthesis, The aspartate family, Threonine	(Vargha, 1997; Cuadrado et al., 2004; Zhang et al., 1999a)	1.2098e+03
R228	1 ASP4P + 1 NADPH = 1 ASPSA + 1 NADP + 1 PI	1.2.1.11	Rv3708c	aspartate-semialdehyde dehydrogenase asd	Amino acid biosynthesis, The aspartate family, Threonine	(Le et al., 1996)	1.2098e+03
R229	1 ASPSA + 1 NADPH = 1 HSER + 1 NADP	1.1.1.3	Rv1294	homoserine dehydrogenase thrA	Amino acid biosynthesis, The aspartate family, Threonine	(Fernandez et al., 2002)	1.2098e+03
R241	1 LLCT = 1 HCYS + 1 PYR + 1 NH3	4.4.1.8	MT3443	cystathionine beta-lyase	Amino acid biosynthesis, The aspartate family, Methionine		5.7887e+00
R243	1 MTHF + 1 HCYS + 0.002 COB-I = 1 MET + 1 THF + 0.001 COB-II	2.1.1.13	Rv2124c	methionine synthase (cobalamin-dependent) metH	Amino acid biosynthesis, The aspartate family, Methionine	(Gehring et al., 2004)	6.5478e+01
R252	1 ACCOA + 1 HSER = 1 OAHSER + 1 COA	2.3.1.31	Rv3341	homoserine O-acetyltransferase metA	Amino acid biosynthesis, The serine family, Cysteine		1.2098e+03
R254	1 OAHSER + 1 H2S = 1 AC + 1 HCYS	2.5.1.48	Rv1079 OR Rv3340	cystathionine gamma-synthase metB	Amino acid biosynthesis, The serine family, Cysteine		1.2098e+03
R257	1 SER + 1 HCYS = 1 LLCT	4.2.1.22	Rv1077	cystathionine beta-synthase cysM2	Amino acid biosynthesis, The serine family, Cysteine	(Nagasawa et al., 1984)	1.0612e+01
R258	1 LLCT = 1 OBUT + 1 NH3 + 1 CYS	4.4.1.1	Rv1079	cystathionine gamma-lyase	Amino acid biosynthesis, The serine family, Cysteine	(Nagasawa et al., 1987; Kern & Inamine, 1981)	1.2098e+03
R259	1 MET + 1 ATP = 1 SAM + 1 PPI + 1 PI	2.5.1.6	Rv1392	methionine adenosyltransferase metK	Amino acid biosynthesis, The serine family, Cysteine	(Whitney et al., 1972; Okamoto et al., 2003; Kim et al., 2003)	3.0484e+00
R260	1 SAH = 1 ADN + 1 HCYS	3.3.1.1	Rv3248c	adenosylhomocysteinase sahN	Amino acid biosynthesis, The serine family, Cysteine	(Shimizu et al., 1984)	3.0484e+00
R340	1 AD + 1 R1P = 1 ADN + 1 PI	2.4.2.1	Rv3307	purine-nucleoside phosphorylase	Nucleotide biosynthesis, Purines		3.0484e+00
R351b	1 ADN + 1 ATP = 1 AMP + 1 ADP	2.7.1.20	Rv2202c	Long et al., 2003			3.0484e+00
R358	1 GDP + 1 ATP = 1 ADP + 1 GTP	2.7.4.6	Rv2445c	nucleoside-diphosphate kinase	Nucleotide biosynthesis, Purines, GTP, dGTP		3.3810e+00
R363	1 ASP + 1 O2 = 1 ISUCC + 1 H2O2	1.4.3.16	Rv1595	L-aspartate oxidase	Cofactor biosynthesis, Nicotinamide nucleotides (NAD+, NADP) biosynthesis		3.2421e-01
R376	1 NAD + 1 NADPH = 1 NADP + 1 NADH	1.6.1.2	Rv0155 AND Rv0157 AND Rv0156	NAD(P) transhydrogenase (pntAa AND pntAb AND pntB)	Cofactor biosynthesis, Nicotinamide nucleotides (NAD+, NADP) biosynthesis		-2.6260e+02
R428	1 ATP + 1 GLU = 1 TRNA-GLU + 1 AMP + 1 PPI	6.1.1.17	Rv2992c	glutamyl-tRNA synthase, gltS	Cofactor biosynthesis, heme biosynthesis		3.0484e+00
R429	1 TRNA-GLU + 1 NADPH = 1 GLU1SEMIALD + 1 NADP	1.2.1.70	Rv0509	glutamyl-trna reductase, hemA	Cofactor biosynthesis, heme biosynthesis		3.0484e+00
R430	1 GLU1SEMIALD = 1 5-AMINO-LEVULINATE	5.4.3.8	Rv0524	glutamate-1-semialdehyde 2,1-aminomutase, hemL	Cofactor biosynthesis, heme biosynthesis		3.0484e+00
R431	2 5-AMINO-LEVULINATE = 1 PORPHOBILILOGIN	4.2.1.24	Rv0512	delta-aminolevulinic acid dehydratase, hemB	Cofactor biosynthesis, heme biosynthesis		3.0484e+00
R432	4 PORPHOBILILOGIN = 1 HYDROXYMETHYLBILANE + 4 NH3	2.5.1.61	Rv0510	porphobilinogen deaminase, hemC	Cofactor biosynthesis, heme biosynthesis		3.0484e+00
R433	1 HYDROXYMETHYLBILANE = 1 UROPORPHYRINOGEN-III	4.2.1.75	Rv0511	uroporphyrin-iii c-methyltransferase / Uroporphyrinogen-III synthase, cysG	Cofactor biosynthesis, heme biosynthesis		3.0484e+00
R440	1 UROPORPHYRINOGEN-III + 2 SAM = 1 PRECORIN-2 + 2 SAH	2.1.1.107	Rv2847c OR Rv0511	Probable siroheme synthase, cysG2, OR possible uroporphyrin-III c-methyltransferase / Uroporphyrinogen-III synthase cysG	Cofactor biosynthesis, cobalamin biosynthesis		3.0484e+00
R441	1 PRECORIN-2 + 1 SAM = 1 PRECORIN-3A + 1 SAH	2.1.1.130	Rv2066	Probable Precorrin-3B C17-methyltransferase / Precorrin-2 C20-methyltransferase, cobI/cobJ	Cofactor biosynthesis, cobalamin biosynthesis		3.0484e+00
R442	1 PRECORIN-3A + O2 = 1 PRECORIN-3B	1.14.13.83	Rv2064	possible precorrin-3X synthase; CobG	Cofactor biosynthesis, cobalamin biosynthesis		3.0484e+00
R443	1 PRECORIN-3B + SAM = 1 PRECORIN-4B + 1 SAH	2.1.1.131	Rv2066	Precorrin-3B C17-methyltransferase / Precorrin-2 C20-methyltransferase, cobI	Cofactor biosynthesis, cobalamin biosynthesis		3.0484e+00
R444	1 PRECORIN-4B + SAM = 1 PRECORIN-5 + 1 SAH	2.1.1.133	Rv2071c	Probable precorrin-3 methylase, cobM	Cofactor biosynthesis, cobalamin biosynthesis		3.0484e+00
R445	1 PRECORIN-5 + SAM = 1 PRECORIN-6X + 1 SAH + 1 AC	2.1.1.152		Precorrin-6A synthase (deacetylating).	Cofactor biosynthesis, cobalamin biosynthesis		3.0484e+00
R446	1 PRECORIN-6X + 1 NADPH = 1 PRECORIN-6Y + 1 NADP	1.3.1.54	Rv2070c	probable precorrin-6x reductase	Cofactor biosynthesis, cobalamin biosynthesis		3.0484e+00
R447	1 PRECORIN-6Y + 2 SAM = 1 PRECORIN-8X + 2 SAH + CO2	1.3.1.132	Rv2072c	probable precorrin-6Y C5,15-methyltransferase (decarboxylating), cobl	Cofactor biosynthesis, cobalamin biosynthesis		3.0484e+00
R448	1 PRECORIN-8X = 1 HYDROGENOBYRINATE	5.4.1.2	Rv2065	probable precorrin isomerase, cobH	Cofactor biosynthesis, cobalamin biosynthesis		3.0484e+00
R449	1 HYDROGENOBYRINATE + 2 ATP + 2 GLN = 1 HYDROGENOBYRINATE-A-C-DIAMIDE + 2 PI + 2 ADP + 2 GLU	6.3.5.9	Rv2848c	probable cobyrinicacid a,c-diamide synthase , cobB	Cofactor biosynthesis, cobalamin biosynthesis		3.0484e+00
R450	1 HYDROGENOBYRINATE-A-C-DIAMIDE + 1 ATP + 1 CO-II = 1 COB-II-RINICACID-A-C-DIAMIDE + 1 ADP + 1 PI	6.6.1.2		cobaltochelatase	Cofactor biosynthesis, cobalamin biosynthesis		3.0484e+00
R451	1 COB-II-RINICACID-A-C-DIAMIDE + 1 NADH = 1 COB-I-RINICACID-A-C-DIAMIDE + 1 NAD	1.16.8.1		cob(II)yrinic acid a,c-diamide reductase/oxidoreductase	Cofactor biosynthesis, cobalamin biosynthesis		3.0484e+00
R452	1 COB-I-RINICACID-A-C-DIAMIDE + 1 ATP = 1 ADENOSYL-COBRINICACID-A-C-DIAMIDE + 1 PPI	2.5.1.-	Rv2849c	probable cob(i)alamin adenosyltransferase, cobA	Cofactor biosynthesis, cobalamin biosynthesis		3.0484e+00
R453	1 ADENOSYL-COBRINICACID-A-C-DIAMIDE + 4 ATP + 4 GLN = 1 ADENOSYL-COBRATE + 4 ADP + 4 PI + 4 GLU	6.3.5.10	Rv0255c	Probable cobyric acid synthase, cobQ	Cofactor biosynthesis, cobalamin biosynthesis		3.0484e+00
R454	1 ADENOSYL-COBRATE + 1 1-AMINO-PROPAN-2-OL = 1 ADENOSYLCOBINAMIDE	No EC	Rv2231c	Possible cobC, aminotransferase.	Cofactor biosynthesis, cobalamin biosynthesis		3.0484e+00
R455	1 ADENOSYLCOBINAMIDE + 1 ATP = 1 ADENOSYLCOBINIMIDE-P + 1 ADP	2.7.-	Rv0254c	Probable cobinamide kinase, cobU	Cofactor biosynthesis, cobalamin biosynthesis		3.0484e+00
R456	1 ADENOSYLCOBINIMIDE-P + GTP = 1 ADENOSYLCOBINAMIDE-GDP + 1 PPI	2.7.7.62		adenosylcobinamide-phosphate guanylyltransferase	Cofactor biosynthesis, cobalamin biosynthesis		3.0484e+00
R457	1 ADENOSYLCOBINAMIDE-GDP = 1 COB-I + 1 GMP	2.-.-.-	Rv2208	Probable cobalamin (5'-phosphate) synthase, cobS	Cofactor biosynthesis, cobalamin biosynthesis		3.0484e+00
R459	1 COB-III + NADH = COB-II + NAD	No EC		oxidoreductase	Cofactor biosynthesis, cobalamin biosynthesis		-5.4128e+00
R541	1 HEXADECANOATE + 1 COA + 1 ATP = 1 HEXADECANOYL-COA + 1 AMP + 1 PPI	6.2.1.3	Rv0035 OR Rv0099 OR Rv0119 OR Rv0166 OR Rv0214 OR Rv0270 OR Rv0275c OR Rv0404 OR Rv0551c OR Rv0852 OR Rv1058 OR Rv1185c OR Rv1193 OR Rv1206 OR Rv1345 OR Rv1427c OR Rv1521 OR Rv1529 OR Rv1750c OR Rv1925 OR Rv2187 OR Rv2505c OR Rv2590 OR Rv2930 OR Rv2941 OR Rv2948c OR Rv2950c OR Rv3089 OR Rv3506 OR Rv3513c OR Rv3515c OR Rv3561 OR Rv3801c OR Rv3826	fadD1 - fadD34	acylCoA synthases		9.0743e-04
R543	1 OCTADECANOATE + 1 COA + 1 ATP = 1 OCTADECANOYL-COA + 1 AMP + 1 PPI	6.2.1.3	Rv0035 OR Rv0099 OR Rv0119 OR Rv0166 OR Rv0214 OR Rv0270 OR Rv0275c OR Rv0404 OR Rv0551c OR Rv0852 OR Rv1058 OR Rv1185c OR Rv1193 OR Rv1206 OR Rv1345 OR Rv1427c OR Rv1521 OR Rv1529 OR Rv1750c OR Rv1925 OR Rv2187 OR Rv2505c OR Rv2590 OR Rv2930 OR Rv2941 OR Rv2948c OR Rv2950c OR Rv3089 OR Rv3506 OR Rv3513c OR Rv3515c OR Rv3561 OR Rv3801c OR Rv3826	fadD1 - fadD34	acylCoA synthases		1.8149e-03
R544	1 9-OCTADECENOATE + 1 COA + 1 ATP = 1 9-OCTADECENOYL-COA + 1 AMP + 1 PPI	6.2.1.3	Rv0035 OR Rv0099 OR Rv0119 OR Rv0166 OR Rv0214 OR Rv0270 OR Rv0275c OR Rv0404 OR Rv0551c OR Rv0852 OR Rv1058 OR Rv1185c OR Rv1193 OR Rv1206 OR Rv1345 OR Rv1427c OR Rv1521 OR Rv1529 OR Rv1750c OR Rv1925 OR Rv2187 OR Rv2505c OR Rv2590 OR Rv2930 OR Rv2941 OR Rv2948c OR Rv2950c OR Rv3089 OR Rv3506 OR Rv3513c OR Rv3515c OR Rv3561 OR Rv3801c OR Rv3826	fadD1 - fadD34	acylCoA synthases		1.8149e-03
R545	1 EICOSANOATE + 1 COA + 1 ATP = 1 EICOSANOYL-COA + 1 AMP + 1 PPI	6.2.1.3	Rv0035 OR Rv0099 OR Rv0119 OR Rv0166 OR Rv0214 OR Rv0270 OR Rv0275c OR Rv0404 OR Rv0551c OR Rv0852 OR Rv1058 OR Rv1185c OR Rv1193 OR Rv1206 OR Rv1345 OR Rv1427c OR Rv1521 OR Rv1529 OR Rv1750c OR Rv1925 OR Rv2187 OR Rv2505c OR Rv2590 OR Rv2930 OR Rv2941 OR Rv2948c OR Rv2950c OR Rv3089 OR Rv3506 OR Rv3513c OR Rv3515c OR Rv3561 OR Rv3801c OR Rv3826	fadD1 - fadD34	acylCoA synthases		1.8149e-03
R547	1 TETRACOSANOATE + 1 COA + 1 ATP = 1 TETRACOSANOYL-COA + 1 AMP + 1 PPI	6.2.1.3	Rv0035 OR Rv0099 OR Rv0119 OR Rv0166 OR Rv0214 OR Rv0270 OR Rv0275c OR Rv0404 OR Rv0551c OR Rv0852 OR Rv1058 OR Rv1185c OR Rv1193 OR Rv1206 OR Rv1345 OR Rv1427c OR Rv1521 OR Rv1529 OR Rv1750c OR Rv1925 OR Rv2187 OR Rv2505c OR Rv2590 OR Rv2930 OR Rv2941 OR Rv2948c OR Rv2950c OR Rv3089 OR Rv3506 OR Rv3513c OR Rv3515c OR Rv3561 OR Rv3801c OR Rv3826	fadD1 - fadD34	acylCoA synthases		1.8149e-03
R548	1 HEXACOSANOATE + 1 COA + 1 ATP = 1 HEXACOSANOYL-COA + 1 AMP + 1 PPI	6.2.1.3	Rv0035 OR Rv0099 OR Rv0119 OR Rv0166 OR Rv0214 OR Rv0270 OR Rv0275c OR Rv0404 OR Rv0551c OR Rv0852 OR Rv1058 OR Rv1185c OR Rv1193 OR Rv1206 OR Rv1345 OR Rv1427c OR Rv1521 OR Rv1529 OR Rv1750c OR Rv1925 OR Rv2187 OR Rv2505c OR Rv2590 OR Rv2930 OR Rv2941 OR Rv2948c OR Rv2950c OR Rv3089 OR Rv3506 OR Rv3513c OR Rv3515c OR Rv3561 OR Rv3801c OR Rv3826	fadD1 - fadD34	acylCoA synthases		1.8149e-03
R549	1 PENTADECANOATE + 1 COA + 1 ATP = 1 PENTADECANOYL-COA + 1 AMP + 1 PPI	6.2.1.3	Rv0035 OR Rv0099 OR Rv0119 OR Rv0166 OR Rv0214 OR Rv0270 OR Rv0275c OR Rv0404 OR Rv0551c OR Rv0852 OR Rv1058 OR Rv1185c OR Rv1193 OR Rv1206 OR Rv1345 OR Rv1427c OR Rv1521 OR Rv1529 OR Rv1750c OR Rv1925 OR Rv2187 OR Rv2505c OR Rv2590 OR Rv2930 OR Rv2941 OR Rv2948c OR Rv2950c OR Rv3089 OR Rv3506 OR Rv3513c OR Rv3515c OR Rv3561 OR Rv3801c OR Rv3826	fadD1 - fadD34	acylCoA synthases		1.8149e-03
R551	1 NONADECANOATE + 1 COA + 1 ATP = 1 NONADECANOYL-COA + 1 AMP + 1 PPI	6.2.1.3	Rv0035 OR Rv0099 OR Rv0119 OR Rv0166 OR Rv0214 OR Rv0270 OR Rv0275c OR Rv0404 OR Rv0551c OR Rv0852 OR Rv1058 OR Rv1185c OR Rv1193 OR Rv1206 OR Rv1345 OR Rv1427c OR Rv1521 OR Rv1529 OR Rv1750c OR Rv1925 OR Rv2187 OR Rv2505c OR Rv2590 OR Rv2930 OR Rv2941 OR Rv2948c OR Rv2950c OR Rv3089 OR Rv3506 OR Rv3513c OR Rv3515c OR Rv3561 OR Rv3801c OR Rv3826	fadD1 - fadD34	acylCoA synthases		1.8149e-03
R571	1 PA = 1 DAG + 1 PI	3.1.3.4		phosphatidic acid phosphatase	Acylglycerol synthesis, Diacylglycerol synthesis		3.6297e-04
R573	1 DAG = 1 MAG + 0.2 HEXADECANOATE + 0.1 OCTADECANOATE + 0.1 9-OCTADECENOATE + 0.1 EICOSANOATE + 0.1 TETRACOSANOATE + 0.1 HEXACOSANOATE + 0.1 PENTADECANOATE + 0.1 NONADECANOATE	3.1.1.3			Acylglycerol catabolism, Diacylglyceride		3.6297e-04
R574	1 MAG = 1 GL + 0.2 HEXADECANOATE + 0.1 OCTADECANOATE + 0.1 9-OCTADECENOATE + 0.1 EICOSANOATE + 0.1 TETRACOSANOATE + 0.1 HEXACOSANOATE + 0.1 PENTADECANOATE + 0.1 NONADECANOATE	3.1.1.23	Rv0183 OR Rv2854		Acylglycerol catabolism, Monoacylglyceride		3.6297e-04
R583	0.2 HEXADECANOYL-COA + 0.1 9-HEXADECENOYL-COA + 0.1 OCTADECANOYL-COA + 0.1 9-OCTADECENOYL-COA + 0.1 EICOSANOYL-COA + 0.1 TETRACOSANOYL-COA + 0.1 HEXACOSANOYL-COA + 0.1 NONADECANOYL-COA + 0.1 PENTADECANOYL-COA + 1 GL3P = 1 AGL3P + 1 COA	2.3.1.15	Rv2482c OR Rv1551	glycerol-3-phosphate O-acyltransferase plsB1	Phospholipid synthesis, Synthesis of Phosphatidylethanolamine	(Cole et al., 1998)	3.6297e-04
R587	1 AGL3P + 0.2 HEXADECANOYL-COA + 0.1 9-HEXADECENOYL-COA + 0.1 OCTADECANOYL-COA + 0.1 9-OCTADECENOYL-COA + 0.1 EICOSANOYL-COA + 0.1 TETRACOSANOYL-COA + 0.1 HEXACOSANOYL-COA + 0.1 NONADECANOYL-COA + 0.1 PENTADECANOYL-COA = 1 PA + 1 COA	2.3.1.51	Rv2483c OR Rv2182c	1-acylglycerol-3-phosphate O-acyltransferase	Phospholipid synthesis, Synthesis of Phosphatidylethanolamine		3.6297e-04
R712	1 GLN + 1 F6P = 1 GLU + 1 GA6P	2.6.1.16	Rv3436c	glutamine-fructose-6-phosphate transaminase	Peptidoglycan Synthesis, NAG and NAM biosynthesis		5.8288e+01
R714	1 GA6P = 1 F6P + 1 NH3	3.5.99.6		glucosamine-6-phosphate deaminase	Peptidoglycan Synthesis, NAG and NAM biosynthesis		5.8288e+01
R811	1 CITRxt = 1 CITR			citrulline transport via facilitated diffusion	Transport reactions, Facilitated diffusion		-3.4342e+02
R844	1 ACxt + 1 H = 1 AC			acetate transport via proton symport	Transport reactions, Proton-linked active transport		2.5443e-01
R864	1 GLUxt + 1 H = 1 GLU			L-glutamate efflux via proton symport	Transport reactions, Proton-linked active transport		3.9190e+02
R884	1 PRO = 1 PROxt + 1 H			L-proline transport via proton symport	Transport reactions, Proton-linked active transport		7.3133e+02
R886	1 SERxt + 1 H = 1 SER			L-serine transport via proton symport	Transport reactions, Proton-linked active transport		9.9920e+00
R891	1 THRxt + 1 H = 1 THR			L-threonine transport via proton symport	Transport reactions, Proton-linked active transport		3.8367e-01
R904	1 SUCC + 1 CITxt = 1 SUCCxt + 1 CIT			citrate transport via succinate antiport	Transport reactions, Other transport, Antiporters		8.0055e+02
R906	1 GL3Pxt + 1 PI = 1 PIxt + 1 GL3P			glycerol-3-phosphate/phosphate antiporter	Transport reactions, Other transport, Antiporters		6.2410e-04
R926	1 CO-IIxt = 1 CO-II	No EC		Cobalt transport	Transport reactions, cofactor transport, Cobalt		3.0484e+00
