# Supplementary material for: Flux Balance Analysis with Objective Function Defined by Proteomics Data—Metabolism of Mycobacterium tuberculosis Exposed to Mefloquine
Source: PLoS One. 2015 Jul 28;10(7):e0134014. doi: 10.1371/journal.pone.0134014 (PMC4517854; doi:10.1371/journal.pone.0134014)
Supplement: S2 Table — (CSV) [file pone.0134014.s004.csv]

rxnid	formula	ec	gene	rxname	pthw	ref	fc
R045	1 DHAP = 1 G3P	5.3.1.1	Rv1438	triose-phosphate isomerase	Glycolysis		4.0363e-01
R054	1 NAD + 1 DLIPO = 1 LIPO + 1 NADH	1.8.1.4	Rv0462	dihydrolipoyl dehydrogenase lpdC, E3 component of PDH	Glycolysis	(Argyrou et al., 2001; Tian et al.,2005)	5.4239e-02
R061	1 AKG = 1 SUCCSAL + 1 CO2	4.1.1.71	Rv1248c OR Rv0555	Alpha-Ketoglutarate decarboxylase kgd (menD, sucA)	Citrate cycle (TCA cycle)		2.2536e+03
R063	1 SUCCOA + 1 ADP + 1 PI = 1 SUCC + 1 COA + 1 ATP	6.2.1.5	Rv0952 AND Rv0951	succinate-CoA ligase	Citrate cycle (TCA cycle)		6.5453e-04
R076	1 COA + 1 ACETYLP = 1 ACCOA + 1 PI	2.3.1.8	Rv0408	phosphate acetyltransferase pta	Pyruvate metabolism		-7.1469e-04
R077	1 ACETYLP = 1 AC + 1 PI	3.6.1.7	Rv2922A	acylphosphatase	Pyruvate metabolism		7.1469e-04
R078	1 PROPIONYLP + 1 COA = 1 PROPIONYLCOA + 1 PI	2.3.1.8	Rv0408	phosphate acetyltransferase	Propanoate metabolism		3.7382e+03
R079	1 PROPANOATE + 1 ATP = 1 PROPIONYLP + 1 ADP	2.7.2.1	Rv0409	acetate kinase	Propanoate metabolism		3.7382e+03
R082	1 PROPIONYLCOA + 1 OA = 1 2METHYLCITRATE + 1 COA	4.1.3.31	Rv1131	methycitrate synthase, prpC	Propanoate metabolism - methycitrate cycle	(Munoz-Elias & McKinney, 2006)	3.8055e+00
R083	1 2METHYLCITRATE = 1 2METHYLCISACONITATE	4.2.1.79	Rv1130	2-methylcitrate dehydrase, prpD	Propanoate metabolism - methycitrate cycle	(Munoz-Elias & McKinney, 2006)	3.8055e+00
R084	1 2METHYLCISACONITATE = 1 METHYLISOCITRATE	4.2.1.99	Rv1475c	aconitate hydratase, can	Propanoate metabolism - methycitrate cycle	(Munoz-Elias & McKinney, 2006)	3.8055e+00
R085	1 METHYLISOCITRATE = 1 SUCC + 1 PYR	4.1.3.30	Rv0467 OR (Rv1915 AND Rv1916)	2-methylisocitrate lyase/isocitrarte lyase ICL1 (aceA or icl gene) or ILC2 (aceAa and aceAb genes)	Propanoate metabolism - methycitrate cycle	(Munoz-Elias & McKinney, 2006)	3.8055e+00
R120	1 MK + 1 NADH = 1 MKH2 + 1 NAD	1.6.5.3	Rv1854c OR Rv0392c	type II NADH dehydrogenase, ndh or ndhA	Energy metabolism		1.9296e+03
R122	1 MK + 1 SUCC = 1 MKH2 + 1 FUM	1.3.99.1	Rv3318 AND Rv3319 AND Rv3316 AND Rv3317	succinate dehydrogenase, sdhABCD	Energy metabolism		4.3086e+00
R127	2 HEME-FE2 + 0.5 O2 = 2 HEME-FE3 + 2 H	1.10.3.-	Rv1623c AND Rv1622c	bd-type menaquinol oxidase	Energy metabolism	(Shi et al, 2005)	2.4714e-03
R137	1 SUCCSAL + 1 NADP = 1 SUCC + 1 NADPH	1.2.1.16	Rv0234c OR Rv1731	succinate-semialdehyde dehydrogenase gabD1, gabD2	Amino acid degradation, Glutamate family, Glutamate		2.2536e+03
R149	1 ILE + 1 AKG = 1 GLU + 1 OMVAL	2.6.1.42	Rv2210c	Branched-chain-amino-acid transaminase	Amino acid degradation, Branched chain amino acids, Isoleucine	(Green & Karp., 2004)	2.6048e-01
R150	1 LIPO + 1 OXOMETHYLPENTANOATE = 1 2MBUTLIPO + 1 CO2	1.2.4.4	Rv2497c AND Rv2496c	3-methyl-2-oxobutanoate dehydrogenase (alpha subunit AND beta subunit)	Amino acid degradation, Branched chain amino acids, Isoleucine		5.4239e-02
R151	1 2MBUTLIPO + 1 COA = 1 2MBUTCOA + 1 DLIPO	2.3.1.12	Rv2495c	dihydrolipoyllysine-residue acetyltransferase	Amino acid degradation, Branched chain amino acids, Isoleucine		5.4239e-02
R152	1 MK + 1 2MBUTCOA = 1 MKH2 + 1 2MBECOA	1.3.99.12	Rv3140	acyl-CoA dehydrogenase	Amino acid degradation, Branched chain amino acids, Isoleucine	(Mahadevan & Padmanaban, 1998)	5.4239e-02
R153	1 2MBECOA = 1 HMBUTCOA	4.2.1.17	Rv1070c OR Rv0905 OR Rv2486 OR Rv1472	enoyl-CoA hydratase echA8, echA6, echA14, echA12	Amino acid degradation, Branched chain amino acids, Isoleucine		5.4239e-02
R154	1 HMBUTCOA + 1 NAD = 1 MAACCOA + 1 NADH	1.1.1.35	Rv3774 OR Rv1144	3-hydroxyacyl-CoA dehydrogenase	Amino acid degradation, Branched chain amino acids, Isoleucine		5.4239e-02
R155	1 COA + 1 MAACCOA = 1 PROPIONYLCOA + 1 ACCOA	2.3.1.16	Rv1074c	acetyl-CoA acetyltransferase fadA3	Amino acid degradation, Branched chain amino acids, Isoleucine		5.4239e-02
R156	1 PROPIONYLCOA + 1 BIOTIN-CO2 = 1 SMMALONYLCOA + 0.999 BIOTIN	6.4.1.3	Rv0904c OR Rv2502c OR Rv0974c OR Rv0904c OR Rv3799c OR Rv3280 OR Rv2247	acetyl-CoA/propionyl-CoA carboxylase carboxytransferase subunit: 6 paralogues in Mtb: accD1, accD2, accD3, accD4, accD5, accD6	Amino acid degradation, Branched chain amino acids, Isoleucine		6.5453e-04
R157	1 SMMALONYLCOA = 1 RMMALONYLCOA	5.1.99.1		methylmalonyl-CoA epimerase	Amino acid degradation, Branched chain amino acids, Isoleucine		6.5453e-04
R159	1 SUCCOA + 0.001 COB-III = 1 RMMALONYLCOA	5.4.99.2	Rv1492 AND Rv1493	methylmalonyl-CoA mutase (small subunit mutA AND large subunit mutB)	Amino acid degradation, Branched chain amino acids, Isoleucine		4.5868e+00
R189	1 CYS = 1 NH3 + 1 PYR + 1 H2S	4.4.1.-	Rv1464	cysteine desulfhydrase	Amino acid degradation, The serine family, cysteine	(Wheeler et al., 2004)	1.8123e-03
R199	1 GLU + 1 ATP = 1 GLUP + 1 ADP	2.7.2.11	Rv2439c	glutamate 5-kinase proB	Amino acid biosynthesis, Glutamate family, Proline	(Hood et al., 1992)	2.7381e-01
R200	1 NADPH + 1 GLUP = 1 GLUGSAL + 1 NADP + 1 PI	1.2.1.41	Rv2427c	glutamate-5-semialdehyde dehydrogenase proA	Amino acid biosynthesis, Glutamate family, Proline	(Hood et al., 1992)	2.7381e-01
R201	1 GLUGSAL = 1 P5C	No EC		spontaneous	Amino acid biosynthesis, Glutamate family, Proline		2.7381e-01
R202	2 P5C + 1 NADPH + 1 NADH = 2 PRO + 1 NADP + 1 NAD	1.5.1.2	Rv0500	pyrroline-5-carboxylate reductase proC	Amino acid biosynthesis, Glutamate family, Proline	(Smith et al., 2001)	2.7381e-01
R214	1 GLU + 1 OMVAL = 1 VAL + 1 AKG	2.6.1.42	Rv2210c	branched-chain-amino-acid transaminase ilvE	Amino acid biosynthesis, Branched chain amino acids, Valine		2.6048e-01
R219	1 GLU + 1 OXOMETHYLPENTANOATE = 1 ILE + 1 AKG	2.6.1.42	Rv2210c	branched-chain-amino-acid transaminase	Amino acid biosynthesis, Branched chain amino acids, Isoleucine		9.1620e+01
R227	1 ASP + 1 ATP = 1 ASP4P + 1 ADP	2.7.2.4	Rv3709c	aspartate kinase, ask	Amino acid biosynthesis, The aspartate family, Threonine	(Vargha, 1997; Cuadrado et al., 2004; Zhang et al., 1999a)	1.8176e-03
R228	1 ASP4P + 1 NADPH = 1 ASPSA + 1 NADP + 1 PI	1.2.1.11	Rv3708c	aspartate-semialdehyde dehydrogenase asd	Amino acid biosynthesis, The aspartate family, Threonine	(Le et al., 1996)	1.8176e-03
R229	1 ASPSA + 1 NADPH = 1 HSER + 1 NADP	1.1.1.3	Rv1294	homoserine dehydrogenase thrA	Amino acid biosynthesis, The aspartate family, Threonine	(Fernandez et al., 2002)	1.8176e-03
R252	1 ACCOA + 1 HSER = 1 OAHSER + 1 COA	2.3.1.31	Rv3341	homoserine O-acetyltransferase metA	Amino acid biosynthesis, The serine family, Cysteine		1.8176e-03
R254	1 OAHSER + 1 H2S = 1 AC + 1 HCYS	2.5.1.48	Rv1079 OR Rv3340	cystathionine gamma-synthase metB	Amino acid biosynthesis, The serine family, Cysteine		1.8176e-03
R257	1 SER + 1 HCYS = 1 LLCT	4.2.1.22	Rv1077	cystathionine beta-synthase cysM2	Amino acid biosynthesis, The serine family, Cysteine	(Nagasawa et al., 1984)	1.8228e-03
R258	1 LLCT = 1 OBUT + 1 NH3 + 1 CYS	4.4.1.1	Rv1079	cystathionine gamma-lyase	Amino acid biosynthesis, The serine family, Cysteine	(Nagasawa et al., 1987; Kern & Inamine, 1981)	1.8228e-03
R337	1 DIN + 1 PI = 1 HYXN + 1 DR1P	2.4.2.1	Rv3307	purine-nucleoside phosphorylase	Nucleotide biosynthesis, Purines	(Basso et al., 2001)	5.1298e-04
R338	1 DA + 1 PI = 1 AD + 1 DR1P	2.4.2.1	Rv3307	purine-nucleoside phosphorylase	Nucleotide biosynthesis, Purines		-5.1340e-04
R339	1 HYXN + 1 R1P = 1 INS + 1 PI	2.4.2.1	Rv3307	purine-nucleoside phosphorylase	Nucleotide biosynthesis, Purines		4.4573e+02
R340	1 AD + 1 R1P = 1 ADN + 1 PI	2.4.2.1	Rv3307	purine-nucleoside phosphorylase	Nucleotide biosynthesis, Purines		3.2772e+02
R344	1 ADN = 1 INS + 1 NH3	3.5.4.4	Rv3313c	adenosine deaminase	Nucleotide biosynthesis, Purines		5.0022e+03
R345	1 DA = 1 DIN + 1 NH3	3.5.4.4	Rv3313c	adenosine deaminase	Nucleotide biosynthesis, Purines		5.1298e-04
R425	1 CO2 = 1 HCO3	4.2.1.1	Rv3588c OR Rv1284	carbonic anhydrase	Cofactor biosynthesis, biotin biosynthesis	(Covarrubias et al.,2005)	6.2824e-04
R426	1 BIOTIN + 1 ATP = 1 BIOTIN-BCCP + 1 AMP + 1 PPI	6.3.4.15	Rv3279c	biotin—[acetyl-CoA-carboxylase] ligase, birA	Cofactor biosynthesis, biotin biosynthesis		6.2824e-04
R427	1 BIOTIN-BCCP + 1 HCO3 + 1 ATP = 1 BIOTIN-CO2 + 1 ADP + 1 PI	6.3.4.14	Rv2501c OR Rv0973c OR Rv3285	acetyl/propionyl-CoA carboxylase alpha subunit encoding both biotin carboxylase and BCCP. Three paralogues in Mtb: accA1, accA2, accA3.	Cofactor biosynthesis, biotin biosynthesis		6.2824e-04
R458	1 COB-II + NADH = COB-I + NAD	No EC		oxidoreductase	Cofactor biosynthesis, cobalamin biosynthesis		4.8959e+00
R495	1 ACCOA + 1 BIOTIN-CO2 = 1 MALCOA + 0.999 BIOTIN	6.4.1.2	Rv0904c OR Rv2502c OR Rv0974c OR Rv0904c OR Rv3799c OR Rv3280 OR Rv2247	acetyl-CoA/propionyl-CoA carboxylase carboxytransferase subunit: 6 paralogues in Mtb: accD1, accD2, accD3, accD4, accD5, accD6	lipid biosynthesis, pathway 1		1.5640e-02
R496	1 ACCOA + 1 ACP = 1 COA + 1 ACACP	2.3.1.38	(Rv2243 OR Rv0649) AND Rv2244	transacylase fabD or fabD2 and acyl carrier protein AcpM	lipid biosynthesis, pathway 1		1.0948e-01
R500	7 MALACP + 13 NADPH + 1 ACACP = 1 9-HEXADECENOYL-ACP + 13 NADP + 7 ACP + 7 CO2	2.3.1.41/1.1.1.100/1.3.1.10	Rv2524c	fatty acid synthase, FAS-1	lipid biosynthesis, pathway 1	(Fernandes & Kolattukudy, 1996; Zimhony et al., 2000)	1.0948e-01
R512	1 9-HEXADECENOYL-ACP + 1 COA = 1 9-HEXADECENOYL-COA + 1 ACP	2.3.1.39	(Rv2243 OR Rv0649) AND Rv2244	transacylase fabD or fabD2 and acyl carrier protein AcpM	lipid biosynthesis, pathway 1		1.0948e-01
R541	1 HEXADECANOATE + 1 COA + 1 ATP = 1 HEXADECANOYL-COA + 1 AMP + 1 PPI	6.2.1.3	Rv0035 OR Rv0099 OR Rv0119 OR Rv0166 OR Rv0214 OR Rv0270 OR Rv0275c OR Rv0404 OR Rv0551c OR Rv0852 OR Rv1058 OR Rv1185c OR Rv1193 OR Rv1206 OR Rv1345 OR Rv1427c OR Rv1521 OR Rv1529 OR Rv1750c OR Rv1925 OR Rv2187 OR Rv2505c OR Rv2590 OR Rv2930 OR Rv2941 OR Rv2948c OR Rv2950c OR Rv3089 OR Rv3506 OR Rv3513c OR Rv3515c OR Rv3561 OR Rv3801c OR Rv3826	fadD1 - fadD34	acylCoA synthases		8.0058e+02
R543	1 OCTADECANOATE + 1 COA + 1 ATP = 1 OCTADECANOYL-COA + 1 AMP + 1 PPI	6.2.1.3	Rv0035 OR Rv0099 OR Rv0119 OR Rv0166 OR Rv0214 OR Rv0270 OR Rv0275c OR Rv0404 OR Rv0551c OR Rv0852 OR Rv1058 OR Rv1185c OR Rv1193 OR Rv1206 OR Rv1345 OR Rv1427c OR Rv1521 OR Rv1529 OR Rv1750c OR Rv1925 OR Rv2187 OR Rv2505c OR Rv2590 OR Rv2930 OR Rv2941 OR Rv2948c OR Rv2950c OR Rv3089 OR Rv3506 OR Rv3513c OR Rv3515c OR Rv3561 OR Rv3801c OR Rv3826	fadD1 - fadD34	acylCoA synthases		4.0029e+02
R544	1 9-OCTADECENOATE + 1 COA + 1 ATP = 1 9-OCTADECENOYL-COA + 1 AMP + 1 PPI	6.2.1.3	Rv0035 OR Rv0099 OR Rv0119 OR Rv0166 OR Rv0214 OR Rv0270 OR Rv0275c OR Rv0404 OR Rv0551c OR Rv0852 OR Rv1058 OR Rv1185c OR Rv1193 OR Rv1206 OR Rv1345 OR Rv1427c OR Rv1521 OR Rv1529 OR Rv1750c OR Rv1925 OR Rv2187 OR Rv2505c OR Rv2590 OR Rv2930 OR Rv2941 OR Rv2948c OR Rv2950c OR Rv3089 OR Rv3506 OR Rv3513c OR Rv3515c OR Rv3561 OR Rv3801c OR Rv3826	fadD1 - fadD34	acylCoA synthases		4.0029e+02
R545	1 EICOSANOATE + 1 COA + 1 ATP = 1 EICOSANOYL-COA + 1 AMP + 1 PPI	6.2.1.3	Rv0035 OR Rv0099 OR Rv0119 OR Rv0166 OR Rv0214 OR Rv0270 OR Rv0275c OR Rv0404 OR Rv0551c OR Rv0852 OR Rv1058 OR Rv1185c OR Rv1193 OR Rv1206 OR Rv1345 OR Rv1427c OR Rv1521 OR Rv1529 OR Rv1750c OR Rv1925 OR Rv2187 OR Rv2505c OR Rv2590 OR Rv2930 OR Rv2941 OR Rv2948c OR Rv2950c OR Rv3089 OR Rv3506 OR Rv3513c OR Rv3515c OR Rv3561 OR Rv3801c OR Rv3826	fadD1 - fadD34	acylCoA synthases		4.0029e+02
R547	1 TETRACOSANOATE + 1 COA + 1 ATP = 1 TETRACOSANOYL-COA + 1 AMP + 1 PPI	6.2.1.3	Rv0035 OR Rv0099 OR Rv0119 OR Rv0166 OR Rv0214 OR Rv0270 OR Rv0275c OR Rv0404 OR Rv0551c OR Rv0852 OR Rv1058 OR Rv1185c OR Rv1193 OR Rv1206 OR Rv1345 OR Rv1427c OR Rv1521 OR Rv1529 OR Rv1750c OR Rv1925 OR Rv2187 OR Rv2505c OR Rv2590 OR Rv2930 OR Rv2941 OR Rv2948c OR Rv2950c OR Rv3089 OR Rv3506 OR Rv3513c OR Rv3515c OR Rv3561 OR Rv3801c OR Rv3826	fadD1 - fadD34	acylCoA synthases		4.0029e+02
R548	1 HEXACOSANOATE + 1 COA + 1 ATP = 1 HEXACOSANOYL-COA + 1 AMP + 1 PPI	6.2.1.3	Rv0035 OR Rv0099 OR Rv0119 OR Rv0166 OR Rv0214 OR Rv0270 OR Rv0275c OR Rv0404 OR Rv0551c OR Rv0852 OR Rv1058 OR Rv1185c OR Rv1193 OR Rv1206 OR Rv1345 OR Rv1427c OR Rv1521 OR Rv1529 OR Rv1750c OR Rv1925 OR Rv2187 OR Rv2505c OR Rv2590 OR Rv2930 OR Rv2941 OR Rv2948c OR Rv2950c OR Rv3089 OR Rv3506 OR Rv3513c OR Rv3515c OR Rv3561 OR Rv3801c OR Rv3826	fadD1 - fadD34	acylCoA synthases		4.0029e+02
R549	1 PENTADECANOATE + 1 COA + 1 ATP = 1 PENTADECANOYL-COA + 1 AMP + 1 PPI	6.2.1.3	Rv0035 OR Rv0099 OR Rv0119 OR Rv0166 OR Rv0214 OR Rv0270 OR Rv0275c OR Rv0404 OR Rv0551c OR Rv0852 OR Rv1058 OR Rv1185c OR Rv1193 OR Rv1206 OR Rv1345 OR Rv1427c OR Rv1521 OR Rv1529 OR Rv1750c OR Rv1925 OR Rv2187 OR Rv2505c OR Rv2590 OR Rv2930 OR Rv2941 OR Rv2948c OR Rv2950c OR Rv3089 OR Rv3506 OR Rv3513c OR Rv3515c OR Rv3561 OR Rv3801c OR Rv3826	fadD1 - fadD34	acylCoA synthases		4.0029e+02
R551	1 NONADECANOATE + 1 COA + 1 ATP = 1 NONADECANOYL-COA + 1 AMP + 1 PPI	6.2.1.3	Rv0035 OR Rv0099 OR Rv0119 OR Rv0166 OR Rv0214 OR Rv0270 OR Rv0275c OR Rv0404 OR Rv0551c OR Rv0852 OR Rv1058 OR Rv1185c OR Rv1193 OR Rv1206 OR Rv1345 OR Rv1427c OR Rv1521 OR Rv1529 OR Rv1750c OR Rv1925 OR Rv2187 OR Rv2505c OR Rv2590 OR Rv2930 OR Rv2941 OR Rv2948c OR Rv2950c OR Rv3089 OR Rv3506 OR Rv3513c OR Rv3515c OR Rv3561 OR Rv3801c OR Rv3826	fadD1 - fadD34	acylCoA synthases		4.0029e+02
R571	1 PA = 1 DAG + 1 PI	3.1.3.4		phosphatidic acid phosphatase	Acylglycerol synthesis, Diacylglycerol synthesis		2.0014e+03
R573	1 DAG = 1 MAG + 0.2 HEXADECANOATE + 0.1 OCTADECANOATE + 0.1 9-OCTADECENOATE + 0.1 EICOSANOATE + 0.1 TETRACOSANOATE + 0.1 HEXACOSANOATE + 0.1 PENTADECANOATE + 0.1 NONADECANOATE	3.1.1.3			Acylglycerol catabolism, Diacylglyceride		2.0014e+03
R574	1 MAG = 1 GL + 0.2 HEXADECANOATE + 0.1 OCTADECANOATE + 0.1 9-OCTADECENOATE + 0.1 EICOSANOATE + 0.1 TETRACOSANOATE + 0.1 HEXACOSANOATE + 0.1 PENTADECANOATE + 0.1 NONADECANOATE	3.1.1.23	Rv0183 OR Rv2854		Acylglycerol catabolism, Monoacylglyceride		2.0014e+03
R583	0.2 HEXADECANOYL-COA + 0.1 9-HEXADECENOYL-COA + 0.1 OCTADECANOYL-COA + 0.1 9-OCTADECENOYL-COA + 0.1 EICOSANOYL-COA + 0.1 TETRACOSANOYL-COA + 0.1 HEXACOSANOYL-COA + 0.1 NONADECANOYL-COA + 0.1 PENTADECANOYL-COA + 1 GL3P = 1 AGL3P + 1 COA	2.3.1.15	Rv2482c OR Rv1551	glycerol-3-phosphate O-acyltransferase plsB1	Phospholipid synthesis, Synthesis of Phosphatidylethanolamine	(Cole et al., 1998)	2.0014e+03
R587	1 AGL3P + 0.2 HEXADECANOYL-COA + 0.1 9-HEXADECENOYL-COA + 0.1 OCTADECANOYL-COA + 0.1 9-OCTADECENOYL-COA + 0.1 EICOSANOYL-COA + 0.1 TETRACOSANOYL-COA + 0.1 HEXACOSANOYL-COA + 0.1 NONADECANOYL-COA + 0.1 PENTADECANOYL-COA = 1 PA + 1 COA	2.3.1.51	Rv2483c OR Rv2182c	1-acylglycerol-3-phosphate O-acyltransferase	Phospholipid synthesis, Synthesis of Phosphatidylethanolamine		2.0014e+03
R618	1 MALCOA + 1 ACP = 1 MALACP + 1 COA	2.3.1.39	(Rv2243 OR Rv0649) AND Rv2244	malonyl-CoA-ACP transacylase fabD or fabD2 and acyl carrier protein AcpM	lipid biosynthesis, Synthesis of mycolic acids, common reactions	(Takayama et al., 2005)	1.5640e-02
R802	1 NO2xt + 1 H = 1 NO2		Rv1737c	nitrate transporter, narK2	Transport reactions, Proton-linked active transport	(Sohaskey, 2005)	2.4493e+03
R812	1 GLxt = 1 GL			glycerol transport via channel/putative glycerol uptake facilitator protein	Transport reactions, Facilitated diffusion		8.1430e-04
R826	1 CYSxt + 1 ATP = 1 CYS + 1 ADP + 1 PI		Rv2834c	L-cysteine transport via ABC system	Transport reactions, Osmotic shock-sensitive active transport (ABC system)		1.9466e-01
R844	1 ACxt + 1 H = 1 AC			acetate transport via proton symport	Transport reactions, Proton-linked active transport		5.0022e+03
R860	1 FUMxt + 3 H = 1 FUM			fumarate transport via proton symport (3 H)	Transport reactions, Proton-linked active transport		3.8692e-01
R872	1 INSxt + 1 H = 1 INS			inosine transport via proton symport	Transport reactions, Proton-linked active transport		2.2883e-01
R884	1 PRO = 1 PROxt + 1 H			L-proline transport via proton symport	Transport reactions, Proton-linked active transport		2.7381e-01
R885	1 PYRxt + 1 H = 1 PYR			pyruvate transport via proton symport	Transport reactions, Proton-linked active transport		9.9953e-04
R886	1 SERxt + 1 H = 1 SER			L-serine transport via proton symport	Transport reactions, Proton-linked active transport		5.1322e-02
R898	1 VAL = 1 VALxt + 1 H			L-valine transport via proton symport	Transport reactions, Proton-linked active transport		9.1620e+01
R907	1 PROPANOATExt = 1 PROPANOATE			fatty acid transport protein (FATP)	Transport reactions, Fatty Acid transport		3.7382e+03
