# Supplementary material for: Flux Balance Analysis with Objective Function Defined by Proteomics Data—Metabolism of Mycobacterium tuberculosis Exposed to Mefloquine
Source: PLoS One. 2015 Jul 28;10(7):e0134014. doi: 10.1371/journal.pone.0134014 (PMC4517854; doi:10.1371/journal.pone.0134014)
Supplement: S3 Table — (CSV) [file pone.0134014.s005.csv]

rxnid	formula	ec	gene	rxname	pthw	ref	fc
R003	1 GL + 1 NAD = 1 T3 + 1 NADH	1.1.1.1	Rv0162c or Rv0761c or Rv1530 or Rv1862 or Rv3086 or Rv2259	alcohol dehydrogenase, adhE1 (NAD-dependent)	C3 compounds, Glycerol metabolism		-2.8323e+03
R004	1 GL3P + 1 MK = 1 DHAP + 1 MKH2	1.1.99.5	Rv3302c OR Rv2249c	glycerol-3-phosphate dehydrogenase glpD1, glpD2	C3 compounds, Glycerol metabolism	(Bott & Niebisch, 2003)	3.2062e+00
R071	1 LLAC + 1 NAD = 1 PYR + 1 NADH	1.1.1.27	Rv1872c OR Rv0694	L-lactate dehydrogenase, lldD1 or lldD2	Pyruvate metabolism		1.7950e+03
R076	1 COA + 1 ACETYLP = 1 ACCOA + 1 PI	2.3.1.8	Rv0408	phosphate acetyltransferase pta	Pyruvate metabolism		-1.0077e+03
R077	1 ACETYLP = 1 AC + 1 PI	3.6.1.7	Rv2922A	acylphosphatase	Pyruvate metabolism		1.0077e+03
R082	1 PROPIONYLCOA + 1 OA = 1 2METHYLCITRATE + 1 COA	4.1.3.31	Rv1131	methycitrate synthase, prpC	Propanoate metabolism - methycitrate cycle	(Munoz-Elias & McKinney, 2006)	2.4054e-01
R083	1 2METHYLCITRATE = 1 2METHYLCISACONITATE	4.2.1.79	Rv1130	2-methylcitrate dehydrase, prpD	Propanoate metabolism - methycitrate cycle	(Munoz-Elias & McKinney, 2006)	2.4054e-01
R084	1 2METHYLCISACONITATE = 1 METHYLISOCITRATE	4.2.1.99	Rv1475c	aconitate hydratase, can	Propanoate metabolism - methycitrate cycle	(Munoz-Elias & McKinney, 2006)	2.4054e-01
R085	1 METHYLISOCITRATE = 1 SUCC + 1 PYR	4.1.3.30	Rv0467 OR (Rv1915 AND Rv1916)	2-methylisocitrate lyase/isocitrarte lyase ICL1 (aceA or icl gene) or ILC2 (aceAa and aceAb genes)	Propanoate metabolism - methycitrate cycle	(Munoz-Elias & McKinney, 2006)	2.4054e-01
R119	1 MK + 1 NADH = 1 MKH2 + 1 NAD + 4 H	1.6.5.3	Rv3145 AND Rv3146 AND Rv3147 AND Rv3148 AND Rv3149 AND Rv3150 AND Rv3151 AND Rv3152 AND Rv3153 AND Rv3154 AND Rv3155 AND Rv3156 AND Rv3157 AND Rv3158	type I NADH dehydrogenase, nuoA-N	Energy metabolism		3.0679e-04
R126	2 HEME-FE2 + 0.5 O2 = 2 HEME-FE3 + 6 H	1.10.3.-	(Rv2194 AND Rv2195 AND Rv2196 AND Rv2196 AND Rv1451 AND Rv1456c AND Rv3029c AND Rv3028c AND Rv2200c AND Rv3043c AND Rv2193 AND Rv3043c) AND (Rv1623c AND Rv1622c)	aa3-type cytochrome c oxidase, ctaCDE AND cytochrome bc1	Energy metabolism		2.8323e+03
R127	2 HEME-FE2 + 0.5 O2 = 2 HEME-FE3 + 2 H	1.10.3.-	Rv1623c AND Rv1622c	bd-type menaquinol oxidase	Energy metabolism	(Shi et al, 2005)	2.9195e-04
R134	2 H2O2 = 1 O2	1.11.1.6	Rv1908c	catalase-peroxidase, katG			1.4969e-03
R156	1 PROPIONYLCOA + 1 BIOTIN-CO2 = 1 SMMALONYLCOA + 0.999 BIOTIN	6.4.1.3	Rv0904c OR Rv2502c OR Rv0974c OR Rv0904c OR Rv3799c OR Rv3280 OR Rv2247	acetyl-CoA/propionyl-CoA carboxylase carboxytransferase subunit: 6 paralogues in Mtb: accD1, accD2, accD3, accD4, accD5, accD6	Amino acid degradation, Branched chain amino acids, Isoleucine		5.2819e+00
R157	1 SMMALONYLCOA = 1 RMMALONYLCOA	5.1.99.1		methylmalonyl-CoA epimerase	Amino acid degradation, Branched chain amino acids, Isoleucine		5.2819e+00
R159	1 SUCCOA + 0.001 COB-III = 1 RMMALONYLCOA	5.4.99.2	Rv1492 AND Rv1493	methylmalonyl-CoA mutase (small subunit mutA AND large subunit mutB)	Amino acid degradation, Branched chain amino acids, Isoleucine		3.5796e-01
R166	1 ACTAC + 1 COA + 1 ATP = 1 AMP + 1 AACCOA + 1 PPI	6.2.1.16		acetoacetate-CoA ligase	Amino acid degradation, Branched chain amino acids, Leucine		2.5176e-01
R167	1 SUCCOA + 1 ACTAC = 1 SUCC + 1 AACCOA	2.8.3.5	Rv2504c AND Rv2503c	3-oxoacid CoA-transferase scoA, scoB	Amino acid degradation, Branched chain amino acids, Leucine		2.5176e-01
R175	1 ISUCC = 1 OA + 1 NH3	No EC		spontaneous iminosuccinate deamination	Amino acid degradation, The aspartate family, Aspartate		7.4847e-04
R189	1 CYS = 1 NH3 + 1 PYR + 1 H2S	4.4.1.-	Rv1464	cysteine desulfhydrase	Amino acid degradation, The serine family, cysteine	(Wheeler et al., 2004)	2.4933e+00
R199	1 GLU + 1 ATP = 1 GLUP + 1 ADP	2.7.2.11	Rv2439c	glutamate 5-kinase proB	Amino acid biosynthesis, Glutamate family, Proline	(Hood et al., 1992)	3.3829e+00
R200	1 NADPH + 1 GLUP = 1 GLUGSAL + 1 NADP + 1 PI	1.2.1.41	Rv2427c	glutamate-5-semialdehyde dehydrogenase proA	Amino acid biosynthesis, Glutamate family, Proline	(Hood et al., 1992)	3.3829e+00
R201	1 GLUGSAL = 1 P5C	No EC		spontaneous	Amino acid biosynthesis, Glutamate family, Proline		3.3829e+00
R202	2 P5C + 1 NADPH + 1 NADH = 2 PRO + 1 NADP + 1 NAD	1.5.1.2	Rv0500	pyrroline-5-carboxylate reductase proC	Amino acid biosynthesis, Glutamate family, Proline	(Smith et al., 2001)	3.3829e+00
R227	1 ASP + 1 ATP = 1 ASP4P + 1 ADP	2.7.2.4	Rv3709c	aspartate kinase, ask	Amino acid biosynthesis, The aspartate family, Threonine	(Vargha, 1997; Cuadrado et al., 2004; Zhang et al., 1999a)	2.4948e+00
R228	1 ASP4P + 1 NADPH = 1 ASPSA + 1 NADP + 1 PI	1.2.1.11	Rv3708c	aspartate-semialdehyde dehydrogenase asd	Amino acid biosynthesis, The aspartate family, Threonine	(Le et al., 1996)	2.4948e+00
R229	1 ASPSA + 1 NADPH = 1 HSER + 1 NADP	1.1.1.3	Rv1294	homoserine dehydrogenase thrA	Amino acid biosynthesis, The aspartate family, Threonine	(Fernandez et al., 2002)	2.4948e+00
R252	1 ACCOA + 1 HSER = 1 OAHSER + 1 COA	2.3.1.31	Rv3341	homoserine O-acetyltransferase metA	Amino acid biosynthesis, The serine family, Cysteine		2.4948e+00
R254	1 OAHSER + 1 H2S = 1 AC + 1 HCYS	2.5.1.48	Rv1079 OR Rv3340	cystathionine gamma-synthase metB	Amino acid biosynthesis, The serine family, Cysteine		2.4948e+00
R258	1 LLCT = 1 OBUT + 1 NH3 + 1 CYS	4.4.1.1	Rv1079	cystathionine gamma-lyase	Amino acid biosynthesis, The serine family, Cysteine	(Nagasawa et al., 1987; Kern & Inamine, 1981)	2.4963e+00
R339	1 HYXN + 1 R1P = 1 INS + 1 PI	2.4.2.1	Rv3307	purine-nucleoside phosphorylase	Nucleotide biosynthesis, Purines		-6.6010e+00
R363	1 ASP + 1 O2 = 1 ISUCC + 1 H2O2	1.4.3.16	Rv1595	L-aspartate oxidase	Cofactor biosynthesis, Nicotinamide nucleotides (NAD+, NADP) biosynthesis		7.4847e-04
R458	1 COB-II + NADH = COB-I + NAD	No EC		oxidoreductase	Cofactor biosynthesis, cobalamin biosynthesis		3.4505e-01
R495	1 ACCOA + 1 BIOTIN-CO2 = 1 MALCOA + 0.999 BIOTIN	6.4.1.2	Rv0904c OR Rv2502c OR Rv0974c OR Rv0904c OR Rv3799c OR Rv3280 OR Rv2247	acetyl-CoA/propionyl-CoA carboxylase carboxytransferase subunit: 6 paralogues in Mtb: accD1, accD2, accD3, accD4, accD5, accD6	lipid biosynthesis, pathway 1		1.3111e-03
R496	1 ACCOA + 1 ACP = 1 COA + 1 ACACP	2.3.1.38	(Rv2243 OR Rv0649) AND Rv2244	transacylase fabD or fabD2 and acyl carrier protein AcpM	lipid biosynthesis, pathway 1		9.1775e-03
R500	7 MALACP + 13 NADPH + 1 ACACP = 1 9-HEXADECENOYL-ACP + 13 NADP + 7 ACP + 7 CO2	2.3.1.41/1.1.1.100/1.3.1.10	Rv2524c	fatty acid synthase, FAS-1	lipid biosynthesis, pathway 1	(Fernandes & Kolattukudy, 1996; Zimhony et al., 2000)	9.1775e-03
R512	1 9-HEXADECENOYL-ACP + 1 COA = 1 9-HEXADECENOYL-COA + 1 ACP	2.3.1.39	(Rv2243 OR Rv0649) AND Rv2244	transacylase fabD or fabD2 and acyl carrier protein AcpM	lipid biosynthesis, pathway 1		9.1775e-03
R591	1 DHAP + 1 NADH = 1 NAD + 1 GL3P	1.1.1.94	Rv2982c OR Rv0564c	glycerol-3-phosphate dehydrogenase gpdA1	Phospholipid synthesis, synthesis of phophatidlyglycerol	(Cole et al., 1998)	3.2062e+00
R618	1 MALCOA + 1 ACP = 1 MALACP + 1 COA	2.3.1.39	(Rv2243 OR Rv0649) AND Rv2244	malonyl-CoA-ACP transacylase fabD or fabD2 and acyl carrier protein AcpM	lipid biosynthesis, Synthesis of mycolic acids, common reactions	(Takayama et al., 2005)	1.3111e-03
R802	1 NO2xt + 1 H = 1 NO2		Rv1737c	nitrate transporter, narK2	Transport reactions, Proton-linked active transport	(Sohaskey, 2005)	1.0526e+03
R812	1 GLxt = 1 GL			glycerol transport via channel/putative glycerol uptake facilitator protein	Transport reactions, Facilitated diffusion		2.9195e-04
R817	1 T3xt = 1 T3			glyceraldehyde transport via facilitated diffusion	Transport reactions, Facilitated diffusion		-2.9195e-04
R844	1 ACxt + 1 H = 1 AC			acetate transport via proton symport	Transport reactions, Proton-linked active transport		3.7530e-01
R860	1 FUMxt + 3 H = 1 FUM			fumarate transport via proton symport (3 H)	Transport reactions, Proton-linked active transport		5.4825e-03
R872	1 INSxt + 1 H = 1 INS			inosine transport via proton symport	Transport reactions, Proton-linked active transport		6.6010e+00
R876	1 LLACxt + 1 H = 1 LLAC			L-lactate transport via proton symport/putative L-lactate permease	Transport reactions, Proton-linked active transport		1.7950e+03
R884	1 PRO = 1 PROxt + 1 H			L-proline transport via proton symport	Transport reactions, Proton-linked active transport		3.3829e+00
R892	1 THR = 1 THRxt + 1 H			L-threonine transport via proton symport	Transport reactions, Proton-linked active transport		2.3726e-03
